# Supplementary material for: Integrated Analysis of Drug-Induced Gene Expression Profiles Predicts Novel hERG Inhibitors
Source: PLoS One. 2013 Jul 23;8(7):e69513. doi: 10.1371/journal.pone.0069513 (PMC3720659; doi:10.1371/journal.pone.0069513)
Supplement: Table S1 — (XLSX) [file pone.0069513.s006.xlsx]

## Sheet: Sheet1
Drug Name	Cell Line	Annotation	SMILES
(+)-chelidonine	MCF7	Missing	CN1Cc2c3OCOc3ccc2[C@H]4[C@@H](O)Cc5cc6OCOc6cc5[C@@H]14
(+)-chelidonine	PC3	Missing	CN1Cc2c3OCOc3ccc2[C@H]4[C@@H](O)Cc5cc6OCOc6cc5[C@@H]14
(+)-isoprenaline	HL60	Missing	CC(C)NCC(O)c1ccc(O)c(O)c1
(+)-isoprenaline	PC3	Missing	CC(C)NCC(O)c1ccc(O)c(O)c1
(+/-)-catechin	HL60	Missing	OC1Cc2c(O)cc(O)cc2OC1c3ccc(O)c(O)c3
(-)-atenolol	PC3	Missing	CC(C)NC[C@H](O)COc1ccc(CC(=O)N)cc1
(-)-isoprenaline	HL60	Missing	CC(C)NC[C@H](O)c1ccc(O)c(O)c1
(-)-isoprenaline	PC3	Missing	CC(C)NC[C@H](O)c1ccc(O)c(O)c1
0173570-0000	PC3	Missing	CCN1C(=O)C(=Cc2cnc(Nc3ccccc3)nc12)C
0175029-0000	MCF7	Missing	CCN(CC)CCOc1ccc(Nc2ncc3C=CC(=O)N(c4ccccc4)c3n2)cc1
0175029-0000	PC3	Missing	CCN(CC)CCOc1ccc(Nc2ncc3C=CC(=O)N(c4ccccc4)c3n2)cc1
0179445-0000	PC3	Missing	O=C1C=Cc2cnc(NCCCN3CCCCC3)nc2N1C4CCCCC4
0317956-0000	MCF7	Missing	OCC(O)CONC(=O)c1ccc(F)c(F)c1Nc2ccc(I)cc2F
0317956-0000	PC3	Missing	OCC(O)CONC(=O)c1ccc(F)c(F)c1Nc2ccc(I)cc2F
14-chrysenequinone	PC3	Missing	O=C1C=CC(=O)c2c1ccc3c2ccc4ccccc34
15-delta prostaglandin J2	HL60	Missing	CCCCCC=CC=C1C(CC=CCCCC(=O)OC(CO)CO)C=CC1=O
15-delta prostaglandin J2	MCF7	Missing	CCCCCC=CC=C1C(CC=CCCCC(=O)OC(CO)CO)C=CC1=O
15-delta prostaglandin J2	PC3	Missing	CCCCCC=CC=C1C(CC=CCCCC(=O)OC(CO)CO)C=CC1=O
3-acetylcoumarin	HL60	Missing	CC(=O)C1=Cc2ccccc2OC1=O
3-hydroxy-DL-kynurenine	HL60	Missing	NC(CC(=O)c1cccc(O)c1N)C(=O)O
3-hydroxy-DL-kynurenine	MCF7	Missing	NC(CC(=O)c1cccc(O)c1N)C(=O)O
6-benzylaminopurine	HL60	Missing	C(Nc1ncnc2nc[nH]c12)c3ccccc3
8-azaguanine	HL60	Missing	NC1=NC(=O)C2=NNNC2=N1
8-azaguanine	PC3	Missing	NC1=NC(=O)C2=NNNC2=N1
LY-294002	HL60	Missing	O=C1C=C(Oc2c1cccc2c3ccccc3)N4CCOCC4
LY-294002	MCF7	Missing	O=C1C=C(Oc2c1cccc2c3ccccc3)N4CCOCC4
LY-294002	PC3	Missing	O=C1C=C(Oc2c1cccc2c3ccccc3)N4CCOCC4
N-acetyl-L-aspartic acid	HL60	Inactive	CC(=O)N[C@@H](CC(=O)O)C(=O)O
N-acetylmuramic acid	MCF7	Missing	CC(OC1C(O)C(CO)OC(O)C1NC(=O)C)C(=O)O
N-acetylmuramic acid	PC3	Missing	CC(OC1C(O)C(CO)OC(O)C1NC(=O)C)C(=O)O
N6-methyladenosine	HL60	Inactive	CNc1ncnc2c1ncn2[C@@H]3O[C@H](CO)[C@@H](O)[C@H]3O
N6-methyladenosine	MCF7	Inactive	CNc1ncnc2c1ncn2[C@@H]3O[C@H](CO)[C@@H](O)[C@H]3O
N6-methyladenosine	PC3	Inactive	CNc1ncnc2c1ncn2[C@@H]3O[C@H](CO)[C@@H](O)[C@H]3O
PHA-00851261E	PC3	Missing	O=C1NCCc2[nH]c(cc12)c3ccnc(c3)N4C(=O)c5ccccc5C4=O
PNU-0230031	PC3	Missing	CC(C)c1cnc(NC(=O)Nc2ccc(N)cc2)s1
Prestwick-1082	PC3	Missing	CN1CC[C@]2(C)[C@H]1N(C)c3ccc(O)cc23
Prestwick-665	MCF7	Missing	COc1c(OCC(O)C(C)(C)O)ccc2c(OC)c3ccoc3nc12
Prestwick-682	PC3	Missing	CC[N+]1(C)C2CCC1CC(C2)OC(=O)[C@H]3CCC(C(=O)OC4CC5CCC(C4)[N+]5(C)CC)(c6ccccc6)c7ccccc37
Prestwick-685	MCF7	Missing	C1CNC2C(C1)C3CCC2C4N3CCc5c4[nH]c6ccccc56
Prestwick-860	HL60	Missing	C[C@@H]1NC(=O)NC1=O
Prestwick-864	HL60	Missing	C[C@H]1NC(=O)NC1=O
Prestwick-920	PC3	Missing	OC1CCCCC1N2CCC(CC2)c3ccccc3
Prestwick-967	HL60	Missing	CN1C2CC(O)C1CC(=O)C2
Prestwick-983	HL60	Missing	CN(C)CCCSC(=N)N
R-atenolol	PC3	Missing	CC(C)NC[C@@H](O)COc1ccc(CC(=O)N)cc1
SR-95531	HL60	Inactive	COc1ccc(cc1)c2ccc(N)[n+](CCCC(=O)O)n2
SR-95531	MCF7	Inactive	COc1ccc(cc1)c2ccc(N)[n+](CCCC(=O)O)n2
abamectin	MCF7	Inactive	CC[C@H](C)[C@@H]1O[C@]2(CC3C[C@@H](C\C=C(/C)\C(O[C@H]4CC(OC)C(O[C@H]5CC(OC)C(O)C(C)O5)C(C)O4)C(C)\C=C\C=C\6/CO[C@@H]7C(O)C(=C[C@@H](C(=O)O3)[C@]67O)C)O2)C=CC1C
acacetin	HL60	Inactive	COc1ccc(cc1)C2=CC(=O)c3c(O)cc(O)cc3O2
acacetin	PC3	Inactive	COc1ccc(cc1)C2=CC(=O)c3c(O)cc(O)cc3O2
aceclofenac	PC3	Missing	OC(=O)COC(=O)Cc1ccccc1Nc2c(Cl)cccc2Cl
acepromazine	MCF7	Missing	CN(C)CCCN1c2ccccc2Sc3ccc(cc13)C(=O)C
acetohexamide	HL60	Inactive	CC(=O)c1ccc(cc1)S(=O)(=O)NC(=O)NC2CCCCC2
acetohexamide	PC3	Inactive	CC(=O)c1ccc(cc1)S(=O)(=O)NC(=O)NC2CCCCC2
acetylsalicylic acid	HL60	Inactive	CC(=O)Oc1ccccc1C(=O)O
acetylsalicylic acid	MCF7	Inactive	CC(=O)Oc1ccccc1C(=O)O
acetylsalicylsalicylic acid	PC3	Inactive	CC(=O)Oc1ccccc1C(=O)Oc2ccccc2C(=O)O
aconitine	PC3	Inactive	CCN1C[C@]2(COC)[C@H](O)C[C@H](OC)[C@@]34C5C[C@]6(O)[C@H](OC)[C@H](O)[C@](OC(=O)C)([C@@H]([C@H](OC)C23)[C@@H]14)C5[C@H]6OC(=O)c7ccccc7
adenosine phosphate	MCF7	Inactive	NCCNC(=O)Cc1cccc(NC(=O)Cc2ccc(Nc3ncnc4c3ncn4[C@@H]5O[C@H](CO)[C@@H](O)[C@H]5O)cc2)c1
adenosine phosphate	PC3	Inactive	NCCNC(=O)Cc1cccc(NC(=O)Cc2ccc(Nc3ncnc4c3ncn4[C@@H]5O[C@H](CO)[C@@H](O)[C@H]5O)cc2)c1
adipiodone	MCF7	Missing	OC(=O)c1c(I)cc(I)c(NC(=O)CCCCC(=O)Nc2c(I)cc(I)c(C(=O)O)c2I)c1I
albendazole	MCF7	Inactive	CCCSc1ccc2[nH]c(NC(=O)OC)nc2c1
alclometasone	HL60	Missing	CCC(=O)OCC(=O)C1(OC(=O)CC)[C@H](C)C[C@H]2[C@@H]3[C@H](Cl)CC4=CC(=O)C=C[C@]4(C)[C@H]3[C@@H](O)C[C@]12C
alclometasone	PC3	Missing	CCC(=O)OCC(=O)C1(OC(=O)CC)[C@H](C)C[C@H]2[C@@H]3[C@H](Cl)CC4=CC(=O)C=C[C@]4(C)[C@H]3[C@@H](O)C[C@]12C
alexidine	HL60	Missing	CCCCC(CC)C\N=C(/N)\N=C(/N)\NCCCCCCN\C(=N\C(=N\CC(CC)CCCC)\N)\N
alexidine	MCF7	Missing	CCCCC(CC)C\N=C(/N)\N=C(/N)\NCCCCCCN\C(=N\C(=N\CC(CC)CCCC)\N)\N
alexidine	PC3	Missing	CCCCC(CC)C\N=C(/N)\N=C(/N)\NCCCCCCN\C(=N\C(=N\CC(CC)CCCC)\N)\N
alfuzosin	PC3	LQT Drug	COc1cc2nc(nc(N)c2cc1OC)N(C)CCCNC(=O)C3CCCO3
alimemazine	HL60	Missing	CC(CN(C)C)CN1c2ccccc2Sc3ccccc13
alimemazine	PC3	Missing	CC(CN(C)C)CN1c2ccccc2Sc3ccccc13
allantoin	HL60	Missing	NC(=O)NC1NC(=O)NC1=O
alpha-ergocryptine	HL60	Inactive	CC(C)C[C@@H]1N2C(=O)[C@](NC(=O)[C@H]3CN(C)C4Cc5c[nH]c6cccc(C4=C3)c56)(O[C@@]2(O)C7CCCN7C1=O)C(C)C
alpha-ergocryptine	PC3	Inactive	CC(C)C[C@@H]1N2C(=O)[C@](NC(=O)[C@H]3CN(C)C4Cc5c[nH]c6cccc(C4=C3)c56)(O[C@@]2(O)C7CCCN7C1=O)C(C)C
alpha-estradiol	HL60	Missing	C[C@]12CC[C@H]3[C@@H](CCc4cc(O)ccc34)[C@@H]1CC[C@H]2O
alpha-yohimbine	MCF7	Missing	COC(=O)[C@@H]1[C@@H](O)CC[C@@H]2CN3CCc4c([nH]c5ccccc45)[C@@H]3C[C@H]12
alprostadil	HL60	Missing	CCCCCC(O)C=CC1C(O)CC(=O)C1CCCCCCC(=O)O
alprostadil	MCF7	Missing	CCCCCC(O)C=CC1C(O)CC(=O)C1CCCCCCC(=O)O
alprostadil	PC3	Missing	CCCCCC(O)C=CC1C(O)CC(=O)C1CCCCCCC(=O)O
altizide	HL60	Missing	NS(=O)(=O)c1cc2c(NC(CSCC=C)NS2(=O)=O)cc1Cl
altretamine	MCF7	Inactive	CN(C)c1nc(nc(n1)N(C)C)N(C)C
alvespimycin	HL60	Missing	COC1CC(C)CC2=C(NCCN(C)C)C(=O)C=C(NC(=O)C(=CC=CC(OC)C(OC(=O)N)C(=CC(C)C1O)C)C)C2=O
alvespimycin	MCF7	Missing	COC1CC(C)CC2=C(NCCN(C)C)C(=O)C=C(NC(=O)C(=CC=CC(OC)C(OC(=O)N)C(=CC(C)C1O)C)C)C2=O
alvespimycin	PC3	Missing	COC1CC(C)CC2=C(NCCN(C)C)C(=O)C=C(NC(=O)C(=CC=CC(OC)C(OC(=O)N)C(=CC(C)C1O)C)C)C2=O
amantadine	PC3	LQT Drug	N[C@@]12C[C@@H]3C[C@@H](C[C@@H](C3)C1)C2
ambroxol	PC3	Inactive	Nc1c(Br)cc(Br)cc1CN[C@@H]2CC[C@@H](O)CC2
aminophylline	HL60	Missing	CN1C(=O)N(C)c2nc[nH]c2C1=O
aminophylline	PC3	Missing	CN1C(=O)N(C)c2nc[nH]c2C1=O
amiodarone	HL60	LQT Drug	CCCCc1oc2ccccc2c1C(=O)c3cc(I)c(OCCN(CC)CC)c(I)c3
amitriptyline	MCF7	LQT Drug	CN(C)CCC=C1c2ccccc2CCc3ccccc13
amitriptyline	PC3	LQT Drug	CN(C)CCC=C1c2ccccc2CCc3ccccc13
amodiaquine	MCF7	Inactive	CCN(CC)Cc1cc(Nc2ccnc3cc(Cl)ccc23)ccc1O
amoxapine	MCF7	LQT Drug	Clc1ccc2Oc3ccccc3N=C(N4CCNCC4)c2c1
amphotericin B	HL60	Missing	CC1OC(=O)CC(O)CC(O)CCC(O)C(O)CC(O)CC2(O)CC(O)C(C(CC(OC3OC(C)C(O)C(N)C3O)C=CC=CC=CC=CC=CC=CC=CC(C)C(O)C1C)O2)C(=O)O
amrinone	HL60	Inactive	Nc1cc(cnc1O)c2ccncc2
androsterone	HL60	Inactive	C[C@]12CC[C@@H](O)C[C@@H]1CC[C@@H]3[C@@H]2CC[C@@]4(C)[C@H]3CCC4=O
androsterone	MCF7	Inactive	C[C@]12CC[C@@H](O)C[C@@H]1CC[C@@H]3[C@@H]2CC[C@@]4(C)[C@H]3CCC4=O
anisomycin	HL60	Inactive	COc1ccc(C[C@H]2NC[C@H](O)[C@H]2OC(=O)C)cc1
anisomycin	MCF7	Inactive	COc1ccc(C[C@H]2NC[C@H](O)[C@H]2OC(=O)C)cc1
anisomycin	PC3	Inactive	COc1ccc(C[C@H]2NC[C@H](O)[C@H]2OC(=O)C)cc1
antazoline	MCF7	Inactive	C(N(Cc1ccccc1)c2ccccc2)C3=NCCN3
antimycin A	MCF7	Missing	CCCCCCC1C(OC(=O)CC(C)C)C(C)OC(=O)C(NC(=O)c2cccc(NC=O)c2O)C(C)OC1=O
antimycin A	PC3	Missing	CCCCCCC1C(OC(=O)CC(C)C)C(C)OC(=O)C(NC(=O)c2cccc(NC=O)c2O)C(C)OC1=O
apigenin	HL60	Inactive	Oc1ccc(cc1)C2=CC(=O)c3c(O)cc(O)cc3O2
apigenin	MCF7	Inactive	Oc1ccc(cc1)C2=CC(=O)c3c(O)cc(O)cc3O2
apigenin	PC3	Inactive	Oc1ccc(cc1)C2=CC(=O)c3c(O)cc(O)cc3O2
arcaine	HL60	Missing	NC(=NCCCCN=C(N)N)N
arecoline	HL60	Inactive	COC(=O)C1=CCCN(C)C1
astemizole	MCF7	Active	COc1ccc(CCN2CCC(CC2)Nc3nc4ccccc4n3Cc5ccc(F)cc5)cc1
astemizole	PC3	Active	COc1ccc(CCN2CCC(CC2)Nc3nc4ccccc4n3Cc5ccc(F)cc5)cc1
atovaquone	HL60	Inactive	OC1=C(C2CCC(CC2)c3ccc(Cl)cc3)C(=O)C(=O)c4ccccc14
atovaquone	MCF7	Inactive	OC1=C(C2CCC(CC2)c3ccc(Cl)cc3)C(=O)C(=O)c4ccccc14
atovaquone	PC3	Inactive	OC1=C(C2CCC(CC2)c3ccc(Cl)cc3)C(=O)C(=O)c4ccccc14
atracurium besilate	PC3	Inactive	COc1ccc(CC2c3cc(OC)c(OC)cc3CC[N+]2(C)CCC(=O)OCCCCCOC(=O)CC[N+]4(C)CCc5cc(OC)c(OC)cc5C4Cc6ccc(OC)c(OC)c6)cc1OC
atropine methonitrate	HL60	Missing	C[N+]1(C)C2CCC1CC(C2)OC(=O)C(CO)c3ccccc3
azacitidine	MCF7	Missing	NC1=NC(=O)N(C=N1)C2OC(CO)C(O)C2O
azacitidine	PC3	Missing	NC1=NC(=O)N(C=N1)C2OC(CO)C(O)C2O
azacyclonol	MCF7	Inactive	OC(C1CCNCC1)(c2ccccc2)c3ccccc3
azacyclonol	PC3	Inactive	OC(C1CCNCC1)(c2ccccc2)c3ccccc3
azlocillin	HL60	Missing	CC1(C)SC2C(NC(=O)C(NC(=O)N3CCNC3=O)c4ccccc4)C(=O)N2C1C(=O)O
beclometasone	HL60	Missing	CC1CC2C3CCC4=CC(=O)C=CC4(C)C3(Cl)C(O)CC2(C)C1(O)C(=O)CO
beclometasone	PC3	Missing	CC1CC2C3CCC4=CC(=O)C=CC4(C)C3(Cl)C(O)CC2(C)C1(O)C(=O)CO
benfluorex	HL60	Inactive	CC(Cc1cccc(c1)C(F)(F)F)NCCOC(=O)c2ccccc2
benfluorex	MCF7	Inactive	CC(Cc1cccc(c1)C(F)(F)F)NCCOC(=O)c2ccccc2
benfluorex	PC3	Inactive	CC(Cc1cccc(c1)C(F)(F)F)NCCOC(=O)c2ccccc2
benfotiamine	PC3	Missing	CC(=C(CCOP(=O)(O)O)SC(=O)c1ccccc1)N(Cc2cnc(C)nc2N)C=O
benperidol	MCF7	Active	Oc1nc2ccccc2n1C3CCN(CCCC(=O)c4ccc(F)cc4)CC3
benperidol	PC3	Active	Oc1nc2ccccc2n1C3CCN(CCCC(=O)c4ccc(F)cc4)CC3
benserazide	PC3	Inactive	NC(CO)C(=O)NNCc1ccc(O)c(O)c1O
benzamil	PC3	Active	N\C(=N/C(=O)c1nc(Cl)c(N)nc1N)\NCc2ccccc2
benzbromarone	HL60	Missing	CCc1oc2ccccc2c1C(=O)c3cc(Br)c(O)c(Br)c3
benzethonium chloride	HL60	Active	CC(C)(C)CC(C)(C)c1ccc(OCCOCC[N+](C)(C)Cc2ccccc2)cc1
benzethonium chloride	MCF7	Active	CC(C)(C)CC(C)(C)c1ccc(OCCOCC[N+](C)(C)Cc2ccccc2)cc1
benzocaine	PC3	Inactive	CCOC(=O)c1ccc(N)cc1
bephenium hydroxynaphthoate	HL60	Missing	C[N+](C)(CCOc1ccccc1)Cc2ccccc2
bepridil	MCF7	Active	CC(C)COCC(CN(Cc1ccccc1)c2ccccc2)N3CCCC3
bepridil	PC3	Active	CC(C)COCC(CN(Cc1ccccc1)c2ccccc2)N3CCCC3
berberine	PC3	Inactive	COc1ccc2cc3c4cc5OCOc5cc4CC[n+]3cc2c1OC
beta-escin	PC3	Missing	C\C=C(\C)/C(=O)O[C@H]1[C@H](OC(=O)C)[C@]2(CO)[C@H](O)C[C@]3(C)C(=CCC4[C@@]5(C)CC[C@H](O[C@@H]6O[C@@H]([C@@H](O[C@@H]7O[C@H](CO)[C@@H](O)[C@H](O)[C@H]7O)[C@H](O)[C@H]6O[C@@H]8O[C@H](CO)[C@@H](O)[C@H](O)[C@H]8O)C(=O)O)[C@](C)(CO)C5CC[C@@]34C)C2CC1(C)C
betamethasone	PC3	Inactive	C[C@H]1C[C@H]2[C@@H]3CCC4=CC(=O)C=C[C@]4(C)[C@@]3(F)[C@@H](O)C[C@]2(C)[C@@]1(O)C(=O)CO
betazole	HL60	Inactive	NCCc1cc[nH]n1
betazole	PC3	Inactive	NCCc1cc[nH]n1
betonicine	PC3	Missing	C[N+]1(C)CC(O)CC1C(=O)[O-]
betulin	HL60	Missing	CC(=C)C1CCC2(CO)CCC3(C)C(CCC4C5(C)CCC(O)C(C)(C)C5CCC34C)C12
betulin	MCF7	Missing	CC(=C)C1CCC2(CO)CCC3(C)C(CCC4C5(C)CCC(O)C(C)(C)C5CCC34C)C12
betulinic acid	HL60	Inactive	CC(=C)[C@@H]1CC[C@@]2(CC[C@]3(C)[C@H](CC[C@@H]4[C@@]5(C)CC[C@H](O)C(C)(C)[C@@H]5CC[C@@]34C)[C@@H]12)C(=O)O
betulinic acid	MCF7	Inactive	CC(=C)[C@@H]1CC[C@@]2(CC[C@]3(C)[C@H](CC[C@@H]4[C@@]5(C)CC[C@H](O)C(C)(C)[C@@H]5CC[C@@]34C)[C@@H]12)C(=O)O
betulinic acid	PC3	Inactive	CC(=C)[C@@H]1CC[C@@]2(CC[C@]3(C)[C@H](CC[C@@H]4[C@@]5(C)CC[C@H](O)C(C)(C)[C@@H]5CC[C@@]34C)[C@@H]12)C(=O)O
biotin	MCF7	Missing	OC(=O)CCCCC1SCC2NC(=O)NC12
biotin	PC3	Missing	OC(=O)CCCCC1SCC2NC(=O)NC12
bisacodyl	MCF7	Inactive	CC(=O)Oc1ccc(cc1)C(c2ccc(OC(=O)C)cc2)c3ccccn3
bisacodyl	PC3	Inactive	CC(=O)Oc1ccc(cc1)C(c2ccc(OC(=O)C)cc2)c3ccccn3
bisoprolol	HL60	Inactive	CC(C)NCC(O)COc1ccc(COCCOC(C)C)cc1
boldine	MCF7	Active	COc1cc2c(C[C@@H]3N(C)CCc4cc(O)c(OC)c2c34)cc1O
boldine	PC3	Active	COc1cc2c(C[C@@H]3N(C)CCc4cc(O)c(OC)c2c34)cc1O
bucladesine	HL60	Inactive	CCCC(=O)Nc1ncnc2c1ncn2[C@@H]3O[C@@H]4COP(=O)([O-])O[C@H]4[C@H]3OC(=O)CCC
bucladesine	PC3	Inactive	CCCC(=O)Nc1ncnc2c1ncn2[C@@H]3O[C@@H]4COP(=O)([O-])O[C@H]4[C@H]3OC(=O)CCC
budesonide	MCF7	Inactive	CCCC1O[C@@H]2C[C@H]3[C@@H]4CCC5=CC(=O)C=C[C@]5(C)[C@H]4[C@@H](O)C[C@]3(C)[C@@]2(O1)C(=O)CO
budesonide	PC3	Inactive	CCCC1O[C@@H]2C[C@H]3[C@@H]4CCC5=CC(=O)C=C[C@]5(C)[C@H]4[C@@H](O)C[C@]3(C)[C@@]2(O1)C(=O)CO
buflomedil	HL60	Inactive	COc1cc(OC)c(C(=O)CCCN2CCCC2)c(OC)c1
buflomedil	PC3	Inactive	COc1cc(OC)c(C(=O)CCCN2CCCC2)c(OC)c1
bumetanide	HL60	Inactive	CCCCNc1cc(cc(c1Oc2ccccc2)S(=O)(=O)N)C(=O)O
bumetanide	PC3	Inactive	CCCCNc1cc(cc(c1Oc2ccccc2)S(=O)(=O)N)C(=O)O
buspirone	PC3	Inactive	O=C1CC2(CCCC2)CC(=O)N1CCCCN3CCN(CC3)c4ncccn4
butoconazole	PC3	Inactive	Clc1ccc(CCC(Cn2ccnc2)Sc3c(Cl)cccc3Cl)cc1
butyl hydroxybenzoate	PC3	Missing	CCCCOC(=O)c1ccc(O)cc1
calcium pantothenate	HL60	Missing	CC(C)(CO)C(O)C(=O)NCCC(=O)O
camptothecin	MCF7	Inactive	CC[C@@]1(O)C(=O)OCC2=C1C=C3N(Cc4cc5ccccc5nc34)C2=O
camptothecin	PC3	Inactive	CC[C@@]1(O)C(=O)OCC2=C1C=C3N(Cc4cc5ccccc5nc34)C2=O
canadine	PC3	Missing	COc1ccc2CC3N(CCc4cc5OCOc5cc34)Cc2c1OC
canrenoic acid	PC3	Inactive	C[C@]12CCC(=O)C=C1C=C[C@@H]3[C@@H]2CC[C@@]4(C)[C@H]3CC[C@@]4(O)CCC(=O)[O-]
cantharidin	HL60	Inactive	C[C@@]12C3CCC(O3)[C@]1(C)C(=O)OC2=O
captopril	PC3	Inactive	C[C@H](CS)C(=O)N1CCC[C@H]1C(=O)O
carbachol	HL60	Inactive	C[N+](C)(C)CCOC(=O)N
carbamazepine	HL60	Inactive	NC(=O)N1c2ccccc2C=Cc3ccccc13
carbamazepine	PC3	Inactive	NC(=O)N1c2ccccc2C=Cc3ccccc13
carbarsone	MCF7	Missing	NC(=O)Nc1ccc(cc1)[As](=O)(O)O
carcinine	MCF7	Inactive	NCCC(=O)NCCc1c[nH]cn1
cefaclor	PC3	Inactive	N[C@@H](C(=O)N[C@H]1[C@H]2SCC(=C(N2C1=O)C(=O)O)Cl)c3ccccc3
cefadroxil	HL60	Missing	CC1=C(N2C(SC1)C(NC(=O)C(N)c3ccc(O)cc3)C2=O)C(=O)O
cefalexin	HL60	Missing	CC1=C(N2C(SC1)C(NC(=O)C(N)c3ccccc3)C2=O)C(=O)O
cefalotin	HL60	Missing	CC(=O)OCC1=C(N2C(SC1)C(NC(=O)Cc3cccs3)C2=O)C(=O)O
cefapirin	HL60	Missing	CC(=O)OCC1=C(N2C(SC1)C(NC(=O)CSc3ccncc3)C2=O)C(=O)O
cefepime	MCF7	Missing	CON=C(C(=O)NC1C2SCC(=C(N2C1=O)C(=O)[O-])C[N+]3(C)CCCC3)c4csc(N)n4
cefixime	PC3	Inactive	Nc1nc(cs1)\C(=N/OCC(=O)O)\C(=O)N[C@H]2[C@H]3SCC(=C(N3C2=O)C(=O)O)C=C
cefmetazole	HL60	Inactive	CO[C@]1(NC(=O)CSCC#N)[C@H]2SCC(=C(N2C1=O)C(=O)[O-])CSc3nnnn3C
cefmetazole	PC3	Inactive	CO[C@]1(NC(=O)CSCC#N)[C@H]2SCC(=C(N2C1=O)C(=O)[O-])CSc3nnnn3C
cefotiam	PC3	Inactive	CN(C)CCn1nnnc1SCC2=C(N3[C@H](SC2)[C@H](NC(=O)Cc4csc(N)n4)C3=O)C(=O)O
cefoxitin	HL60	Inactive	CO[C@]1(NC(=O)Cc2cccs2)[C@H]3SCC(=C(N3C1=O)C(=O)[O-])COC(=O)N
cefoxitin	PC3	Inactive	CO[C@]1(NC(=O)Cc2cccs2)[C@H]3SCC(=C(N3C1=O)C(=O)[O-])COC(=O)N
ceftazidime	PC3	Missing	CC(C)(ON=C(C(=O)NC1C2SCC(=C(N2C1=O)C(=O)[O-])C[n+]3ccccc3)c4csc(N)n4)C(=O)O
cephaeline	HL60	Missing	CCC1CN2CCc3cc(OC)c(OC)cc3C2CC1CC4NCCc5cc(O)c(OC)cc45
cephaeline	MCF7	Missing	CCC1CN2CCc3cc(OC)c(OC)cc3C2CC1CC4NCCc5cc(O)c(OC)cc45
cephaeline	PC3	Missing	CCC1CN2CCc3cc(OC)c(OC)cc3C2CC1CC4NCCc5cc(O)c(OC)cc45
cetirizine	PC3	Missing	OC(=O)COCCN1CCN(CC1)C(c2ccccc2)c3ccc(Cl)cc3
chlorcyclizine	MCF7	Active	CN1CCN(CC1)C(c2ccccc2)c3ccc(Cl)cc3
chlorcyclizine	PC3	Active	CN1CCN(CC1)C(c2ccccc2)c3ccc(Cl)cc3
chlorhexidine	MCF7	Inactive	Clc1ccc(NC(=N)NC(=N)NCCCCCCNC(=N)NC(=N)Nc2ccc(Cl)cc2)cc1
chlorhexidine	PC3	Inactive	Clc1ccc(NC(=N)NC(=N)NCCCCCCNC(=N)NC(=N)Nc2ccc(Cl)cc2)cc1
chloropyramine	PC3	Active	CN(C)CCN(Cc1ccc(Cl)cc1)c2ccccn2
chloroquine	MCF7	LQT Drug	CCN(CC)CCCC(C)Nc1ccnc2cc(Cl)ccc12
chlorphenamine	PC3	Missing	CN(C)CCC(c1ccc(Cl)cc1)c2ccccn2
chlorpromazine	PC3	Active	CN(C)CCCN1c2ccccc2Sc3ccc(Cl)cc13
chlorprothixene	MCF7	Active	CN(C)CC\C=C\1/c2ccccc2Sc3ccc(Cl)cc13
chlorprothixene	PC3	Active	CN(C)CC\C=C\1/c2ccccc2Sc3ccc(Cl)cc13
chlortetracycline	PC3	Missing	CN(C)C1C2CC3C(=C(O)c4c(O)ccc(Cl)c4C3(C)O)C(=O)C2(O)C(=C(C(=O)N)C1=O)O
chrysin	HL60	Missing	Oc1cc(O)c2C(=O)C=C(Oc2c1)c3ccccc3
chrysin	MCF7	Missing	Oc1cc(O)c2C(=O)C=C(Oc2c1)c3ccccc3
cicloheximide	HL60	Missing	CC1CC(C)C(=O)C(C1)C(O)CC2CC(=O)NC(=O)C2
cicloheximide	MCF7	Missing	CC1CC(C)C(=O)C(C1)C(O)CC2CC(=O)NC(=O)C2
cicloheximide	PC3	Missing	CC1CC(C)C(=O)C(C1)C(O)CC2CC(=O)NC(=O)C2
ciclopirox	HL60	Inactive	CC1=CC(=O)N(O)C(=C1)C2CCCCC2
ciclopirox	MCF7	Inactive	CC1=CC(=O)N(O)C(=C1)C2CCCCC2
ciclopirox	PC3	Inactive	CC1=CC(=O)N(O)C(=C1)C2CCCCC2
ciclosporin	MCF7	Missing	CCC1NC(=O)C(C(O)C(C)CC=CC)N(C)C(=O)C(C(C)C)N(C)C(=O)C(CC(C)C)N(C)C(=O)C(CC(C)C)N(C)C(=O)C(C)NC(=O)C(C)NC(=O)C(CC(C)C)N(C)C(=O)C(NC(=O)C(CC(C)C)N(C)C(=O)CN(C)C1=O)C(C)C
ciclosporin	PC3	Missing	CCC1NC(=O)C(C(O)C(C)CC=CC)N(C)C(=O)C(C(C)C)N(C)C(=O)C(CC(C)C)N(C)C(=O)C(CC(C)C)N(C)C(=O)C(C)NC(=O)C(C)NC(=O)C(CC(C)C)N(C)C(=O)C(NC(=O)C(CC(C)C)N(C)C(=O)CN(C)C1=O)C(C)C
cimetidine	MCF7	Inactive	CN\C(=N/C#N)\NCCSCc1[nH]cnc1C
cinchocaine	PC3	Missing	CCCCOc1cc(C(=O)NCCN(CC)CC)c2ccccc2n1
cinchonidine	MCF7	Missing	OC(C1CC2CCN1CC2C=C)c3ccnc4ccccc34
cinchonidine	PC3	Missing	OC(C1CC2CCN1CC2C=C)c3ccnc4ccccc34
cinnarizine	MCF7	Inactive	C(\C=C\c1ccccc1)N2CCN(CC2)C(c3ccccc3)c4ccccc4
cinnarizine	PC3	Inactive	C(\C=C\c1ccccc1)N2CCN(CC2)C(c3ccccc3)c4ccccc4
cinoxacin	HL60	Inactive	CCN1N=C(C(=O)O)C(=O)c2cc3OCOc3cc12
ciprofibrate	MCF7	Inactive	CC(C)(Oc1ccc(cc1)C2CC2(Cl)Cl)C(=O)O
citiolone	PC3	Missing	CC(=O)NC1CCSC1=O
clemizole	MCF7	Active	Clc1ccc(Cn2c(CN3CCCC3)nc4ccccc24)cc1
clemizole	PC3	Active	Clc1ccc(Cn2c(CN3CCCC3)nc4ccccc24)cc1
clenbuterol	PC3	Inactive	CC(C)(C)NCC(O)c1cc(Cl)c(N)c(Cl)c1
clidinium bromide	HL60	Inactive	C[N+]12CCC(CC1)C(C2)OC(=O)C(O)(c3ccccc3)c4ccccc4
clioquinol	HL60	Inactive	Oc1c(I)cc(Cl)c2cccnc12
clioquinol	MCF7	Inactive	Oc1c(I)cc(Cl)c2cccnc12
clioquinol	PC3	Inactive	Oc1c(I)cc(Cl)c2cccnc12
clobetasol	MCF7	Inactive	CCC(=O)OC1([C@@H](C)C[C@H]2[C@@H]3CCC4=CC(=O)C=C[C@]4(C)[C@@]3(F)[C@@H](O)C[C@]12C)C(=O)CCl
clobetasol	PC3	Inactive	CCC(=O)OC1([C@@H](C)C[C@H]2[C@@H]3CCC4=CC(=O)C=C[C@]4(C)[C@@]3(F)[C@@H](O)C[C@]12C)C(=O)CCl
clofilium tosylate	MCF7	Active	CCCCCCC[N+](CC)(CC)CCCCc1ccc(Cl)cc1
clomifene	MCF7	Missing	CCN(CC)CCOc1ccc(cc1)C(=C(Cl)c2ccccc2)c3ccccc3
clomipramine	MCF7	LQT Drug	CN(C)CCCN1c2ccccc2CCc3ccc(Cl)cc13
clomipramine	PC3	LQT Drug	CN(C)CCCN1c2ccccc2CCc3ccc(Cl)cc13
clonidine	PC3	Missing	Clc1cccc(Cl)c1NC2=NCCN2
cloperastine	MCF7	Missing	Clc1ccc(cc1)C(OCCN2CCCCC2)c3ccccc3
cloperastine	PC3	Missing	Clc1ccc(cc1)C(OCCN2CCCCC2)c3ccccc3
clorgiline	MCF7	Missing	CN(CCCOc1ccc(Cl)cc1Cl)CC#C
clotrimazole	MCF7	Inactive	Clc1ccccc1C(c2ccccc2)(c3ccccc3)n4ccnc4
clotrimazole	PC3	Inactive	Clc1ccccc1C(c2ccccc2)(c3ccccc3)n4ccnc4
clozapine	HL60	LQT Drug	CN1CCN(CC1)C2=Nc3cc(Cl)ccc3Nc4ccccc24
clozapine	MCF7	LQT Drug	CN1CCN(CC1)C2=Nc3cc(Cl)ccc3Nc4ccccc24
co-dergocrine mesilate	HL60	Missing	CC(CO)NC(=O)C1CC2C(Cc3c[nH]c4cccc2c34)N(C)C1
colchicine	MCF7	Inactive	COC1=CC=C2C(=CC1=O)[C@H](CCc3cc(OC)c(OC)c(OC)c23)NC(=O)C
colchicine	PC3	Inactive	COC1=CC=C2C(=CC1=O)[C@H](CCc3cc(OC)c(OC)c(OC)c23)NC(=O)C
colecalciferol	HL60	Missing	CC(C)CCCC(C)C1CCC2C(=CC=C3CC(O)CCC3=C)CCCC12C
conessine	MCF7	Missing	CC1C2CCC3C4CC=C5CC(CCC5(C)C4CCC23CN1C)N(C)C
convolamine	PC3	Inactive	COc1ccc(cc1OC)C(=O)OC2C[C@H]3CC[C@H](C2)N3C
corbadrine	HL60	Missing	CC(N)C(O)c1ccc(O)c(O)c1
corbadrine	PC3	Missing	CC(N)C(O)c1ccc(O)c(O)c1
corticosterone	HL60	Inactive	C[C@]12C[C@H](O)[C@H]3[C@@H](CCC4=CC(=O)CC[C@]34C)[C@@H]1CC[C@@H]2C(=O)CO
cortisone	HL60	Inactive	C[C@]12CCC(=O)C=C1CC[C@H]3[C@@H]4CC[C@](O)(C(=O)CO)[C@@]4(C)CC(=O)[C@H]23
corynanthine	MCF7	Inactive	COC(=O)[C@@H]1[C@@H](O)CC[C@H]2CN3CCc4c([nH]c5ccccc45)[C@@H]3C[C@H]12
corynanthine	PC3	Inactive	COC(=O)[C@@H]1[C@@H](O)CC[C@H]2CN3CCc4c([nH]c5ccccc45)[C@@H]3C[C@H]12
cyclic adenosine monophosphate	HL60	Missing	Nc1ncnc2c1ncn2C3OC4COP(=O)(O)OC4C3O
cyclobenzaprine	HL60	Inactive	CN(C)CCC=C1c2ccccc2C=Cc3ccccc13
cyclobenzaprine	MCF7	Inactive	CN(C)CCC=C1c2ccccc2C=Cc3ccccc13
cyclopenthiazide	PC3	Missing	NS(=O)(=O)c1cc2c(NC(CC3CCCC3)NS2(=O)=O)cc1Cl
cyclopentolate	HL60	Inactive	CN(C)CCOC(=O)C(c1ccccc1)C2(O)CCCC2
cyclopentolate	MCF7	Inactive	CN(C)CCOC(=O)C(c1ccccc1)C2(O)CCCC2
cycloserine	MCF7	Missing	NC1CONC1=O
cyproheptadine	MCF7	Inactive	CN1CCC(=C2c3ccccc3C=Cc4ccccc24)CC1
cyproheptadine	PC3	Inactive	CN1CCC(=C2c3ccccc3C=Cc4ccccc24)CC1
dantrolene	PC3	Inactive	[O-]C1=NC(=O)CN1\N=C\c2oc(cc2)c3ccc(cc3)[N+](=O)[O-]
dapsone	PC3	Missing	Nc1ccc(cc1)S(=O)(=O)c2ccc(N)cc2
daunorubicin	MCF7	Inactive	COc1cccc2C(=O)c3c(O)c4C[C@@](O)(C[C@@H](O[C@@H]5C[C@@H](N)[C@@H](O)[C@@H](C)O5)c4c(O)c3C(=O)c12)C(=O)C
debrisoquine	PC3	Inactive	NC(=N)N1CCc2ccccc2C1
deferoxamine	MCF7	Inactive	CC(=O)N(O)CCCCCNC(=O)CCC(=O)N(O)CCCCCNC(=O)CCC(=O)N(O)CCCCCN
delsoline	HL60	Inactive	CCN1C[C@]2(COC)CC[C@H](O)[C@@]34[C@@H]5C[C@@H]6[C@H](C[C@@](O)([C@H]5[C@H]6OC)[C@@](O)([C@@H](OC)[C@H]23)C14)OC
delsoline	PC3	Inactive	CCN1C[C@]2(COC)CC[C@H](O)[C@@]34[C@@H]5C[C@@H]6[C@H](C[C@@](O)([C@H]5[C@H]6OC)[C@@](O)([C@@H](OC)[C@H]23)C14)OC
demeclocycline	HL60	Missing	CN(C)C1C2CC3C(O)c4c(Cl)ccc(O)c4C(=C3C(=O)C2(O)C(=C(C(=O)N)C1=O)O)O
demeclocycline	PC3	Missing	CN(C)C1C2CC3C(O)c4c(Cl)ccc(O)c4C(=C3C(=O)C2(O)C(=C(C(=O)N)C1=O)O)O
deptropine	HL60	Inactive	CN1[C@@H]2CC[C@H]1CC(C2)OC3c4ccccc4CCc5ccccc35
deptropine	MCF7	Inactive	CN1[C@@H]2CC[C@H]1CC(C2)OC3c4ccccc4CCc5ccccc35
deptropine	PC3	Inactive	CN1[C@@H]2CC[C@H]1CC(C2)OC3c4ccccc4CCc5ccccc35
dequalinium chloride	HL60	Missing	Cc1cc(N)c2ccccc2[n+]1CCCCCCCCCC[n+]3c(C)cc(N)c4ccccc34
dequalinium chloride	MCF7	Missing	Cc1cc(N)c2ccccc2[n+]1CCCCCCCCCC[n+]3c(C)cc(N)c4ccccc34
dequalinium chloride	PC3	Missing	Cc1cc(N)c2ccccc2[n+]1CCCCCCCCCC[n+]3c(C)cc(N)c4ccccc34
desipramine	PC3	LQT Drug	CNCCCN1c2ccccc2CCc3ccccc13
dexamethasone	PC3	Inactive	C[C@@H]1C[C@H]2[C@@H]3CCC4=CC(=O)C=C[C@]4(C)[C@@]3(F)[C@@H](O)C[C@]2(C)[C@@]1(O)C(=O)CO
dexibuprofen	PC3	Missing	CC(C)Cc1ccc(cc1)C(C)C(=O)O
dextromethorphan	MCF7	Missing	COc1ccc2CC3C4CCCCC4(CCN3C)c2c1
diazoxide	PC3	Inactive	CC1=NS(=O)(=O)c2cc(Cl)ccc2N1
dicloxacillin	MCF7	Inactive	Cc1onc(c1C(=O)N[C@H]2[C@H]3SC(C)(C)[C@@H](N3C2=O)C(=O)[O-])c4c(Cl)cccc4Cl
dicoumarol	HL60	Missing	OC1=C(CC2=C(O)c3ccccc3OC2=O)C(=O)Oc4ccccc14
dicycloverine	MCF7	Missing	CCN(CC)CCOC(=O)C1(CCCCC1)C2CCCCC2
dicycloverine	PC3	Missing	CCN(CC)CCOC(=O)C1(CCCCC1)C2CCCCC2
dienestrol	MCF7	Inactive	C\C=C(\C(=C\C)\c1ccc(O)cc1)/c2ccc(O)cc2
diethylstilbestrol	MCF7	Inactive	CCC(=O)Oc1ccc(cc1)\C(=C(/CC)\c2ccc(OC(=O)CC)cc2)\CC
diethylstilbestrol	PC3	Inactive	CCC(=O)Oc1ccc(cc1)\C(=C(/CC)\c2ccc(OC(=O)CC)cc2)\CC
diflorasone	HL60	Inactive	C[C@H]1C[C@H]2[C@@H]3C[C@H](F)C4=CC(=O)C=C[C@]4(C)[C@@]3(F)[C@@H](O)C[C@]2(C)[C@@]1(OC(=O)C)C(=O)COC(=O)C
diflorasone	PC3	Inactive	C[C@H]1C[C@H]2[C@@H]3C[C@H](F)C4=CC(=O)C=C[C@]4(C)[C@@]3(F)[C@@H](O)C[C@]2(C)[C@@]1(OC(=O)C)C(=O)COC(=O)C
digitoxigenin	HL60	Inactive	C[C@]12CC[C@H](O)C[C@H]1CC[C@@H]3[C@@H]2CC[C@]4(C)[C@H](CC[C@]34O)C5=CC(=O)OC5
digitoxigenin	MCF7	Inactive	C[C@]12CC[C@H](O)C[C@H]1CC[C@@H]3[C@@H]2CC[C@]4(C)[C@H](CC[C@]34O)C5=CC(=O)OC5
digitoxigenin	PC3	Inactive	C[C@]12CC[C@H](O)C[C@H]1CC[C@@H]3[C@@H]2CC[C@]4(C)[C@H](CC[C@]34O)C5=CC(=O)OC5
digoxigenin	HL60	Inactive	C[C@]12CC[C@H](O)C[C@H]1CC[C@@H]3[C@@H]2C[C@@H](O)[C@]4(C)[C@H](CC[C@]34O)C5=CC(=O)OC5
digoxigenin	MCF7	Inactive	C[C@]12CC[C@H](O)C[C@H]1CC[C@@H]3[C@@H]2C[C@@H](O)[C@]4(C)[C@H](CC[C@]34O)C5=CC(=O)OC5
digoxigenin	PC3	Inactive	C[C@]12CC[C@H](O)C[C@H]1CC[C@@H]3[C@@H]2C[C@@H](O)[C@]4(C)[C@H](CC[C@]34O)C5=CC(=O)OC5
digoxin	HL60	Inactive	C[C@H]1O[C@H](C[C@H](O)[C@@H]1O)O[C@H]2[C@@H](O)C[C@H](O[C@H]3[C@@H](O)C[C@H](O[C@H]4CC[C@@]5(C)[C@H](CC[C@@H]6[C@@H]5C[C@@H](O)[C@]7(C)[C@H](CC[C@]67O)C8=CC(=O)OC8)C4)O[C@@H]3C)O[C@@H]2C
digoxin	MCF7	Inactive	C[C@H]1O[C@H](C[C@H](O)[C@@H]1O)O[C@H]2[C@@H](O)C[C@H](O[C@H]3[C@@H](O)C[C@H](O[C@H]4CC[C@@]5(C)[C@H](CC[C@@H]6[C@@H]5C[C@@H](O)[C@]7(C)[C@H](CC[C@]67O)C8=CC(=O)OC8)C4)O[C@@H]3C)O[C@@H]2C
digoxin	PC3	Inactive	C[C@H]1O[C@H](C[C@H](O)[C@@H]1O)O[C@H]2[C@@H](O)C[C@H](O[C@H]3[C@@H](O)C[C@H](O[C@H]4CC[C@@]5(C)[C@H](CC[C@@H]6[C@@H]5C[C@@H](O)[C@]7(C)[C@H](CC[C@]67O)C8=CC(=O)OC8)C4)O[C@@H]3C)O[C@@H]2C
dihydroergocristine	PC3	Missing	CC(C)[C@@]1(NC(=O)[C@@H]2C[C@H]3[C@@H](Cc4c[nH]c5cccc3c45)N(C)C2)O[C@@]6(O)[C@@H]7CCCN7C(=O)[C@H](Cc8ccccc8)N6C1=O
dilazep	PC3	Active	COc1cc(cc(OC)c1OC)C(=O)OCCCN2CCCN(CCCOC(=O)c3cc(OC)c(OC)c(OC)c3)CC2
diloxanide	HL60	Missing	CN(C(=O)C(Cl)Cl)c1ccc(O)cc1
diloxanide	MCF7	Missing	CN(C(=O)C(Cl)Cl)c1ccc(O)cc1
diltiazem	PC3	Inactive	COc1ccc(cc1)[C@@H]2Sc3ccccc3N(CCN(C)C)C(=O)[C@@H]2OC(=O)C
dinoprost	HL60	Inactive	CCCCC[C@H](O)\C=C\[C@H]1[C@H](O)C[C@H](O)[C@@H]1C\C=C/CCCC(=O)O
dinoprost	PC3	Inactive	CCCCC[C@H](O)\C=C\[C@H]1[C@H](O)C[C@H](O)[C@@H]1C\C=C/CCCC(=O)O
dioxybenzone	MCF7	Missing	COc1ccc(C(=O)c2ccccc2O)c(O)c1
diphenhydramine	HL60	LQT Drug	CN(C)CCOC(c1ccccc1)c2ccccc2
diphenhydramine	MCF7	LQT Drug	CN(C)CCOC(c1ccccc1)c2ccccc2
diphenylpyraline	PC3	Inactive	S(Sc1ccccc1)c2ccccc2
dipivefrine	PC3	Inactive	CNCC(O)c1ccc(OC(=O)C(C)(C)C)c(OC(=O)C(C)(C)C)c1
diprophylline	HL60	Missing	CN1C(=O)N(C)c2ncn(CC(O)CO)c2C1=O
diprophylline	PC3	Missing	CN1C(=O)N(C)c2ncn(CC(O)CO)c2C1=O
dirithromycin	MCF7	Inactive	CC[C@H]1OC(=O)[C@H](C)[C@@H](O[C@H]2C[C@@](C)(OC)[C@@H](O)[C@H](C)O2)[C@H](C)[C@@H](O[C@@H]3O[C@H](C)C[C@@H]([C@H]3O)N(C)C)[C@](C)(O)C[C@@H](C)[C@@H]4N[C@@H](COCCOC)O[C@H]([C@H]4C)[C@]1(C)O
disulfiram	MCF7	Missing	CCN(CC)C(=S)SSC(=S)N(CC)CC
disulfiram	PC3	Missing	CCN(CC)C(=S)SSC(=S)N(CC)CC
dobutamine	PC3	LQT Drug	CC(CCc1ccc(O)cc1)NCCc2ccc(O)c(O)c2
domperidone	MCF7	LQT Drug	Clc1ccc2N(C3CCN(CCCN4C(=O)Nc5ccccc45)CC3)C(=O)Nc2c1
domperidone	PC3	LQT Drug	Clc1ccc2N(C3CCN(CCCN4C(=O)Nc5ccccc45)CC3)C(=O)Nc2c1
doxazosin	HL60	Inactive	COc1cc2nc(nc(N)c2cc1OC)N3CCN(CC3)C(=O)[C@H]4COc5ccccc5O4
doxorubicin	MCF7	Inactive	COc1cccc2C(=O)c3c(O)c4C[C@](O)(C[C@H](O[C@H]5C[C@H](N)[C@H](O)[C@H](C)O5)c4c(O)c3C(=O)c12)C(=O)CO
doxorubicin	PC3	Inactive	COc1cccc2C(=O)c3c(O)c4C[C@](O)(C[C@H](O[C@H]5C[C@H](N)[C@H](O)[C@H](C)O5)c4c(O)c3C(=O)c12)C(=O)CO
doxycycline	HL60	Inactive	C[C@@H]1[C@H]2[C@H](O)[C@H]3[C@H](N(C)C)C(=O)C(=C(O)C3(O)C(=C2C(=O)c4c(O)cccc14)O)C(=O)N
drofenine	PC3	Missing	CCN(CC)CCOC(=O)C(C1CCCCC1)c2ccccc2
dropropizine	PC3	Missing	OCC(O)CN1CCN(CC1)c2ccccc2
dyclonine	MCF7	Missing	CCCCOc1ccc(cc1)C(=O)CCN2CCCCC2
ebselen	HL60	Inactive	O=C1N([Se]c2ccccc12)c3ccccc3
ebselen	MCF7	Inactive	O=C1N([Se]c2ccccc12)c3ccccc3
ebselen	PC3	Inactive	O=C1N([Se]c2ccccc12)c3ccccc3
econazole	MCF7	Inactive	Clc1ccc(COC(Cn2ccnc2)c3ccc(Cl)cc3Cl)cc1
econazole	PC3	Inactive	Clc1ccc(COC(Cn2ccnc2)c3ccc(Cl)cc3Cl)cc1
eldeline	PC3	Missing	CCN1CC2(C)CCC(OC)C34C2C(OC(=O)C)C5(OCOC56CC(OC)C7CC3(O)C6C7OC)C14
ellipticine	MCF7	Inactive	Cc1c2ccncc2c(C)c3c4ccccc4[nH]c13
ellipticine	PC3	Inactive	Cc1c2ccncc2c(C)c3c4ccccc4[nH]c13
emetine	HL60	Inactive	CC[C@H]1CN2CCc3cc(OC)c(OC)cc3[C@@H]2C[C@@H]1C[C@H]4NCCc5cc(OC)c(OC)cc45
emetine	MCF7	Inactive	CC[C@H]1CN2CCc3cc(OC)c(OC)cc3[C@@H]2C[C@@H]1C[C@H]4NCCc5cc(OC)c(OC)cc45
emetine	PC3	Inactive	CC[C@H]1CN2CCc3cc(OC)c(OC)cc3[C@@H]2C[C@@H]1C[C@H]4NCCc5cc(OC)c(OC)cc45
enilconazole	HL60	Missing	Clc1ccc(C(Cn2ccnc2)OCC=C)c(Cl)c1
epiandrosterone	MCF7	Missing	CC12CCC(O)CC1CCC3C2CCC4(C)C3CCC4=O
epiandrosterone	PC3	Missing	CC12CCC(O)CC1CCC3C2CCC4(C)C3CCC4=O
epirizole	HL60	Missing	COc1cc(C)nc(n1)n2nc(C)cc2OC
epitiostanol	HL60	Missing	CC12CCC3C(CCC4CC5SC5CC34C)C1CCC2O
epitiostanol	MCF7	Missing	CC12CCC3C(CCC4CC5SC5CC34C)C1CCC2O
epitiostanol	PC3	Missing	CC12CCC3C(CCC4CC5SC5CC34C)C1CCC2O
equilin	MCF7	Inactive	C[C@]12CC[C@H]3C(=CCc4cc(O)ccc34)[C@@H]1CCC2=O
estradiol	HL60	Inactive	C[C@]12CC[C@H]3[C@@H](CCc4cc(O)ccc34)[C@@H]1CC[C@@H]2O
estradiol	MCF7	Inactive	C[C@]12CC[C@H]3[C@@H](CCc4cc(O)ccc34)[C@@H]1CC[C@@H]2O
estriol	HL60	Inactive	C[C@]12CC[C@H]3[C@@H](CCc4cc(O)ccc34)[C@@H]1C[C@@H](O)[C@@H]2O
estrone	PC3	Inactive	COc1ccc2[C@H]3CC[C@@]4(C)[C@@H](CCC4=O)[C@@H]3CCc2c1
estropipate	HL60	Inactive	C[C@]12CC[C@H]3[C@@H](CCc4cc(OS(=O)(=O)O)ccc34)[C@@H]1CCC2=O
etacrynic acid	MCF7	Missing	CCC(=C)C(=O)c1ccc(OCC(=O)O)c(Cl)c1Cl
etamsylate	PC3	Missing	Oc1ccc(O)c(c1)S(=O)(=O)O
ethaverine	HL60	Missing	CCOc1ccc(Cc2nccc3cc(OCC)c(OCC)cc23)cc1OCC
ethaverine	PC3	Missing	CCOc1ccc(Cc2nccc3cc(OCC)c(OCC)cc23)cc1OCC
ethisterone	HL60	Inactive	C[C@]12CCC(=O)C=C1CC[C@@H]3[C@@H]2CC[C@@]4(C)[C@H]3CC[C@@]4(O)C#C
ethisterone	PC3	Inactive	C[C@]12CCC(=O)C=C1CC[C@@H]3[C@@H]2CC[C@@]4(C)[C@H]3CC[C@@]4(O)C#C
ethotoin	HL60	Inactive	CCN1C(=O)NC(C1=O)c2ccccc2
ethotoin	PC3	Inactive	CCN1C(=O)NC(C1=O)c2ccccc2
eticlopride	MCF7	Missing	CCN1CCCC1CNC(=O)c2c(O)c(CC)cc(Cl)c2OC
eticlopride	PC3	Missing	CCN1CCCC1CNC(=O)c2c(O)c(CC)cc(Cl)c2OC
etilefrine	HL60	Missing	CCNCC(O)c1cccc(O)c1
etilefrine	PC3	Missing	CCNCC(O)c1cccc(O)c1
etiocholanolone	PC3	Missing	CC12CCC(O)CC1CCC3C2CCC4(C)C3CCC4=O
etofenamate	HL60	Missing	OCCOCCOC(=O)c1ccccc1Nc2cccc(c2)C(F)(F)F
etofenamate	PC3	Missing	OCCOCCOC(=O)c1ccccc1Nc2cccc(c2)C(F)(F)F
etoposide	MCF7	Inactive	COc1cc(cc(OC)c1O)[C@H]2[C@@H]3[C@H](COC3=O)[C@H](O[C@@H]4O[C@@H]5CO[C@@H](C)O[C@H]5[C@H](O)[C@H]4O)c6cc7OCOc7cc26
etoposide	PC3	Inactive	COc1cc(cc(OC)c1O)[C@H]2[C@@H]3[C@H](COC3=O)[C@H](O[C@@H]4O[C@@H]5CO[C@@H](C)O[C@H]5[C@H](O)[C@H]4O)c6cc7OCOc7cc26
etynodiol	HL60	Missing	CC12CCC3C(CCC4=CC(O)CCC34)C1CCC2(O)C#C
etynodiol	MCF7	Missing	CC12CCC3C(CCC4=CC(O)CCC34)C1CCC2(O)C#C
eucatropine	MCF7	Inactive	CC1CC(CC(C)(C)N1C)OC(=O)C(O)c2ccccc2
famprofazone	PC3	Inactive	CC(C)C1=C(CN(C)C(C)Cc2ccccc2)N(C)N(C1=O)c3ccccc3
felbinac	HL60	Missing	OC(=O)Cc1ccc(cc1)c2ccccc2
felodipine	HL60	Inactive	CCOC(=O)C1=C(C)N=C(C)\C(=C(\O)/OC)\C1c2cccc(Cl)c2Cl
felodipine	MCF7	Inactive	CCOC(=O)C1=C(C)N=C(C)\C(=C(\O)/OC)\C1c2cccc(Cl)c2Cl
felodipine	PC3	Inactive	CCOC(=O)C1=C(C)N=C(C)\C(=C(\O)/OC)\C1c2cccc(Cl)c2Cl
fenbendazole	HL60	Inactive	COC(=O)Nc1nc2cc(Sc3ccccc3)ccc2[nH]1
fenbendazole	MCF7	Inactive	COC(=O)Nc1nc2cc(Sc3ccccc3)ccc2[nH]1
fenbendazole	PC3	Inactive	COC(=O)Nc1nc2cc(Sc3ccccc3)ccc2[nH]1
fenbufen	HL60	Inactive	OC(=O)CCC(=O)c1ccc(cc1)c2ccccc2
fendiline	MCF7	Missing	CC(NCCC(c1ccccc1)c2ccccc2)c3ccccc3
fenoprofen	PC3	Missing	CC(C(=O)O)c1cccc(Oc2ccccc2)c1
fenoterol	HL60	Inactive	CC(Cc1ccc(O)cc1)NCC(O)c2cc(O)cc(O)c2
fenoterol	PC3	Inactive	CC(Cc1ccc(O)cc1)NCC(O)c2cc(O)cc(O)c2
fenspiride	PC3	Inactive	O=C1NCC2(CCN(CCc3ccccc3)CC2)O1
finasteride	PC3	Inactive	CC(C)(C)NC(=O)[C@H]1CC[C@H]2[C@@H]3CC[C@H]4NC(=O)C=C[C@]4(C)[C@H]3CC[C@]12C
flecainide	MCF7	LQT Drug	FC(F)(F)COc1ccc(OCC(F)(F)F)c(c1)C(=O)NCC2CCCCN2
flucytosine	PC3	Missing	NC1=C(F)C=NC(=O)N1
fludrocortisone	HL60	Missing	CC12CC(O)C3(F)C(CCC4=CC(=O)CCC34C)C1CCC2(O)C(=O)CO
fludrocortisone	PC3	Missing	CC12CC(O)C3(F)C(CCC4=CC(=O)CCC34C)C1CCC2(O)C(=O)CO
fludroxycortide	HL60	Missing	CC1(C)OC2CC3C4CC(F)C5=CC(=O)CCC5(C)C4C(O)CC3(C)C2(O1)C(=O)CO
fludroxycortide	PC3	Missing	CC1(C)OC2CC3C4CC(F)C5=CC(=O)CCC5(C)C4C(O)CC3(C)C2(O1)C(=O)CO
flumetasone	HL60	Missing	CC1CC2C3CC(F)C4=CC(=O)C=CC4(C)C3(F)C(O)CC2(C)C1(O)C(=O)CO
flumetasone	PC3	Missing	CC1CC2C3CC(F)C4=CC(=O)C=CC4(C)C3(F)C(O)CC2(C)C1(O)C(=O)CO
flunarizine	PC3	Inactive	Fc1ccc(cc1)C(N2CCN(C\C=C\c3ccccc3)CC2)c4ccc(F)cc4
flunisolide	HL60	Inactive	CC1(C)O[C@@H]2C[C@H]3[C@@H]4C[C@H](F)C5=CC(=O)C=C[C@]5(C)[C@H]4[C@@H](O)C[C@]3(C)[C@@]2(O1)C(=O)CO
flunisolide	PC3	Inactive	CC1(C)O[C@@H]2C[C@H]3[C@@H]4C[C@H](F)C5=CC(=O)C=C[C@]5(C)[C@H]4[C@@H](O)C[C@]3(C)[C@@]2(O1)C(=O)CO
flunixin	HL60	Inactive	Cc1c(Nc2ncccc2C(=O)O)cccc1C(F)(F)F
flunixin	PC3	Inactive	Cc1c(Nc2ncccc2C(=O)O)cccc1C(F)(F)F
fluocinonide	PC3	Inactive	CC(=O)OCC(=O)[C@@]12OC(C)(C)O[C@@H]1CC3C4C[C@H](F)C5=CC(=O)C=CC5(C)[C@@]4(F)C(O)CC23C
fluorometholone	HL60	Inactive	C[C@H]1C[C@H]2[C@@H]3CC[C@](O)(C(=O)C)[C@@]3(C)C[C@H](O)[C@]2(F)[C@@]4(C)C=CC(=O)C=C14
fluorometholone	MCF7	Inactive	C[C@H]1C[C@H]2[C@@H]3CC[C@](O)(C(=O)C)[C@@]3(C)C[C@H](O)[C@]2(F)[C@@]4(C)C=CC(=O)C=C14
fluorometholone	PC3	Inactive	C[C@H]1C[C@H]2[C@@H]3CC[C@](O)(C(=O)C)[C@@]3(C)C[C@H](O)[C@]2(F)[C@@]4(C)C=CC(=O)C=C14
flupentixol	HL60	Missing	OCCN1CCN(CCC=C2c3ccccc3Sc4ccc(cc24)C(F)(F)F)CC1
fluphenazine	HL60	LQT Drug	OCCN1CCN(CCCN2c3ccccc3Sc4ccc(cc24)C(F)(F)F)CC1
fluphenazine	MCF7	LQT Drug	OCCN1CCN(CCCN2c3ccccc3Sc4ccc(cc24)C(F)(F)F)CC1
fluphenazine	PC3	LQT Drug	OCCN1CCN(CCCN2c3ccccc3Sc4ccc(cc24)C(F)(F)F)CC1
fluspirilene	MCF7	Active	Fc1ccc(cc1)C(CCCN2CCC3(CC2)N(CNC3=O)c4ccccc4)c5ccc(F)cc5
fluspirilene	PC3	Active	Fc1ccc(cc1)C(CCCN2CCC3(CC2)N(CNC3=O)c4ccccc4)c5ccc(F)cc5
fluticasone	HL60	Inactive	CCC(=O)O[C@@]1([C@H](C)C[C@H]2[C@@H]3C[C@H](F)C4=CC(=O)C=C[C@]4(C)[C@@]3(F)[C@@H](O)C[C@]12C)C(=O)SCF
fluticasone	PC3	Inactive	CCC(=O)O[C@@]1([C@H](C)C[C@H]2[C@@H]3C[C@H](F)C4=CC(=O)C=C[C@]4(C)[C@@]3(F)[C@@H](O)C[C@]12C)C(=O)SCF
fluvastatin	PC3	Inactive	CC(C)n1c(\C=C\[C@@H](O)C[C@@H](O)CC(=O)[O-])c(c2ccc(F)cc2)c3ccccc13
foliosidine	PC3	Inactive	COC1=CC(=O)N(C)c2c(OCC(O)C(C)(C)O)cccc12
fulvestrant	MCF7	Missing	CC12CCC3C(C(CCCCCCCCCS(=O)CCCC(F)(F)C(F)(F)F)Cc4cc(O)ccc34)C1CCC2O
furaltadone	MCF7	Inactive	[O-][N+](=O)c1oc(\C=N\N2CC(CN3CCOCC3)OC2=O)cc1
furazolidone	HL60	Inactive	[O-][N+](=O)c1oc(\C=N\N2CCOC2=O)cc1
furosemide	PC3	Inactive	NS(=O)(=O)c1cc(C(=O)O)c(NCc2occc2)cc1Cl
fusidic acid	HL60	Inactive	C[C@@H]1[C@H](O)CC[C@@]2(C)[C@H]1CC[C@@]3(C)[C@H]2[C@H](O)C[C@H]4\C(=C(/CCC=C(C)C)\C(=O)O)\[C@H](C[C@]34C)OC(=O)C
gabapentin	HL60	Inactive	NCC1(CC(=O)O)CCCCC1
gabapentin	PC3	Inactive	NCC1(CC(=O)O)CCCCC1
gabexate	HL60	Inactive	CCOC(=O)c1ccc(OC(=O)CCCCCN=C(N)N)cc1
gabexate	PC3	Inactive	CCOC(=O)c1ccc(OC(=O)CCCCCN=C(N)N)cc1
galantamine	MCF7	LQT Drug	COc1ccc2CN(C)CCC34C=CC(O)CC3Oc1c24
ganciclovir	HL60	Inactive	Nc1nc(O)c2ncn(COC(CO)CO)c2n1
geldanamycin	HL60	LQT Drug	COC1CC(C)CC2=C(OC)C(=O)C=C(NC(=O)C(=CC=CC(OC)C(OC(=O)N)C(=CC(C)C1O)C)C)C2=O
geldanamycin	MCF7	LQT Drug	COC1CC(C)CC2=C(OC)C(=O)C=C(NC(=O)C(=CC=CC(OC)C(OC(=O)N)C(=CC(C)C1O)C)C)C2=O
geldanamycin	PC3	LQT Drug	COC1CC(C)CC2=C(OC)C(=O)C=C(NC(=O)C(=CC=CC(OC)C(OC(=O)N)C(=CC(C)C1O)C)C)C2=O
genistein	HL60	Missing	Oc1ccc(cc1)C2=COc3cc(O)cc(O)c3C2=O
genistein	MCF7	Missing	Oc1ccc(cc1)C2=COc3cc(O)cc(O)c3C2=O
ginkgolide A	HL60	Inactive	C[C@@H]1C(=O)O[C@H]2CC34[C@H]5C[C@@H](C(C)(C)C)[C@]36[C@@H](OC(=O)[C@@H]6O)O[C@@]4(C(=O)O5)[C@@]12O
glafenine	HL60	Missing	OCC(O)COC(=O)c1ccccc1Nc2ccnc3cc(Cl)ccc23
glibenclamide	PC3	Missing	COc1ccc(Cl)cc1C(=O)NCCc2ccc(cc2)S(=O)(=O)NC(=O)NC3CCCCC3
glimepiride	PC3	Inactive	CCC1=C(C)CN(C(=O)NCCc2ccc(cc2)S(=O)(=O)NC(=O)N[C@@H]3CC[C@@H](C)CC3)C1=O
glipizide	PC3	Inactive	Cc1cnc(cn1)C(=O)NCCc2ccc(cc2)S(=O)(=O)NC(=O)NC3CCCCC3
gliquidone	PC3	Missing	COc1ccc2c(c1)C(=O)N(CCc3ccc(cc3)S(=O)(=O)NC(=O)NC4CCCCC4)C(=O)C2(C)C
gossypol	HL60	Missing	CC(C)c1c(O)c(O)c(C=O)c2c(O)c(c(C)cc12)c3c(C)cc4c(C(C)C)c(O)c(O)c(C=O)c4c3O
gossypol	MCF7	Missing	CC(C)c1c(O)c(O)c(C=O)c2c(O)c(c(C)cc12)c3c(C)cc4c(C(C)C)c(O)c(O)c(C=O)c4c3O
gossypol	PC3	Missing	CC(C)c1c(O)c(O)c(C=O)c2c(O)c(c(C)cc12)c3c(C)cc4c(C(C)C)c(O)c(O)c(C=O)c4c3O
gramine	PC3	Missing	CN(C)Cc1c[nH]c2ccccc12
guaifenesin	HL60	Inactive	COc1ccccc1OCC(O)CO
guanabenz	PC3	Inactive	NC(=N)N\N=C\c1c(Cl)cccc1Cl
guanfacine	HL60	Inactive	NC(=N)NC(=O)Cc1c(Cl)cccc1Cl
guanfacine	MCF7	Inactive	NC(=N)NC(=O)Cc1c(Cl)cccc1Cl
halcinonide	HL60	Inactive	CC1(C)O[C@@H]2C[C@H]3[C@@H]4CCC5=CC(=O)CC[C@]5(C)[C@@]4(F)[C@@H](O)C[C@]3(C)[C@@]2(O1)C(=O)CCl
halcinonide	PC3	Inactive	CC1(C)O[C@@H]2C[C@H]3[C@@H]4CCC5=CC(=O)CC[C@]5(C)[C@@]4(F)[C@@H](O)C[C@]3(C)[C@@]2(O1)C(=O)CCl
haloperidol	HL60	Active	OC(CCCN1CCC(O)(CC1)c2ccc(Cl)cc2)c3ccc(F)cc3
haloperidol	MCF7	Active	OC(CCCN1CCC(O)(CC1)c2ccc(Cl)cc2)c3ccc(F)cc3
haloperidol	PC3	Active	OC(CCCN1CCC(O)(CC1)c2ccc(Cl)cc2)c3ccc(F)cc3
harmaline	MCF7	Inactive	COc1ccc2c3CCN=C(C)c3[nH]c2c1
harmaline	PC3	Inactive	COc1ccc2c3CCN=C(C)c3[nH]c2c1
harmine	MCF7	Inactive	COc1ccc2c(c1)[nH]c3c(C)nccc23
harmine	PC3	Inactive	COc1ccc2c(c1)[nH]c3c(C)nccc23
harmol	MCF7	Missing	CC1=C2NC3=CC(=O)C=CC3=C2C=CN1
harmol	PC3	Missing	CC1=C2NC3=CC(=O)C=CC3=C2C=CN1
hecogenin	PC3	Missing	CC1CCC2(OC1)OC3CC4C5CCC6CC(O)CCC6(C)C5CC(=O)C4(C)C3C2C
heliotrine	PC3	Missing	COC(C)C(O)(C(C)C)C(=O)OCC1=CCN2CCC(O)C12
helveticoside	HL60	Missing	CC1OC(CC(O)C1O)OC2CCC3(C=O)C4CCC5(C)C(CCC5(O)C4CCC3(O)C2)C6=CC(=O)OC6
helveticoside	MCF7	Missing	CC1OC(CC(O)C1O)OC2CCC3(C=O)C4CCC5(C)C(CCC5(O)C4CCC3(O)C2)C6=CC(=O)OC6
helveticoside	PC3	Missing	CC1OC(CC(O)C1O)OC2CCC3(C=O)C4CCC5(C)C(CCC5(O)C4CCC3(O)C2)C6=CC(=O)OC6
hesperidin	HL60	Inactive	COc1ccc(cc1O)[C@@H]2CC(=O)c3c(O)cc(O[C@@H]4OC(CO[C@@H]5OC(C)[C@H](O)[C@H](O)C5O)[C@@H](O)[C@@H](O)C4O)cc3O2
hesperidin	MCF7	Inactive	COc1ccc(cc1O)[C@@H]2CC(=O)c3c(O)cc(O[C@@H]4OC(CO[C@@H]5OC(C)[C@H](O)[C@H](O)C5O)[C@@H](O)[C@@H](O)C4O)cc3O2
hexestrol	MCF7	Inactive	CCC(C(CC)c1ccc(O)cc1)c2ccc(O)cc2
hexestrol	PC3	Inactive	CCC(C(CC)c1ccc(O)cc1)c2ccc(O)cc2
hexetidine	HL60	Missing	CCCCC(CC)CN1CN(CC(CC)CCCC)CC(C)(N)C1
hexetidine	MCF7	Missing	CCCCC(CC)CN1CN(CC(CC)CCCC)CC(C)(N)C1
hexetidine	PC3	Missing	CCCCC(CC)CN1CN(CC(CC)CCCC)CC(C)(N)C1
homochlorcyclizine	MCF7	Missing	CN1CCCN(CC1)C(c2ccccc2)c3ccc(Cl)cc3
homochlorcyclizine	PC3	Missing	CN1CCCN(CC1)C(c2ccccc2)c3ccc(Cl)cc3
hycanthone	MCF7	Missing	CCN(CC)CCNc1ccc(CO)c2Sc3ccccc3C(=O)c12
hycanthone	PC3	Missing	CCN(CC)CCNc1ccc(CO)c2Sc3ccccc3C(=O)c12
hydralazine	HL60	Missing	NNc1nncc2ccccc12
hydrastinine	MCF7	Missing	CN1CCc2cc3OCOc3cc2C1O
hydrochlorothiazide	PC3	Inactive	NS(=O)(=O)c1cc2c(NCNS2(=O)=O)cc1Cl
hydrocortisone	PC3	Inactive	CC(=O)OCC(=O)[C@@]1(O)CC[C@H]2[C@@H]3CCC4=CC(=O)CC[C@]4(C)[C@H]3[C@@H](O)C[C@]12C
hydrocotarnine	MCF7	Inactive	COc1c2CN(C)CCc2cc3OCOc13
hydroflumethiazide	HL60	Inactive	NS(=O)(=O)c1cc2c(NCNS2(=O)=O)cc1C(F)(F)F
hydroquinine	MCF7	Inactive	CC[C@H]1CN2CCC1C[C@H]2[C@H](O)c3ccnc4ccc(OC)cc34
hydroxyachillin	MCF7	Missing	CC1C2C(O)CC(=C3C(C2OC1=O)C(=CC3=O)C)C
hymecromone	MCF7	Missing	CC1=CC(=O)Oc2cc(O)ccc12
hyoscyamine	PC3	Missing	CN1C2CCC1CC(C2)OC(=O)C(CO)c3ccccc3
idoxuridine	PC3	Inactive	OC[C@H]1O[C@H](C[C@@H]1O)N2C=C(I)C(=O)NC2=O
ifenprodil	MCF7	Active	CC(C(O)c1ccc(O)cc1)N2CCC(Cc3ccccc3)CC2
ifosfamide	MCF7	Inactive	ClCCNP1(=O)OCCCN1CCCl
imidurea	PC3	Inactive	OCN1C(NC(=O)NCNC(=O)NC2N(CO)C(=O)NC2=O)C(=O)NC1=O
imipenem	PC3	Missing	CC(O)C1C2CC(=C(N2C1=O)C(=O)O)SCCN=CN
indapamide	PC3	LQT Drug	CC1Cc2ccccc2N1NC(=O)c3ccc(Cl)c(c3)S(=O)(=O)N
iohexol	HL60	Missing	CC(=O)N(CC(O)CO)c1c(I)c(C(=O)NCC(O)CO)c(I)c(C(=O)NCC(O)CO)c1I
iohexol	PC3	Missing	CC(=O)N(CC(O)CO)c1c(I)c(C(=O)NCC(O)CO)c(I)c(C(=O)NCC(O)CO)c1I
iopamidol	HL60	Missing	CC(O)C(=O)Nc1c(I)c(C(=O)NC(CO)CO)c(I)c(C(=O)NC(CO)CO)c1I
iopanoic acid	HL60	Inactive	CCC(Cc1c(I)cc(I)c(N)c1I)C(=O)O
iopanoic acid	PC3	Inactive	CCC(Cc1c(I)cc(I)c(N)c1I)C(=O)O
iopromide	HL60	Inactive	COCC(=O)Nc1c(I)c(C(=O)NCC(O)CO)c(I)c(C(=O)N(C)CC(O)CO)c1I
iopromide	PC3	Inactive	COCC(=O)Nc1c(I)c(C(=O)NCC(O)CO)c(I)c(C(=O)N(C)CC(O)CO)c1I
ioxaglic acid	MCF7	Inactive	CNC(=O)c1c(I)c(N(C)C(=O)C)c(I)c(C(=O)NCC(=O)Nc2c(I)c(C(=O)O)c(I)c(C(=O)NCCO)c2I)c1I
isoconazole	MCF7	Inactive	Clc1ccc(C(Cn2ccnc2)OCc3c(Cl)cccc3Cl)c(Cl)c1
isoconazole	PC3	Inactive	Clc1ccc(C(Cn2ccnc2)OCc3c(Cl)cccc3Cl)c(Cl)c1
isoetarine	HL60	Missing	CCC(NC(C)C)C(O)c1ccc(O)c(O)c1
isoetarine	PC3	Missing	CCC(NC(C)C)C(O)c1ccc(O)c(O)c1
isoflupredone	HL60	Inactive	CC(=O)OCC(=O)[C@@]1(O)CC[C@H]2[C@@H]3CCC4=CC(=O)C=C[C@]4(C)[C@@]3(F)[C@@H](O)C[C@]12C
isoflupredone	PC3	Inactive	CC(=O)OCC(=O)[C@@]1(O)CC[C@H]2[C@@H]3CCC4=CC(=O)C=C[C@]4(C)[C@@]3(F)[C@@H](O)C[C@]12C
isometheptene	MCF7	Inactive	OC(C(O)C(O)C(=O)O)C(O)C(=O)O
isoniazid	PC3	Missing	NNC(=O)c1ccncc1
isosorbide	HL60	Missing	OC1COC2C(O)COC12
isotretinoin	HL60	Missing	CC(=CC=CC(=CC(=O)O)C)C=CC1=C(C)CCCC1(C)C
isotretinoin	MCF7	Missing	CC(=CC=CC(=CC(=O)O)C)C=CC1=C(C)CCCC1(C)C
isotretinoin	PC3	Missing	CC(=CC=CC(=CC(=O)O)C)C=CC1=C(C)CCCC1(C)C
isoxicam	HL60	Inactive	CN1C(=C(O)c2ccccc2S1(=O)=O)C(=O)Nc3cc(C)on3
isoxsuprine	PC3	Missing	CC(COc1ccccc1)NC(C)C(O)c2ccc(O)cc2
ivermectin	MCF7	Inactive	CC[C@H](C)[C@H]1O[C@]2(CC[C@@H]1C)C[C@@H]3C[C@@H](C\C=C(/C)\[C@@H](O[C@H]4C[C@H](OC)[C@@H](O[C@H]5C[C@H](OC)[C@@H](O)[C@H](C)O5)[C@H](C)O4)[C@@H](C)\C=C\C=C\6/CO[C@@H]7[C@H](O)C(=C[C@@H](C(=O)O3)[C@]67O)C)O2
ivermectin	PC3	Inactive	CC[C@H](C)[C@H]1O[C@]2(CC[C@@H]1C)C[C@@H]3C[C@@H](C\C=C(/C)\[C@@H](O[C@H]4C[C@H](OC)[C@@H](O[C@H]5C[C@H](OC)[C@@H](O)[C@H](C)O5)[C@H](C)O4)[C@@H](C)\C=C\C=C\6/CO[C@@H]7[C@H](O)C(=C[C@@H](C(=O)O3)[C@]67O)C)O2
kaempferol	HL60	Missing	OC1=C(Oc2cc(O)cc(O)c2C1=O)c3ccc(O)cc3
kaempferol	MCF7	Missing	OC1=C(Oc2cc(O)cc(O)c2C1=O)c3ccc(O)cc3
kanamycin	MCF7	Missing	NCC1OC(OC2C(N)CC(N)C(OC3OC(CO)C(O)C(N)C3O)C2O)C(O)C(O)C1O
karakoline	PC3	Inactive	CCN1C[C@]2(C)CC[C@H](O)[C@@]34[C@@H]5C[C@H]6C(O)[C@@H]5[C@](O)(C[C@@H]6OC)[C@@H](C[C@H]23)C14
kawain	HL60	Missing	COC1=CC(=O)OC(C1)C=Cc2ccccc2
kawain	PC3	Missing	COC1=CC(=O)OC(C1)C=Cc2ccccc2
ketoconazole	HL60	LQT Drug	CC(=O)N1CCN(CC1)c2ccc(OC[C@H]3CO[C@@](Cn4ccnc4)(O3)c5ccc(Cl)cc5Cl)cc2
ketoconazole	MCF7	LQT Drug	CC(=O)N1CCN(CC1)c2ccc(OC[C@H]3CO[C@@](Cn4ccnc4)(O3)c5ccc(Cl)cc5Cl)cc2
ketoprofen	PC3	Inactive	CC(C(=O)O)c1cccc(c1)C(=O)c2ccccc2
ketotifen	PC3	Inactive	CN1CCC(=C2c3ccccc3CC(=O)c4sccc24)CC1
kinetin	HL60	Inactive	C(Nc1[nH]cnc2ncnc12)c3occc3
kinetin	MCF7	Inactive	C(Nc1[nH]cnc2ncnc12)c3occc3
labetalol	PC3	Inactive	CC(CCc1ccccc1)NCC(O)c2ccc(O)c(c2)C(=O)N
lanatoside C	HL60	Missing	CC1OC(CC(O)C1OC2CC(O)C(OC3CC(OC(=O)C)C(OC4OC(CO)C(O)C(O)C4O)C(C)O3)C(C)O2)OC5CCC6(C)C(CCC7C6CC(O)C8(C)C(CCC78O)C9=CC(=O)OC9)C5
lanatoside C	MCF7	Missing	CC1OC(CC(O)C1OC2CC(O)C(OC3CC(OC(=O)C)C(OC4OC(CO)C(O)C(O)C4O)C(C)O3)C(C)O2)OC5CCC6(C)C(CCC7C6CC(O)C8(C)C(CCC78O)C9=CC(=O)OC9)C5
lanatoside C	PC3	Missing	CC1OC(CC(O)C1OC2CC(O)C(OC3CC(OC(=O)C)C(OC4OC(CO)C(O)C(O)C4O)C(C)O3)C(C)O2)OC5CCC6(C)C(CCC7C6CC(O)C8(C)C(CCC78O)C9=CC(=O)OC9)C5
lasalocid	HL60	Missing	CCC(C1OC(CC)(CC1C)C2CCC(O)(CC)C(C)O2)C(=O)C(C)C(O)C(C)CCc3ccc(C)c(O)c3C(=O)O
lasalocid	MCF7	Missing	CCC(C1OC(CC)(CC1C)C2CCC(O)(CC)C(C)O2)C(=O)C(C)C(O)C(C)CCc3ccc(C)c(O)c3C(=O)O
lasalocid	PC3	Missing	CCC(C1OC(CC)(CC1C)C2CCC(O)(CC)C(C)O2)C(=O)C(C)C(O)C(C)CCc3ccc(C)c(O)c3C(=O)O
latamoxef	HL60	Missing	COC1(NC(=O)C(C(=O)O)c2ccc(O)cc2)C3OCC(=C(N3C1=O)C(=O)O)CSc4nnnn4C
leflunomide	MCF7	Missing	Cc1oncc1C(=O)Nc2ccc(cc2)C(F)(F)F
leflunomide	PC3	Missing	Cc1oncc1C(=O)Nc2ccc(cc2)C(F)(F)F
letrozole	HL60	Missing	N#Cc1ccc(cc1)C(c2ccc(cc2)C#N)n3cncn3
letrozole	MCF7	Missing	N#Cc1ccc(cc1)C(c2ccc(cc2)C#N)n3cncn3
levamisole	PC3	Missing	C1CN2CC(N=C2S1)c3ccccc3
levcycloserine	PC3	Missing	NC1CONC1=O
levodopa	PC3	Missing	NC(Cc1ccc(O)c(O)c1)C(=O)O
levomepromazine	PC3	Missing	COc1ccc2Sc3ccccc3N(CC(C)CN(C)C)c2c1
levonorgestrel	HL60	Inactive	CC[C@]12CC[C@H]3[C@@H](CCC4=CC(=O)CC[C@H]34)[C@@H]1CC[C@@]2(O)C#C
lidoflazine	PC3	Active	Cc1cccc(C)c1NC(=O)CN2CCN(CCCC(c3ccc(F)cc3)c4ccc(F)cc4)CC2
lisinopril	HL60	Inactive	NCCCC[C@H](N[C@@H](CCc1ccccc1)C(=O)O)C(=O)N2CCC[C@H]2C(=O)O
lithocholic acid	HL60	Missing	CC(CCC(=O)O)C1CCC2C3CCC4CC(O)CCC4(C)C3CCC12C
lomefloxacin	HL60	Missing	CCN1C=C(C(=O)O)C(=O)c2cc(F)c(N3CCNC(C)C3)c(F)c12
loperamide	MCF7	Active	CN(C)C(=O)C(CCN1CCC(O)(CC1)c2ccc(Cl)cc2)(c3ccccc3)c4ccccc4
lovastatin	PC3	Inactive	CC[C@H](C)C(=O)O[C@H]1C[C@@H](C)C=C2C=C[C@H](C)[C@H](CC[C@@H]3C[C@@H](O)CC(=O)O3)[C@@H]12
loxapine	PC3	Inactive	CN1CCN(CC1)C2=Nc3ccccc3Oc4ccc(Cl)cc24
lumicolchicine	HL60	Inactive	COC1=C[C@H]2[C@@H](C1=O)C3=C2c4c(CC[C@@H]3NC(=O)C)cc(OC)c(OC)c4OC
luteolin	HL60	Missing	Oc1cc(O)c2C(=O)C=C(Oc2c1)c3ccc(O)c(O)c3
luteolin	MCF7	Missing	Oc1cc(O)c2C(=O)C=C(Oc2c1)c3ccc(O)c(O)c3
luteolin	PC3	Missing	Oc1cc(O)c2C(=O)C=C(Oc2c1)c3ccc(O)c(O)c3
lycorine	HL60	Inactive	O[C@H]1C=C2CCN3Cc4cc5OCOc5cc4[C@H]([C@@H]1O)C23
lycorine	MCF7	Inactive	O[C@H]1C=C2CCN3Cc4cc5OCOc5cc4[C@H]([C@@H]1O)C23
lycorine	PC3	Inactive	O[C@H]1C=C2CCN3Cc4cc5OCOc5cc4[C@H]([C@@H]1O)C23
lynestrenol	MCF7	Missing	CC12CCC3C(CCC4=CCCCC34)C1CCC2(O)C#C
lynestrenol	PC3	Missing	CC12CCC3C(CCC4=CCCCC34)C1CCC2(O)C#C
lysergol	PC3	Missing	CN1CC(CO)C=C2C1Cc3c[nH]c4cccc2c34
mafenide	PC3	Inactive	NCc1ccc(cc1)S(=O)(=O)N
maprotiline	MCF7	LQT Drug	CNCCC[C@@]12CC[C@@H](c3ccccc13)c4ccccc24
maprotiline	PC3	LQT Drug	CNCCC[C@@]12CC[C@@H](c3ccccc13)c4ccccc24
mebendazole	HL60	Missing	COC(=O)Nc1nc2ccc(cc2[nH]1)C(=O)c3ccccc3
mebendazole	MCF7	Missing	COC(=O)Nc1nc2ccc(cc2[nH]1)C(=O)c3ccccc3
mebendazole	PC3	Missing	COC(=O)Nc1nc2ccc(cc2[nH]1)C(=O)c3ccccc3
mebhydrolin	HL60	Missing	CN1CCc2c(C1)c3ccccc3n2Cc4ccccc4
meclofenoxate	HL60	Inactive	CN(C)CCOC(=O)COc1ccc(Cl)cc1
meclozine	MCF7	Missing	Cc1cccc(CN2CCN(CC2)C(c3ccccc3)c4ccc(Cl)cc4)c1
medrysone	HL60	Missing	C[C@H]1C[C@H]2[C@@H]3CC[C@H](C(=O)C)[C@@]3(C)C[C@H](O)[C@@H]2[C@@]4(C)CCC(=O)C=C14
medrysone	PC3	Missing	C[C@H]1C[C@H]2[C@@H]3CC[C@H](C(=O)C)[C@@]3(C)C[C@H](O)[C@@H]2[C@@]4(C)CCC(=O)C=C14
mefenamic acid	HL60	Inactive	Cc1cccc(Nc2ccccc2C(=O)O)c1C
mefloquine	MCF7	Inactive	O[C@H]([C@H]1CCCCN1)c2cc(nc3c(cccc23)C(F)(F)F)C(F)(F)F
mefloquine	PC3	Inactive	O[C@H]([C@H]1CCCCN1)c2cc(nc3c(cccc23)C(F)(F)F)C(F)(F)F
megestrol	HL60	Inactive	CC(=O)O[C@@]1(CC[C@H]2[C@@H]3C=C(C)C4=CC(=O)CC[C@]4(C)[C@H]3CC[C@]12C)C(=O)C
meglumine	PC3	Inactive	CC(=O)Nc1c(I)c(NC(=O)C)c(I)c(C(=O)O)c1I
menadione	HL60	Inactive	CC1=CC(=O)c2ccccc2C1=O
menadione	PC3	Inactive	CC1=CC(=O)c2ccccc2C1=O
mepacrine	MCF7	Missing	CCN(CC)CCCC(C)Nc1c2ccc(Cl)cc2nc3ccc(OC)cc13
mepenzolate bromide	PC3	Inactive	C[N+]1(C)CCCC(C1)OC(=O)C(O)(c2ccccc2)c3ccccc3
mephentermine	HL60	Inactive	CNC(C)(C)Cc1ccccc1
mephentermine	MCF7	Inactive	CNC(C)(C)Cc1ccccc1
mephenytoin	HL60	Inactive	CCC1(NC(=O)N(C)C1=O)c2ccccc2
meptazinol	HL60	Inactive	CCC1(CCCCN(C)C1)c2cccc(O)c2
meptazinol	MCF7	Inactive	CCC1(CCCCN(C)C1)c2cccc(O)c2
meropenem	HL60	Inactive	C[C@@H](O)[C@@H]1[C@H]2[C@@H](C)C(=C(N2C1=O)C(=O)O)S[C@@H]3CN[C@@H](C3)C(=O)N(C)C
meropenem	PC3	Inactive	C[C@@H](O)[C@@H]1[C@H]2[C@@H](C)C(=C(N2C1=O)C(=O)O)S[C@@H]3CN[C@@H](C3)C(=O)N(C)C
mestranol	HL60	Inactive	COc1ccc2[C@H]3CC[C@@]4(C)[C@@H](CC[C@@]4(O)C#C)[C@@H]3CCc2c1
mestranol	MCF7	Inactive	COc1ccc2[C@H]3CC[C@@]4(C)[C@@H](CC[C@@]4(O)C#C)[C@@H]3CCc2c1
mestranol	PC3	Inactive	COc1ccc2[C@H]3CC[C@@]4(C)[C@@H](CC[C@@]4(O)C#C)[C@@H]3CCc2c1
metamizole sodium	PC3	Missing	CN(CS(=O)(=O)O)C1=C(C)N(C)N(C1=O)c2ccccc2
metampicillin	PC3	Missing	CC1(C)SC2C(NC(=O)C(N=C)c3ccccc3)C(=O)N2C1C(=O)O
metanephrine	PC3	Missing	CNCC(O)c1ccc(O)c(OC)c1
metaraminol	MCF7	Missing	CC(N)C(O)c1cccc(O)c1
metaraminol	PC3	Missing	CC(N)C(O)c1cccc(O)c1
metergoline	MCF7	Active	CN1C[C@H](CNC(=O)OCc2ccccc2)C[C@H]3[C@H]1Cc4cn(C)c5cccc3c45
metergoline	PC3	Active	CN1C[C@H](CNC(=O)OCc2ccccc2)C[C@H]3[C@H]1Cc4cn(C)c5cccc3c45
metformin	HL60	Inactive	CN(C)C(=N)N=C(N)N
metformin	PC3	Inactive	CN(C)C(=N)N=C(N)N
methapyrilene	PC3	Active	CN(C)CCN(Cc1cccs1)c2ccccn2
methazolamide	HL60	Missing	CN1N=C(S/C/1=N/C(=O)C)S(=O)(=O)N
methotrexate	MCF7	Inactive	CN(Cc1cnc2nc(N)nc(N)c2n1)c3ccc(cc3)C(=O)N[C@@H](CCC(=O)O)C(=O)O
methotrexate	PC3	Inactive	CN(Cc1cnc2nc(N)nc(N)c2n1)c3ccc(cc3)C(=O)N[C@@H](CCC(=O)O)C(=O)O
methoxamine	HL60	Missing	COc1ccc(OC)c(c1)C(O)C(C)N
methylbenzethonium chloride	HL60	Missing	Cc1cc(ccc1OCCOCC[N+](C)(C)Cc2ccccc2)C(C)(C)CC(C)(C)C
methylbenzethonium chloride	MCF7	Missing	Cc1cc(ccc1OCCOCC[N+](C)(C)Cc2ccccc2)C(C)(C)CC(C)(C)C
methylbenzethonium chloride	PC3	Missing	Cc1cc(ccc1OCCOCC[N+](C)(C)Cc2ccccc2)C(C)(C)CC(C)(C)C
methylprednisolone	PC3	Inactive	C[C@H]1C[C@H]2[C@@H]3CC[C@](O)(C(=O)CO)[C@@]3(C)C[C@H](O)[C@@H]2[C@@]4(C)C=CC(=O)C=C14
metitepine	MCF7	Missing	CSc1ccc2Sc3ccccc3CC(N4CCN(C)CC4)c2c1
metixene	MCF7	Active	CN1CCCC(CC2c3ccccc3Sc4ccccc24)C1
metixene	PC3	Active	CN1CCCC(CC2c3ccccc3Sc4ccccc24)C1
metoclopramide	HL60	Inactive	CCN(CC)CCNC(=O)c1cc(Cl)c(N)cc1OC
metoclopramide	PC3	Inactive	CCN(CC)CCNC(=O)c1cc(Cl)c(N)cc1OC
metoprolol	HL60	Inactive	COCCc1ccc(OCC(O)CNC(C)C)cc1
metoprolol	PC3	Inactive	COCCc1ccc(OCC(O)CNC(C)C)cc1
metyrapone	MCF7	Inactive	CC(C)(C(=O)c1cccnc1)c2cccnc2
mevalolactone	HL60	Missing	CC1(O)CCOC(=O)C1
mexiletine	HL60	LQT Drug	CC(N)COc1c(C)cccc1C
mexiletine	PC3	LQT Drug	CC(N)COc1c(C)cccc1C
mianserin	PC3	Inactive	CN1CCN2C(C1)c3ccccc3Cc4ccccc24
miconazole	MCF7	Inactive	Clc1ccc(COC(Cn2ccnc2)c3ccc(Cl)cc3Cl)c(Cl)c1
miconazole	PC3	Inactive	Clc1ccc(COC(Cn2ccnc2)c3ccc(Cl)cc3Cl)c(Cl)c1
mifepristone	MCF7	Inactive	CC#C[C@]1(O)CC[C@H]2[C@@H]3CCC4=CC(=O)CCC4=C3[C@H](C[C@]12C)c5ccc(cc5)N(C)C
mifepristone	PC3	Inactive	CC#C[C@]1(O)CC[C@H]2[C@@H]3CCC4=CC(=O)CCC4=C3[C@H](C[C@]12C)c5ccc(cc5)N(C)C
mimosine	PC3	Missing	NC(CN1C=CC(=O)C(=C1)O)C(=O)O
minocycline	HL60	Inactive	CN(C)[C@@H]1C2CC3Cc4c(ccc(O)c4C(=C3C(=O)[C@@]2(O)C(=C(C(=O)N)C1=O)O)O)N(C)C
minoxidil	PC3	Inactive	Nc1cc(nc(N)[n+]1[O-])N2CCCCC2
mitoxantrone	MCF7	Missing	OCCNCCNc1ccc(NCCNCCO)c2C(=O)c3c(O)ccc(O)c3C(=O)c12
mitoxantrone	PC3	Missing	OCCNCCNc1ccc(NCCNCCO)c2C(=O)c3c(O)ccc(O)c3C(=O)c12
mometasone	MCF7	Inactive	C[C@@H]1C[C@H]2[C@@H]3CCC4=CC(=O)C=C[C@]4(C)[C@@]3(Cl)[C@@H](O)C[C@]2(C)[C@@]1(OC(=O)c5occc5)C(=O)CCl
mometasone	PC3	Inactive	C[C@@H]1C[C@H]2[C@@H]3CCC4=CC(=O)C=C[C@]4(C)[C@@]3(Cl)[C@@H](O)C[C@]2(C)[C@@]1(OC(=O)c5occc5)C(=O)CCl
monensin	HL60	Missing	CCC1(CCC(O1)C2(C)CCC3(CC(O)C(C)C(O3)C(C)C(OC)C(C)C(=O)O)O2)C4OC(CC4C)C5OC(O)(CO)C(C)CC5C
monensin	MCF7	Missing	CCC1(CCC(O1)C2(C)CCC3(CC(O)C(C)C(O3)C(C)C(OC)C(C)C(=O)O)O2)C4OC(CC4C)C5OC(O)(CO)C(C)CC5C
monensin	PC3	Missing	CCC1(CCC(O1)C2(C)CCC3(CC(O)C(C)C(O3)C(C)C(OC)C(C)C(=O)O)O2)C4OC(CC4C)C5OC(O)(CO)C(C)CC5C
monobenzone	HL60	Missing	Oc1ccc(OCc2ccccc2)cc1
monobenzone	PC3	Missing	Oc1ccc(OCc2ccccc2)cc1
monorden	HL60	Missing	CC1CC2OC2C=CC=CC(=O)Cc3c(Cl)c(O)cc(O)c3C(=O)O1
monorden	MCF7	Missing	CC1CC2OC2C=CC=CC(=O)Cc3c(Cl)c(O)cc(O)c3C(=O)O1
monorden	PC3	Missing	CC1CC2OC2C=CC=CC(=O)Cc3c(Cl)c(O)cc(O)c3C(=O)O1
moracizine	HL60	Missing	CCOC(=O)Nc1ccc2Sc3ccccc3N(C(=O)CCN4CCOCC4)c2c1
morantel	HL60	Inactive	CN1CCCN=C1\C=C\c2sccc2C
moxisylyte	PC3	Missing	CC(C)c1cc(OC(=O)C)c(C)cc1OCCN(C)C
mycophenolic acid	MCF7	Missing	COc1c(C)c2COC(=O)c2c(O)c1CC=C(C)CCC(=O)O
myosmine	PC3	Missing	C1CN=C(C1)c2cccnc2
myricetin	HL60	Inactive	OC1=C(Oc2cc(O)cc(O)c2C1=O)c3cc(O)c(O)c(O)c3
myricetin	PC3	Inactive	OC1=C(Oc2cc(O)cc(O)c2C1=O)c3cc(O)c(O)c(O)c3
nadide	PC3	Missing	NC(=O)c1ccc[n+](c1)C2OC(COP(=O)([O-])OP(=O)(O)OCC3OC(C(O)C3O)n4cnc5c(N)ncnc45)C(O)C2O
nadolol	HL60	Inactive	CC(C)(C)NCC(O)COc1cccc2C[C@@H](O)[C@@H](O)Cc12
nafcillin	HL60	Inactive	CCOc1ccc2ccccc2c1C(=O)N[C@H]3[C@H]4SC(C)(C)[C@@H](N4C3=O)C(=O)[O-]
naftidrofuryl	PC3	Missing	CCN(CC)CCOC(=O)C(CC1CCCO1)Cc2cccc3ccccc23
naftifine	MCF7	Inactive	CN(C\C=C\c1ccccc1)Cc2cccc3ccccc23
naftopidil	HL60	Active	COc1ccccc1N2CCN(CC(O)COc3cccc4ccccc34)CC2
naloxone	PC3	Active	C[N+]1(CC=C)CC[C@]23[C@H]4Oc5c(O)ccc(C[C@@H]1[C@]2(O)CCC4=O)c35
naltrexone	PC3	Inactive	Oc1ccc2C[C@H]3N(CC4CC4)CC[C@@]56[C@@H](Oc1c25)C(=O)CC[C@@]36O
napelline	HL60	Inactive	CCN1C[C@]2(C)CC[C@H](O)[C@@]34[C@@H]2C[C@@H](C13)[C@@]56CC([C@@H](O)C[C@@H]45)C(=C)[C@H]6O
naproxen	MCF7	Inactive	COc1ccc2cc(ccc2c1)[C@H](C)C(=O)[O-]
naproxen	PC3	Inactive	COc1ccc2cc(ccc2c1)[C@H](C)C(=O)[O-]
natamycin	MCF7	Missing	CC1CC=CC=CC=CC=CC(CC2OC(O)(CC(O)CC3OC3C=CC(=O)O1)CC(O)C2C(=O)O)OC4OC(C)C(O)C(N)C4O
nefopam	HL60	Missing	CN1CCOC(c2ccccc2)c3ccccc3C1
neomycin	PC3	Missing	NCC1OC(OC2C(O)C(OC3C(O)C(N)CC(N)C3OC4OC(CN)C(O)C(O)C4N)OC2CO)C(N)C(O)C1O
neostigmine bromide	PC3	Inactive	CN(C)C(=O)Oc1cccc(c1)[N+](C)(C)C
nicardipine	PC3	LQT Drug	COC(=O)C1=C(C)N=C(C)\C(=C(\O)/OCCN(C)Cc2ccccc2)\C1c3cccc(c3)[N+](=O)[O-]
nicergoline	MCF7	Missing	COC12CC(COC(=O)c3cncc(Br)c3)CN(C)C1Cc4cn(C)c5cccc2c45
niclosamide	MCF7	Inactive	Oc1ccc(Cl)cc1C(=O)Nc2ccc(cc2Cl)[N+](=O)[O-]
niclosamide	PC3	Inactive	Oc1ccc(Cl)cc1C(=O)Nc2ccc(cc2Cl)[N+](=O)[O-]
nicotinic acid	PC3	Missing	OC(=O)c1cccnc1
nifedipine	HL60	Inactive	CO\C(=C/1\C(C(=C(C)N=C1C)C(=O)OC)c2ccccc2[N+](=O)[O-])\O
nifedipine	PC3	Inactive	CO\C(=C/1\C(C(=C(C)N=C1C)C(=O)OC)c2ccccc2[N+](=O)[O-])\O
nifenazone	MCF7	Missing	CN1N(C(=O)C(=C1C)NC(=O)c2cccnc2)c3ccccc3
nifenazone	PC3	Missing	CN1N(C(=O)C(=C1C)NC(=O)c2cccnc2)c3ccccc3
niflumic acid	MCF7	Inactive	OC(=O)c1cccnc1Nc2cccc(c2)C(F)(F)F
nifuroxazide	MCF7	Inactive	Oc1ccc(cc1)C(=O)N\N=C\c2oc(cc2)[N+](=O)[O-]
nifuroxazide	PC3	Inactive	Oc1ccc(cc1)C(=O)N\N=C\c2oc(cc2)[N+](=O)[O-]
nilutamide	MCF7	Inactive	CC1(C)NC(=O)N(C1=O)c2ccc(c(c2)C(F)(F)F)[N+](=O)[O-]
nilutamide	PC3	Inactive	CC1(C)NC(=O)N(C1=O)c2ccc(c(c2)C(F)(F)F)[N+](=O)[O-]
nimodipine	HL60	Inactive	COCCOC(=O)C1=C(C)N=C(C)\C(=C(\O)/OC(C)C)\C1c2cccc(c2)[N+](=O)[O-]
niridazole	HL60	Missing	[O-][N+](=O)c1cnc(s1)N2CCNC2=O
nisoxetine	PC3	Active	CNCCC(Oc1ccccc1OC)c2ccccc2
nitrendipine	HL60	Inactive	CCOC(=O)C1=C(C)N=C(C)\C(=C(\O)/OC)\C1c2cccc(c2)[N+](=O)[O-]
nitrendipine	MCF7	Inactive	CCOC(=O)C1=C(C)N=C(C)\C(=C(\O)/OC)\C1c2cccc(c2)[N+](=O)[O-]
nitrofural	PC3	Missing	NC(=O)NN=Cc1oc(cc1)[N+](=O)[O-]
nocodazole	MCF7	Inactive	COC(=O)Nc1nc2cc(ccc2[nH]1)C(=O)c3cccs3
nocodazole	PC3	Inactive	COC(=O)Nc1nc2cc(ccc2[nH]1)C(=O)c3cccs3
nomifensine	MCF7	Inactive	CN1CC(c2ccccc2)c3cccc(N)c3C1
nomifensine	PC3	Inactive	CN1CC(c2ccccc2)c3cccc(N)c3C1
norcyclobenzaprine	MCF7	Inactive	CNCCC=C1c2ccccc2C=Cc3ccccc13
norethisterone	PC3	Missing	CC12CCC3C(CCC4=CC(=O)CCC34)C1CCC2(O)C#C
noretynodrel	PC3	Missing	CC12CCC3C(CCC4=C3CCC(=O)C4)C1CCC2(O)C#C
norfloxacin	PC3	Inactive	CCN1C=C(C(=O)O)C(=O)c2cc(F)c(cc12)N3CCNCC3
nortriptyline	MCF7	LQT Drug	CNCCC=C1c2ccccc2CCc3ccccc13
nystatin	MCF7	Missing	CC1OC(=O)CC(O)CC(O)CC(O)CCC(O)C(O)CC2(O)CC(O)C(C(CC(OC3OC(C)C(O)C(N)C3O)C=CC=CC=CC=CCCC=CC=CC(C)C(O)C1C)O2)C(=O)O
ofloxacin	HL60	LQT Drug	CC1COc2c(N3CCN(C)CC3)c(F)cc4C(=O)C(=CN1c24)C(=O)O
omeprazole	MCF7	Inactive	COc1ccc2[nH]c(nc2c1)S(=O)Cc3ncc(C)c(OC)c3C
orciprenaline	HL60	Missing	CC(C)NCC(O)c1cc(O)cc(O)c1
orciprenaline	PC3	Missing	CC(C)NCC(O)c1cc(O)cc(O)c1
orphenadrine	HL60	Inactive	CN(C)CCOC(c1ccccc1)c2ccccc2C
orphenadrine	PC3	Inactive	CN(C)CCOC(c1ccccc1)c2ccccc2C
ouabain	HL60	Inactive	C[C@@H]1O[C@@H](O[C@H]2C[C@@H](O)[C@]3(CO)[C@H]4[C@H](O)C[C@]5(C)[C@H](CC[C@]5(O)[C@@H]4CC[C@]3(O)C2)C6=CC(=O)OC6)[C@H](O)[C@H](O)[C@H]1O
ouabain	MCF7	Inactive	C[C@@H]1O[C@@H](O[C@H]2C[C@@H](O)[C@]3(CO)[C@H]4[C@H](O)C[C@]5(C)[C@H](CC[C@]5(O)[C@@H]4CC[C@]3(O)C2)C6=CC(=O)OC6)[C@H](O)[C@H](O)[C@H]1O
ouabain	PC3	Inactive	C[C@@H]1O[C@@H](O[C@H]2C[C@@H](O)[C@]3(CO)[C@H]4[C@H](O)C[C@]5(C)[C@H](CC[C@]5(O)[C@@H]4CC[C@]3(O)C2)C6=CC(=O)OC6)[C@H](O)[C@H](O)[C@H]1O
oxamniquine	HL60	Inactive	CC(C)NCC1CCc2cc(CO)c(cc2N1)[N+](=O)[O-]
oxantel	HL60	Missing	CN1CCCN=C1C=Cc2cccc(O)c2
oxantel	MCF7	Missing	CN1CCCN=C1C=Cc2cccc(O)c2
oxantel	PC3	Missing	CN1CCCN=C1C=Cc2cccc(O)c2
oxedrine	HL60	Missing	CNCC(O)c1ccc(O)cc1
oxedrine	PC3	Missing	CNCC(O)c1ccc(O)cc1
oxetacaine	MCF7	Missing	CN(C(=O)CN(CCO)CC(=O)N(C)C(C)(C)Cc1ccccc1)C(C)(C)Cc2ccccc2
oxetacaine	PC3	Missing	CN(C(=O)CN(CCO)CC(=O)N(C)C(C)(C)Cc1ccccc1)C(C)(C)Cc2ccccc2
oxolamine	HL60	Missing	CCN(CC)CCc1onc(n1)c2ccccc2
oxybutynin	MCF7	Inactive	CCN(CC)CC#CCOC(=O)C(O)(C1CCCCC1)c2ccccc2
oxybutynin	PC3	Inactive	CCN(CC)CC#CCOC(=O)C(O)(C1CCCCC1)c2ccccc2
oxyphenbutazone	HL60	Inactive	CCCCC1C(=O)N(N(C1=O)c2ccc(O)cc2)c3ccccc3
oxyphenbutazone	MCF7	Inactive	CCCCC1C(=O)N(N(C1=O)c2ccc(O)cc2)c3ccccc3
oxyphenbutazone	PC3	Inactive	CCCCC1C(=O)N(N(C1=O)c2ccc(O)cc2)c3ccccc3
ozagrel	HL60	Inactive	OC(=O)\C=C\c1ccc(Cn2ccnc2)cc1
paclitaxel	PC3	Inactive	CC(=O)O[C@H]1C(=O)[C@]2(C)[C@@H](O)C[C@H]3OC[C@@]3(OC(=O)C)[C@H]2[C@H](OC(=O)c4ccccc4)[C@]5(O)C[C@H](OC(=O)[C@H](O)[C@@H](NC(=O)c6ccccc6)c7ccccc7)C(=C1C5(C)C)C
palmatine	PC3	Inactive	COc1ccc2cc3c4cc(OC)c(OC)cc4CC[n+]3cc2c1OC
papaverine	PC3	Inactive	COc1ccc(Cc2nccc3cc(OC)c(OC)cc23)cc1OC
paracetamol	HL60	Missing	CC(=O)Nc1ccc(O)cc1
paracetamol	PC3	Missing	CC(=O)Nc1ccc(O)cc1
paromomycin	MCF7	Inactive	NC[C@@H]1O[C@H](O[C@H]2[C@@H](O)[C@H](O[C@@H]3[C@@H](O)[C@H](N)C[C@H](N)[C@H]3O[C@H]4O[C@H](CO)[C@@H](O)[C@H](O)[C@H]4N)O[C@@H]2CO)[C@H](N)[C@@H](O)[C@@H]1O
parthenolide	MCF7	Inactive	C\C\1=C/CC[C@@]2(C)O[C@@H]2[C@H]3OC(=O)C(=C)[C@@H]3CC1
parthenolide	PC3	Inactive	C\C\1=C/CC[C@@]2(C)O[C@@H]2[C@H]3OC(=O)C(=C)[C@@H]3CC1
penbutolol	MCF7	Inactive	CC(C)(C)NCC(O)COc1ccccc1C2CCCC2
pentetic acid	HL60	Missing	OC(=O)CN(CCN(CC(=O)O)CC(=O)O)CCN(CC(=O)O)CC(=O)O
pentolonium	HL60	Missing	C[N+]1(CCCCC[N+]2(C)CCCC2)CCCC1
pentolonium	PC3	Missing	C[N+]1(CCCCC[N+]2(C)CCCC2)CCCC1
pentoxyverine	HL60	Missing	CCN(CC)CCOCCOC(=O)C1(CCCC1)c2ccccc2
pergolide	HL60	Inactive	CCCN1C[C@H](CSC)C[C@H]2[C@H]1Cc3c[nH]c4cccc2c34
perhexiline	HL60	Inactive	C(C(C1CCCCC1)C2CCCCC2)C3CCCCN3
perhexiline	MCF7	Inactive	C(C(C1CCCCC1)C2CCCCC2)C3CCCCN3
perphenazine	MCF7	Inactive	OCCN1CCN(CCCN2c3ccccc3Sc4ccc(Cl)cc24)CC1
perphenazine	PC3	Inactive	OCCN1CCN(CCCN2c3ccccc3Sc4ccc(Cl)cc24)CC1
phenazopyridine	HL60	Missing	Nc1ccc(N=Nc2ccccc2)c(N)n1
phenazopyridine	MCF7	Missing	Nc1ccc(N=Nc2ccccc2)c(N)n1
phenelzine	HL60	Inactive	NNCCc1ccccc1
phenelzine	MCF7	Inactive	NNCCc1ccccc1
phenformin	HL60	Missing	NC(=NC(=NCCc1ccccc1)N)N
phenindione	PC3	Missing	O=C1C(C(=O)c2ccccc12)c3ccccc3
phenoxybenzamine	MCF7	Inactive	CC(COc1ccccc1)N(CCCl)Cc2ccccc2
phenoxybenzamine	PC3	Inactive	CC(COc1ccccc1)N(CCCl)Cc2ccccc2
phentolamine	PC3	Active	Cc1ccc(cc1)N(CC2=NCCN2)c3cccc(O)c3
phenylpropanolamine	MCF7	LQT Drug	CC(N)C(O)c1ccccc1
phenylpropanolamine	PC3	LQT Drug	CC(N)C(O)c1ccccc1
phthalylsulfathiazole	HL60	Inactive	OC(=O)c1ccccc1C(=O)Nc2ccc(cc2)S(=O)(=O)Nc3nccs3
phthalylsulfathiazole	MCF7	Inactive	OC(=O)c1ccccc1C(=O)Nc2ccc(cc2)S(=O)(=O)Nc3nccs3
phthalylsulfathiazole	PC3	Inactive	OC(=O)c1ccccc1C(=O)Nc2ccc(cc2)S(=O)(=O)Nc3nccs3
picrotoxinin	HL60	Inactive	CC(=C)[C@H]1[C@H]2OC(=O)C1[C@]3(O)CC4O[C@]45C(=O)O[C@H]2[C@]35C
picrotoxinin	PC3	Inactive	CC(=C)[C@H]1[C@H]2OC(=O)C1[C@]3(O)CC4O[C@]45C(=O)O[C@H]2[C@]35C
pimethixene	HL60	Missing	CN1CCC(=C2c3ccccc3Sc4ccccc24)CC1
pimethixene	MCF7	Missing	CN1CCC(=C2c3ccccc3Sc4ccccc24)CC1
pimozide	MCF7	Active	Oc1nc2ccccc2n1C3CCN(CCCC(c4ccc(F)cc4)c5ccc(F)cc5)CC3
pimozide	PC3	Active	Oc1nc2ccccc2n1C3CCN(CCCC(c4ccc(F)cc4)c5ccc(F)cc5)CC3
piperacetazine	HL60	Missing	CC(=O)c1ccc2Sc3ccccc3N(CCCN4CCC(CCO)CC4)c2c1
piperacillin	PC3	Inactive	CCN1CCN(C(=O)N[C@@H](C(=O)N[C@H]2[C@H]3SC(C)(C)[C@@H](N3C2=O)C(=O)[O-])c4ccccc4)C(=O)C1=O
piperine	MCF7	Missing	O=C(C=CC=Cc1ccc2OCOc2c1)N3CCCCC3
piperlongumine	MCF7	Inactive	COc1cc(\C=C\C(=O)N2CCC=CC2=O)cc(OC)c1OC
piretanide	HL60	Inactive	NS(=O)(=O)c1cc(cc(N2CCCC2)c1Oc3ccccc3)C(=O)O
piribedil	HL60	Inactive	C(N1CCN(CC1)c2ncccn2)c3ccc4OCOc4c3
pivampicillin	HL60	Missing	CC(C)(C)C(=O)OCOC(=O)C1N2C(SC1(C)C)C(NC(=O)C(N)c3ccccc3)C2=O
pivampicillin	PC3	Missing	CC(C)(C)C(=O)OCOC(=O)C1N2C(SC1(C)C)C(NC(=O)C(N)c3ccccc3)C2=O
pizotifen	MCF7	Missing	CN1CCC(=C2c3ccccc3CCc4sccc24)CC1
pizotifen	PC3	Missing	CN1CCC(=C2c3ccccc3CCc4sccc24)CC1
podophyllotoxin	HL60	Inactive	COc1cc(cc(OC)c1OC)[C@H]2[C@@H]3[C@H](COC3=O)[C@@H](O)c4cc5OCOc5cc24
podophyllotoxin	MCF7	Inactive	COc1cc(cc(OC)c1OC)[C@H]2[C@@H]3[C@H](COC3=O)[C@@H](O)c4cc5OCOc5cc24
podophyllotoxin	PC3	Inactive	COc1cc(cc(OC)c1OC)[C@H]2[C@@H]3[C@H](COC3=O)[C@@H](O)c4cc5OCOc5cc24
practolol	PC3	Inactive	CC(C)NCC(O)COc1ccc(NC(=O)C)cc1
prasterone	MCF7	Missing	CC12CCC3C(CC=C4CC(O)CCC34C)C1CCC2=O
prasterone	PC3	Missing	CC12CCC3C(CC=C4CC(O)CCC34C)C1CCC2=O
prazosin	HL60	Inactive	COc1cc2nc(nc(N)c2cc1OC)N3CCN(CC3)C(=O)c4occc4
prednicarbate	PC3	Inactive	CCOC(=O)O[C@@]1(CC[C@H]2[C@@H]3CCC4=CC(=O)C=C[C@]4(C)[C@H]3[C@@H](O)C[C@]12C)C(=O)COC(=O)CC
prednisolone	HL60	Inactive	C[C@]12C[C@H](O)[C@H]3[C@@H](CCC4=CC(=O)C=C[C@]34C)[C@@H]1CC[C@]2(O)C(=O)COC(=O)CCC(=O)[O-]
prednisolone	MCF7	Inactive	C[C@]12C[C@H](O)[C@H]3[C@@H](CCC4=CC(=O)C=C[C@]34C)[C@@H]1CC[C@]2(O)C(=O)COC(=O)CCC(=O)[O-]
prednisolone	PC3	Inactive	C[C@]12C[C@H](O)[C@H]3[C@@H](CCC4=CC(=O)C=C[C@]34C)[C@@H]1CC[C@]2(O)C(=O)COC(=O)CCC(=O)[O-]
pregnenolone	PC3	Inactive	CC(=O)[C@H]1[C@@H](C[C@H]2[C@@H]3CC=C4C[C@@H](O)CC[C@]4(C)[C@H]3CC[C@]12C)C#N
prenylamine	MCF7	LQT Drug	CC(Cc1ccccc1)NCCC(c2ccccc2)c3ccccc3
prenylamine	PC3	LQT Drug	CC(Cc1ccccc1)NCCC(c2ccccc2)c3ccccc3
pridinol	HL60	Missing	OC(CCN1CCCCC1)(c2ccccc2)c3ccccc3
prilocaine	MCF7	Inactive	CCCNC(C)C(=O)Nc1ccccc1C
prilocaine	PC3	Inactive	CCCNC(C)C(=O)Nc1ccccc1C
primaquine	HL60	Inactive	COc1cc(NC(C)CCCN)c2ncccc2c1
primaquine	MCF7	Inactive	COc1cc(NC(C)CCCN)c2ncccc2c1
primaquine	PC3	Inactive	COc1cc(NC(C)CCCN)c2ncccc2c1
primidone	PC3	Inactive	CCC1(C(=O)NCNC1=O)c2ccccc2
proadifen	MCF7	Active	CCCC(C(=O)OCCN(CC)CC)(c1ccccc1)c2ccccc2
proadifen	PC3	Active	CCCC(C(=O)OCCN(CC)CC)(c1ccccc1)c2ccccc2
procaine	HL60	Missing	CCN(CC)CCOC(=O)c1ccc(N)cc1
prochlorperazine	HL60	Active	CN1CCN(CCCN2c3ccccc3Sc4ccc(Cl)cc24)CC1
prochlorperazine	MCF7	Active	CN1CCN(CCCN2c3ccccc3Sc4ccc(Cl)cc24)CC1
prochlorperazine	PC3	Active	CN1CCN(CCCN2c3ccccc3Sc4ccc(Cl)cc24)CC1
procyclidine	MCF7	Inactive	OC(CCN1CCCC1)(C2CCCCC2)c3ccccc3
profenamine	MCF7	Missing	CCN(CC)C(C)CN1c2ccccc2Sc3ccccc13
profenamine	PC3	Missing	CCN(CC)C(C)CN1c2ccccc2Sc3ccccc13
progesterone	HL60	Inactive	CC(=O)[C@H]1CC[C@H]2[C@@H]3CCC4=CC(=O)CC[C@]4(C)[C@H]3CC[C@]12C
proglumide	HL60	Inactive	CCCN(CCC)C(=O)C(CCC(=O)O)NC(=O)c1ccccc1
proglumide	MCF7	Inactive	CCCN(CCC)C(=O)C(CCC(=O)O)NC(=O)c1ccccc1
proglumide	PC3	Inactive	CCCN(CCC)C(=O)C(CCC(=O)O)NC(=O)c1ccccc1
promazine	PC3	Inactive	CN(C)CCCN1c2ccccc2Sc3ccccc13
promethazine	PC3	Inactive	CC(CN1c2ccccc2Sc3ccccc13)N(C)C
propafenone	PC3	Active	CCCNCC(O)COc1ccccc1C(=O)CCc2ccccc2
propantheline bromide	HL60	Inactive	CC(C)[N+](C)(CCOC(=O)C1c2ccccc2Oc3ccccc13)C(C)C
propantheline bromide	MCF7	Inactive	CC(C)[N+](C)(CCOC(=O)C1c2ccccc2Oc3ccccc13)C(C)C
propidium iodide	HL60	Inactive	CC[N+](C)(CC)CCC[n+]1c(c2ccccc2)c3cc(N)ccc3c4ccc(N)cc14
propofol	MCF7	Missing	CC(C)c1cccc(C(C)C)c1O
propoxycaine	MCF7	Inactive	CCCOc1cc(N)ccc1C(=O)OCCN(CC)CC
proscillaridin	HL60	Inactive	C[C@@H]1O[C@@H](O[C@H]2CC[C@]3(C)C4CC[C@]5(C)[C@H](CC[C@]5(O)C4CCC3=C2)C6=COC(=O)C=C6)[C@H](O)[C@H](O)[C@H]1O
proscillaridin	MCF7	Inactive	C[C@@H]1O[C@@H](O[C@H]2CC[C@]3(C)C4CC[C@]5(C)[C@H](CC[C@]5(O)C4CCC3=C2)C6=COC(=O)C=C6)[C@H](O)[C@H](O)[C@H]1O
protriptyline	MCF7	LQT Drug	CNCCCC1c2ccccc2C=Cc3ccccc13
proxyphylline	MCF7	Inactive	CC(O)Cn1cnc2N(C)C(=O)N(C)C(=O)c12
pseudopelletierine	MCF7	Missing	CN1C2CCCC1CC(=O)C2
puromycin	HL60	Inactive	COc1ccc(C[C@H](N)C(=O)N[C@@H]2[C@@H](CO)O[C@H]([C@@H]2O)n3cnc4c(ncnc34)N(C)C)cc1
puromycin	MCF7	Inactive	COc1ccc(C[C@H](N)C(=O)N[C@@H]2[C@@H](CO)O[C@H]([C@@H]2O)n3cnc4c(ncnc34)N(C)C)cc1
puromycin	PC3	Inactive	COc1ccc(C[C@H](N)C(=O)N[C@@H]2[C@@H](CO)O[C@H]([C@@H]2O)n3cnc4c(ncnc34)N(C)C)cc1
pyrantel	MCF7	Missing	CN1CCCN=C1C=Cc2cccs2
pyrantel	PC3	Missing	CN1CCCN=C1C=Cc2cccs2
pyrithyldione	HL60	Inactive	CCC1(CC)C(=O)NC=CC1=O
pyrvinium	HL60	Inactive	OC(=O)c1cc2ccccc2c(Cc3c(O)c(cc4ccccc34)C(=O)[O-])c1O
pyrvinium	MCF7	Inactive	OC(=O)c1cc2ccccc2c(Cc3c(O)c(cc4ccccc34)C(=O)[O-])c1O
pyrvinium	PC3	Inactive	OC(=O)c1cc2ccccc2c(Cc3c(O)c(cc4ccccc34)C(=O)[O-])c1O
quercetin	HL60	Missing	OC1=C(Oc2cc(O)cc(O)c2C1=O)c3ccc(O)c(O)c3
quercetin	MCF7	Missing	OC1=C(Oc2cc(O)cc(O)c2C1=O)c3ccc(O)c(O)c3
quercetin	PC3	Missing	OC1=C(Oc2cc(O)cc(O)c2C1=O)c3ccc(O)c(O)c3
quinidine	MCF7	Active	COc1ccc2nccc([C@H](O)[C@H]3CC4CCN3C[C@H]4C=C)c2c1
quinidine	PC3	Active	COc1ccc2nccc([C@H](O)[C@H]3CC4CCN3C[C@H]4C=C)c2c1
quinisocaine	MCF7	Missing	CCCCc1cc2ccccc2c(OCCN(C)C)n1
quinisocaine	PC3	Missing	CCCCc1cc2ccccc2c(OCCN(C)C)n1
quinpirole	HL60	Missing	CCCN1CCCC2Cc3[nH]ncc3CC12
raloxifene	HL60	Inactive	Oc1ccc(cc1)c2sc3cc(O)ccc3c2C(=O)c4ccc(OCCN5CCCCC5)cc4
raloxifene	MCF7	Inactive	Oc1ccc(cc1)c2sc3cc(O)ccc3c2C(=O)c4ccc(OCCN5CCCCC5)cc4
ramifenazone	HL60	Missing	CC(C)NC1=C(C)N(C)N(C1=O)c2ccccc2
ramifenazone	PC3	Missing	CC(C)NC1=C(C)N(C)N(C1=O)c2ccccc2
remoxipride	MCF7	Inactive	CCN1CCC[C@H]1CNC(=O)c2c(OC)ccc(Br)c2OC
remoxipride	PC3	Inactive	CCN1CCC[C@H]1CNC(=O)c2c(OC)ccc(Br)c2OC
repaglinide	HL60	Inactive	CCOc1cc(CC(=O)N[C@@H](CC(C)C)c2ccccc2N3CCCCC3)ccc1C(=O)O
repaglinide	PC3	Inactive	CCOc1cc(CC(=O)N[C@@H](CC(C)C)c2ccccc2N3CCCCC3)ccc1C(=O)O
rescinnamine	MCF7	Inactive	CO[C@H]1[C@@H](C[C@@H]2CN3CCc4c([nH]c5cc(OC)ccc45)[C@H]3C[C@@H]2[C@@H]1C(=O)OC)OC(=O)\C=C\c6cc(OC)c(OC)c(OC)c6
resveratrol	PC3	Inactive	Oc1ccc(\C=C\c2cc(O)cc(O)c2)cc1
ribavirin	HL60	Inactive	NC(=O)c1ncn(n1)[C@@H]2O[C@H](CO)[C@@H](O)[C@H]2O
ribostamycin	PC3	Missing	NCC1OC(OC2C(N)CC(N)C(O)C2OC3OC(CO)C(O)C3O)C(N)C(O)C1O
ricinine	HL60	Missing	COC1=C(C#N)C(=O)N(C)C=C1
rifabutin	MCF7	Inactive	CO[C@H]1\C=C\O[C@@]2(C)Oc3c(C)c(O)c4C(=C(NC(=O)\C(=C/C=C/[C@H](C)[C@H](O)[C@@H](C)[C@@H](O)[C@@H](C)[C@H](OC(=O)C)[C@@H]1C)\C)C5=NC6(CCN(CC(C)C)CC6)N=C5c4c3C2=O)O
rifabutin	PC3	Inactive	CO[C@H]1\C=C\O[C@@]2(C)Oc3c(C)c(O)c4C(=C(NC(=O)\C(=C/C=C/[C@H](C)[C@H](O)[C@@H](C)[C@@H](O)[C@@H](C)[C@H](OC(=O)C)[C@@H]1C)\C)C5=NC6(CCN(CC(C)C)CC6)N=C5c4c3C2=O)O
riluzole	PC3	Inactive	Nc1nc2ccc(OC(F)(F)F)cc2s1
rimexolone	HL60	Inactive	CCC(=O)[C@@]1(C)[C@H](C)C[C@H]2[C@@H]3CCC4=CC(=O)C=C[C@]4(C)[C@H]3[C@@H](O)C[C@]12C
rimexolone	MCF7	Inactive	CCC(=O)[C@@]1(C)[C@H](C)C[C@H]2[C@@H]3CCC4=CC(=O)C=C[C@]4(C)[C@H]3[C@@H](O)C[C@]12C
rimexolone	PC3	Inactive	CCC(=O)[C@@]1(C)[C@H](C)C[C@H]2[C@@H]3CCC4=CC(=O)C=C[C@]4(C)[C@H]3[C@@H](O)C[C@]12C
ritodrine	HL60	LQT Drug	C[C@@H](NCCc1ccc(O)cc1)[C@@H](O)c2ccc(O)cc2
ritodrine	PC3	LQT Drug	C[C@@H](NCCc1ccc(O)cc1)[C@@H](O)c2ccc(O)cc2
rolipram	HL60	Inactive	COc1ccc(cc1OC2CCCC2)C3CNC(=O)C3
rolipram	PC3	Inactive	COc1ccc(cc1OC2CCCC2)C3CNC(=O)C3
rosiglitazone	PC3	Inactive	CN(CCOc1ccc(CC2SC(=O)NC2=O)cc1)c3ccccn3
roxithromycin	HL60	LQT Drug	CCC1OC(=O)C(C)C(OC2C[C@@](C)(OC)C(O)C(C)O2)C(C)C(O[C@@H]3OC(C)CC(C3O)N(C)C)[C@](C)(O)CC(C)\C(=N\OCOCCOC)\C(C)C(O)[C@]1(C)O
roxithromycin	PC3	LQT Drug	CCC1OC(=O)C(C)C(OC2C[C@@](C)(OC)C(O)C(C)O2)C(C)C(O[C@@H]3OC(C)CC(C3O)N(C)C)[C@](C)(O)CC(C)\C(=N\OCOCCOC)\C(C)C(O)[C@]1(C)O
salbutamol	HL60	Missing	CC(C)(C)NCC(O)c1ccc(O)c(CO)c1
salbutamol	PC3	Missing	CC(C)(C)NCC(O)c1ccc(O)c(CO)c1
salsolidin	MCF7	Missing	COc1cc2CCNC(C)c2cc1OC
salsolinol	PC3	Inactive	C[C@@H]1NCCc2cc(O)c(O)cc12
sanguinarine	HL60	Missing	C[n+]1cc2c3OCOc3ccc2c4ccc5cc6OCOc6cc5c14
sanguinarine	MCF7	Missing	C[n+]1cc2c3OCOc3ccc2c4ccc5cc6OCOc6cc5c14
scopolamine	PC3	Missing	CN1C2CC(CC1C3OC23)OC(=O)C(CO)c4ccccc4
scopoletin	HL60	Missing	COc1cc2C=CC(=O)Oc2cc1O
scoulerine	PC3	Inactive	COc1cc2CCN3Cc4c(C[C@H]3c2cc1O)ccc(OC)c4O
securinine	HL60	Inactive	O=C1OC23C[C@@H](C=CC2=C1)N4CCCC[C@H]34
securinine	MCF7	Inactive	O=C1OC23C[C@@H](C=CC2=C1)N4CCCC[C@H]34
securinine	PC3	Inactive	O=C1OC23C[C@@H](C=CC2=C1)N4CCCC[C@H]34
selegiline	PC3	Missing	CC(Cc1ccccc1)N(C)CC#C
seneciphylline	MCF7	Missing	CC=C1CC(=C)C(C)(O)C(=O)OCC2=CCN3CCC(OC1=O)C23
serotonin	HL60	Inactive	NCCc1c[nH]c2ccc(O)cc12
sertaconazole	MCF7	Missing	Clc1ccc(C(Cn2ccnc2)OCc3csc4c(Cl)cccc34)c(Cl)c1
simvastatin	HL60	Missing	CCC(C)(C)C(=O)OC1CC(C)C=C2C=CC(C)C(CCC3CC(O)CC(=O)O3)C12
simvastatin	MCF7	Missing	CCC(C)(C)C(=O)OC1CC(C)C=C2C=CC(C)C(CCC3CC(O)CC(=O)O3)C12
simvastatin	PC3	Missing	CCC(C)(C)C(=O)OC1CC(C)C=C2C=CC(C)C(CCC3CC(O)CC(=O)O3)C12
sirolimus	HL60	Missing	COC1CC(CC(C)C2CC(=O)C(C)C=C(C)C(O)C(OC)C(=O)C(C)CC(C)C=CC=CC=C(C)C(CC3CCC(C)C(O)(O3)C(=O)C(=O)N4CCCCC4C(=O)O2)OC)CCC1O
sirolimus	MCF7	Missing	COC1CC(CC(C)C2CC(=O)C(C)C=C(C)C(O)C(OC)C(=O)C(C)CC(C)C=CC=CC=C(C)C(CC3CCC(C)C(O)(O3)C(=O)C(=O)N4CCCCC4C(=O)O2)OC)CCC1O
sirolimus	PC3	Missing	COC1CC(CC(C)C2CC(=O)C(C)C=C(C)C(O)C(OC)C(=O)C(C)CC(C)C=CC=CC=C(C)C(CC3CCC(C)C(O)(O3)C(=O)C(=O)N4CCCCC4C(=O)O2)OC)CCC1O
skimmianine	HL60	Missing	COc1ccc2c(OC)c3ccoc3nc2c1OC
skimmianine	MCF7	Missing	COc1ccc2c(OC)c3ccoc3nc2c1OC
solanine	HL60	Missing	CC1CCC2C(C)C3C(CC4C5CC=C6CC(CCC6(C)C5CCC34C)OC7OC(CO)C(O)C(OC8OC(CO)C(O)C(O)C8O)C7OC9OC(C)C(O)C(O)C9O)N2C1
solasodine	HL60	Missing	CC1CCC2(NC1)OC3CC4C5CC=C6CC(O)CCC6(C)C5CCC4(C)C3C2C
solasodine	PC3	Missing	CC1CCC2(NC1)OC3CC4C5CC=C6CC(O)CCC6(C)C5CCC4(C)C3C2C
sotalol	HL60	LQT Drug	CC(C)NCC(O)c1ccc(NS(=O)(=O)C)cc1
sparteine	MCF7	Missing	C1CCN2C[C@H]3C[C@H](CN4CCCC[C@@H]34)[C@H]2C1
spectinomycin	HL60	Missing	CNC1C(O)C(NC)C2OC3(O)C(OC(C)CC3=O)OC2C1O
spectinomycin	MCF7	Missing	CNC1C(O)C(NC)C2OC3(O)C(OC(C)CC3=O)OC2C1O
spiperone	PC3	Missing	Fc1ccc(cc1)C(=O)CCCN2CCC3(CC2)N(CNC3=O)c4ccccc4
spiramycin	HL60	LQT Drug	COC1C(O)CC(=O)OC(C)CC=CC=CC(OC2CCC(C(C)O2)N(C)C)C(C)CC(CC=O)C1OC3OC(C)C(OC4CC(C)(O)C(O)C(C)O4)C(C3O)N(C)C
spiramycin	PC3	LQT Drug	COC1C(O)CC(=O)OC(C)CC=CC=CC(OC2CCC(C(C)O2)N(C)C)C(C)CC(CC=O)C1OC3OC(C)C(OC4CC(C)(O)C(O)C(C)O4)C(C3O)N(C)C
spironolactone	MCF7	Inactive	CC(=O)S[C@@H]1CC2=CC(=O)CC[C@]2(C)[C@H]3CC[C@@]4(C)[C@@H](CC[C@@]45CCC(=O)O5)[C@H]13
streptozocin	HL60	Missing	CN(N=O)C(=O)NC1C(O)OC(CO)C(O)C1O
strophanthidin	HL60	Inactive	C[C@]12CC[C@H]3[C@@H](CC[C@]4(O)C[C@@H](O)CC[C@]34C=O)[C@@]1(O)CC[C@@H]2C5=CC(=O)OC5
strophanthidin	MCF7	Inactive	C[C@]12CC[C@H]3[C@@H](CC[C@]4(O)C[C@@H](O)CC[C@]34C=O)[C@@]1(O)CC[C@@H]2C5=CC(=O)OC5
strophanthidin	PC3	Inactive	C[C@]12CC[C@H]3[C@@H](CC[C@]4(O)C[C@@H](O)CC[C@]34C=O)[C@@]1(O)CC[C@@H]2C5=CC(=O)OC5
succinylsulfathiazole	PC3	Inactive	OC(=O)CCC(=O)Nc1ccc(cc1)S(=O)(=O)Nc2nccs2
sulconazole	HL60	Missing	Clc1ccc(CSC(Cn2ccnc2)c3ccc(Cl)cc3Cl)cc1
sulconazole	MCF7	Missing	Clc1ccc(CSC(Cn2ccnc2)c3ccc(Cl)cc3Cl)cc1
sulfachlorpyridazine	PC3	Missing	Nc1ccc(cc1)S(=O)(=O)Nc2ccc(Cl)nn2
sulfadiazine	PC3	Inactive	Nc1ccc(cc1)S(=O)(=O)Nc2ncccn2
sulfadimidine	HL60	Missing	Cc1cc(C)nc(NS(=O)(=O)c2ccc(N)cc2)n1
sulfadoxine	PC3	Inactive	COc1ncnc(NS(=O)(=O)c2ccc(N)cc2)c1OC
sulfaguanidine	PC3	Inactive	NC(=N)NS(=O)(=O)c1ccc(N)cc1
sulfamethoxazole	PC3	Inactive	Cc1onc(NS(=O)(=O)c2ccc(N)cc2)c1
sulfamonomethoxine	HL60	Inactive	COc1cc(NS(=O)(=O)c2ccc(N)cc2)ncn1
sulfamonomethoxine	PC3	Inactive	COc1cc(NS(=O)(=O)c2ccc(N)cc2)ncn1
sulfanilamide	PC3	Inactive	Nc1ccc(cc1)S(=O)(=O)N
sulfaphenazole	HL60	Inactive	Nc1ccc(cc1)S(=O)(=O)Nc2ccnn2c3ccccc3
sulfaphenazole	PC3	Inactive	Nc1ccc(cc1)S(=O)(=O)Nc2ccnn2c3ccccc3
sulfapyridine	HL60	Inactive	Nc1ccc(cc1)S(=O)(=O)Nc2ccccn2
sulfapyridine	MCF7	Inactive	Nc1ccc(cc1)S(=O)(=O)Nc2ccccn2
sulfathiazole	MCF7	Missing	Nc1ccc(cc1)S(=O)(=O)Nc2nccs2
sulfinpyrazone	PC3	Missing	O=C1C(CCS(=O)c2ccccc2)C(=O)N(N1c3ccccc3)c4ccccc4
sulindac	HL60	Inactive	CC1=C(CC(=O)O)c2cc(F)ccc2/C/1=C\c3ccc(cc3)S(=O)C
sulindac	MCF7	Inactive	CC1=C(CC(=O)O)c2cc(F)ccc2/C/1=C\c3ccc(cc3)S(=O)C
suloctidil	HL60	Active	CCCCCCCCN[C@H](C)[C@@H](O)c1ccc(SC(C)C)cc1
suloctidil	MCF7	Active	CCCCCCCCN[C@H](C)[C@@H](O)c1ccc(SC(C)C)cc1
suloctidil	PC3	Active	CCCCCCCCN[C@H](C)[C@@H](O)c1ccc(SC(C)C)cc1
sulpiride	PC3	Inactive	CCN1CCCC1CNC(=O)c2cc(ccc2OC)S(=O)(=O)N
syrosingopine	MCF7	Inactive	CCOC(=O)Oc1c(OC)cc(cc1OC)C(=O)O[C@@H]2C[C@@H]3CN4CCc5c([nH]c6cc(OC)ccc56)[C@H]4C[C@@H]3[C@@H]([C@H]2OC)C(=O)OC
syrosingopine	PC3	Inactive	CCOC(=O)Oc1c(OC)cc(cc1OC)C(=O)O[C@@H]2C[C@@H]3CN4CCc5c([nH]c6cc(OC)ccc56)[C@H]4C[C@@H]3[C@@H]([C@H]2OC)C(=O)OC
tacrine	HL60	Inactive	Nc1c2CCCCc2nc3ccccc13
talampicillin	HL60	Inactive	CC1(C)S[C@@H]2[C@H](NC(=O)[C@H](N)c3ccccc3)C(=O)N2[C@H]1C(=O)OC4OC(=O)c5ccccc45
tamoxifen	MCF7	LQT Drug	CC\C(=C(/c1ccccc1)\c2ccc(OCCN(C)C)cc2)\c3ccccc3
tanespimycin	HL60	Missing	COC1CC(C)CC2=C(NCC=C)C(=O)C=C(NC(=O)C(=CC=CC(OC)C(OC(=O)N)C(=CC(C)C1O)C)C)C2=O
tanespimycin	MCF7	Missing	COC1CC(C)CC2=C(NCC=C)C(=O)C=C(NC(=O)C(=CC=CC(OC)C(OC(=O)N)C(=CC(C)C1O)C)C)C2=O
tanespimycin	PC3	Missing	COC1CC(C)CC2=C(NCC=C)C(=O)C=C(NC(=O)C(=CC=CC(OC)C(OC(=O)N)C(=CC(C)C1O)C)C)C2=O
telenzepine	HL60	Inactive	CN1CCN(CC(=O)N2c3ccccc3NC(=O)c4csc(C)c24)CC1
terbutaline	MCF7	LQT Drug	CC(C)(C)NCC(O)c1cc(O)cc(O)c1
terbutaline	PC3	LQT Drug	CC(C)(C)NCC(O)c1cc(O)cc(O)c1
terconazole	HL60	Inactive	CC(C)N1CCN(CC1)c2ccc(OC[C@H]3CO[C@@](Cn4cncn4)(O3)c5ccc(Cl)cc5Cl)cc2
terfenadine	MCF7	Active	CC(C)(C)c1ccc(cc1)C(O)CCCN2CCC(CC2)C(O)(c3ccccc3)c4ccccc4
testosterone	HL60	Missing	CC12CCC3C(CCC4=CC(=O)CCC34C)C1CCC2O
testosterone	MCF7	Missing	CC12CCC3C(CCC4=CC(=O)CCC34C)C1CCC2O
tetrandrine	MCF7	Inactive	COc1ccc2C[C@@H]3N(C)CCc4cc(OC)c(OC)c(Oc5cc6[C@H](Cc7ccc(Oc1c2)cc7)N(C)CCc6cc5OC)c34
tetrandrine	PC3	Inactive	COc1ccc2C[C@@H]3N(C)CCc4cc(OC)c(OC)c(Oc5cc6[C@H](Cc7ccc(Oc1c2)cc7)N(C)CCc6cc5OC)c34
tetroquinone	HL60	Missing	OC1=C(O)C(=O)C(=C(O)C1=O)O
tetryzoline	HL60	Missing	C1CC(C2=NCCN2)c3ccccc3C1
thalidomide	PC3	Inactive	O=C1CCC(N2C(=O)c3ccccc3C2=O)C(=O)N1
theophylline	HL60	Inactive	CN1C(=O)N(C)c2[nH]cnc2C1=O
thiamazole	HL60	Missing	CN1C=CNC1=S
thiocolchicoside	MCF7	Inactive	COc1c(O[C@@H]2O[C@H](CO)[C@@H](O)[C@H](O)[C@H]2O)cc3CCC(NC(=O)C)C4=CC(=O)C(=CC=C4c3c1OC)SC
thioguanosine	HL60	Inactive	Nc1nc(S)c2ncn([C@@H]3O[C@H](CO)[C@@H](O)[C@H]3O)c2n1
thioguanosine	MCF7	Inactive	Nc1nc(S)c2ncn([C@@H]3O[C@H](CO)[C@@H](O)[C@H]3O)c2n1
thioguanosine	PC3	Inactive	Nc1nc(S)c2ncn([C@@H]3O[C@H](CO)[C@@H](O)[C@H]3O)c2n1
thioridazine	HL60	Active	CSc1ccc2Sc3ccccc3N(CCC4CCCCN4C)c2c1
thioridazine	MCF7	Active	CSc1ccc2Sc3ccccc3N(CCC4CCCCN4C)c2c1
thioridazine	PC3	Active	CSc1ccc2Sc3ccccc3N(CCC4CCCCN4C)c2c1
thiostrepton	HL60	Missing	CCC(C)C1NC2C=Cc3c(cc(nc3C2O)C(=O)OC(C)C4NC(=O)c5csc(n5)C(NC(=O)C6CSC(=N6)\C(=C/C)\NC(=O)C(NC(=O)c7csc(n7)[C@]8(CCC(=NC8c9csc4n9)c%10nc(cs%10)C(=O)NC(=C)C(=O)NC(=C)C(=O)N)NC(=O)C(C)NC(=O)C(=C)NC(=O)C(C)NC1=O)C(C)O)[C@@](C)(O)C(C)O)C(C)O
thiostrepton	MCF7	Missing	CCC(C)C1NC2C=Cc3c(cc(nc3C2O)C(=O)OC(C)C4NC(=O)c5csc(n5)C(NC(=O)C6CSC(=N6)\C(=C/C)\NC(=O)C(NC(=O)c7csc(n7)[C@]8(CCC(=NC8c9csc4n9)c%10nc(cs%10)C(=O)NC(=C)C(=O)NC(=C)C(=O)N)NC(=O)C(C)NC(=O)C(=C)NC(=O)C(C)NC1=O)C(C)O)[C@@](C)(O)C(C)O)C(C)O
thiostrepton	PC3	Missing	CCC(C)C1NC2C=Cc3c(cc(nc3C2O)C(=O)OC(C)C4NC(=O)c5csc(n5)C(NC(=O)C6CSC(=N6)\C(=C/C)\NC(=O)C(NC(=O)c7csc(n7)[C@]8(CCC(=NC8c9csc4n9)c%10nc(cs%10)C(=O)NC(=C)C(=O)NC(=C)C(=O)N)NC(=O)C(C)NC(=O)C(=C)NC(=O)C(C)NC1=O)C(C)O)[C@@](C)(O)C(C)O)C(C)O
tiapride	HL60	Missing	CCN(CC)CCNC(=O)c1cc(ccc1OC)S(=O)(=O)C
tiapride	PC3	Missing	CCN(CC)CCNC(=O)c1cc(ccc1OC)S(=O)(=O)C
tiaprofenic acid	PC3	Inactive	CC(C(=O)O)c1ccc(s1)C(=O)c2ccccc2
ticarcillin	HL60	Missing	CC1(C)SC2C(NC(=O)C(C(=O)O)c3ccsc3)C(=O)N2C1C(=O)O
ticarcillin	PC3	Missing	CC1(C)SC2C(NC(=O)C(C(=O)O)c3ccsc3)C(=O)N2C1C(=O)O
ticlopidine	MCF7	Inactive	Clc1ccccc1CN2CCc3sccc3C2
ticlopidine	PC3	Inactive	Clc1ccccc1CN2CCc3sccc3C2
tiletamine	MCF7	Missing	CCNC1(CCCCC1=O)c2cccs2
tiratricol	MCF7	Missing	OC(=O)Cc1cc(I)c(Oc2ccc(O)c(I)c2)c(I)c1
tiratricol	PC3	Missing	OC(=O)Cc1cc(I)c(Oc2ccc(O)c(I)c2)c(I)c1
tolazamide	HL60	Inactive	Cc1ccc(cc1)S(=O)(=O)NC(=O)NN2CCCCCC2
tolazamide	PC3	Inactive	Cc1ccc(cc1)S(=O)(=O)NC(=O)NN2CCCCCC2
tolazoline	MCF7	Inactive	C(C1=NCCN1)c2ccccc2
tolazoline	PC3	Inactive	C(C1=NCCN1)c2ccccc2
tolbutamide	HL60	Inactive	CCCCNC(=O)NS(=O)(=O)c1ccc(C)cc1
tolfenamic acid	PC3	Inactive	Cc1c(Cl)cccc1Nc2ccccc2C(=O)O
tolmetin	HL60	Inactive	Cc1ccc(cc1)C(=O)c2ccc(CC(=O)[O-])n2C
tolnaftate	MCF7	Inactive	CN(C(=S)Oc1ccc2ccccc2c1)c3cccc(C)c3
tolnaftate	PC3	Inactive	CN(C(=S)Oc1ccc2ccccc2c1)c3cccc(C)c3
tomatidine	PC3	Missing	CC1CCC2(NC1)OC3CC4C5CCC6CC(O)CCC6(C)C5CCC4(C)C3C2C
tonzonium bromide	MCF7	Missing	CCCCCCCCCCCCCCCC[N+](C)(C)CCN(Cc1ccc(OC)cc1)c2ncccn2
tonzonium bromide	PC3	Missing	CCCCCCCCCCCCCCCC[N+](C)(C)CCN(Cc1ccc(OC)cc1)c2ncccn2
tracazolate	MCF7	Inactive	CCCCNc1c(C(=O)OCC)c(C)nc2c1cnn2CC
tracazolate	PC3	Inactive	CCCCNc1c(C(=O)OCC)c(C)nc2c1cnn2CC
trazodone	MCF7	LQT Drug	Clc1cccc(c1)N2CCN(CCCN3N=C4C=CC=CN4C3=O)CC2
tretinoin	HL60	Missing	CC(=CC=CC(=CC(=O)O)C)C=CC1=C(C)CCCC1(C)C
tretinoin	MCF7	Missing	CC(=CC=CC(=CC(=O)O)C)C=CC1=C(C)CCCC1(C)C
triamcinolone	PC3	Inactive	CC1(C)O[C@@H]2C[C@H]3[C@@H]4CCC5=CC(=O)C=C[C@]5(C)[C@@]4(F)[C@@H](O)C[C@]3(C)[C@@]2(O1)C(=O)CO
triamterene	HL60	Inactive	Nc1nc(N)c2nc(c(N)nc2n1)c3ccccc3
triamterene	PC3	Inactive	Nc1nc(N)c2nc(c(N)nc2n1)c3ccccc3
tribenoside	HL60	Missing	CCOC1OC(C(COCc2ccccc2)OCc3ccccc3)C(OCc4ccccc4)C1O
trichostatin A	HL60	Missing	CC(C=C(C)C=CC(=O)NO)C(=O)c1ccc(cc1)N(C)C
trichostatin A	MCF7	Missing	CC(C=C(C)C=CC(=O)NO)C(=O)c1ccc(cc1)N(C)C
trichostatin A	PC3	Missing	CC(C=C(C)C=CC(=O)NO)C(=O)c1ccc(cc1)N(C)C
trifluoperazine	HL60	LQT Drug	CN1CCN(CCCN2c3ccccc3Sc4ccc(cc24)C(F)(F)F)CC1
trifluoperazine	MCF7	LQT Drug	CN1CCN(CCCN2c3ccccc3Sc4ccc(cc24)C(F)(F)F)CC1
trifluoperazine	PC3	LQT Drug	CN1CCN(CCCN2c3ccccc3Sc4ccc(cc24)C(F)(F)F)CC1
triflupromazine	HL60	Missing	CN(C)CCCN1c2ccccc2Sc3ccc(cc13)C(F)(F)F
trifluridine	HL60	Inactive	OC[C@H]1OC(C[C@@H]1O)N2C=C(C(=O)NC2=O)C(F)(F)F
trifluridine	MCF7	Inactive	OC[C@H]1OC(C[C@@H]1O)N2C=C(C(=O)NC2=O)C(F)(F)F
trifluridine	PC3	Inactive	OC[C@H]1OC(C[C@@H]1O)N2C=C(C(=O)NC2=O)C(F)(F)F
trihexyphenidyl	PC3	Missing	OC(CCN1CCCCC1)(C2CCCCC2)c3ccccc3
trimethoprim	HL60	Inactive	COc1cc(Cc2cnc(N)nc2N)cc(OC)c1OC
trimethylcolchicinic acid	PC3	Missing	COc1cc2CCC(N)C3=CC(=O)C(=CC=C3c2c(OC)c1OC)O
trimipramine	HL60	LQT Drug	CC(CN(C)C)CN1c2ccccc2CCc3ccccc13
trimipramine	MCF7	LQT Drug	CC(CN(C)C)CN1c2ccccc2CCc3ccccc13
trimipramine	PC3	LQT Drug	CC(CN(C)C)CN1c2ccccc2CCc3ccccc13
trioxysalen	MCF7	Missing	CC1=CC(=O)Oc2c(C)c3oc(C)cc3cc12
trioxysalen	PC3	Missing	CC1=CC(=O)Oc2c(C)c3oc(C)cc3cc12
triprolidine	HL60	Active	Cc1ccc(cc1)\C(=C/CN2CCCC2)\c3ccccn3
triprolidine	PC3	Active	Cc1ccc(cc1)\C(=C/CN2CCCC2)\c3ccccn3
troglitazone	PC3	Missing	Cc1c(C)c2OC(C)(COc3ccc(CC4SC(=O)NC4=O)cc3)CCc2c(C)c1O
tropicamide	HL60	Inactive	CCN(Cc1ccncc1)C(=O)C(CO)c2ccccc2
ursolic acid	MCF7	Inactive	C[C@@H]1CC[C@@]2(CC[C@]3(C)C(=CC[C@@H]4[C@@]5(C)CC[C@H](O)C(C)(C)[C@@H]5CC[C@@]34C)[C@@H]2[C@H]1C)C(=O)O
valproic acid	MCF7	Missing	CCCC(CCC)C(=O)[O-]
vanoxerine	MCF7	Missing	Fc1ccc(cc1)C(OCCN2CCN(CCCc3ccccc3)CC2)c4ccc(F)cc4
vanoxerine	PC3	Missing	Fc1ccc(cc1)C(OCCN2CCN(CCCc3ccccc3)CC2)c4ccc(F)cc4
velnacrine	HL60	Missing	Nc1c2C(O)CCCc2nc3ccccc13
verapamil	MCF7	Active	COc1ccc(CCN(C)CCCC(C#N)(C(C)C)c2ccc(OC)c(OC)c2)cc1OC
verteporfin	HL60	Missing	COC(=O)CCc1c(C)c2cc3nc(cc4[nH]c(cc5nc(cc1[nH]2)c(CCC(=O)O)c5C)C(=C4C)C=C)C6=CC=C(C(C(=O)OC)C36C)C(=O)OC
verteporfin	MCF7	Missing	COC(=O)CCc1c(C)c2cc3nc(cc4[nH]c(cc5nc(cc1[nH]2)c(CCC(=O)O)c5C)C(=C4C)C=C)C6=CC=C(C(C(=O)OC)C36C)C(=O)OC
vidarabine	HL60	Inactive	Nc1ncnc2c1ncn2C3O[C@H](CO)[C@@H](O)[C@@H]3O
vidarabine	PC3	Inactive	Nc1ncnc2c1ncn2C3O[C@H](CO)[C@@H](O)[C@@H]3O
vigabatrin	HL60	Missing	NC(CCC(=O)O)C=C
vinburnine	PC3	Missing	CCC12CCCN3CCc4c(C13)n(C(=O)C2)c5ccccc45
vincamine	PC3	Missing	CCC12CCCN3CCc4c(C13)n(c5ccccc45)C(O)(C2)C(=O)OC
viomycin	PC3	Missing	NCCCC(N)CC(=O)NC1CNC(=O)C(NC(=O)C(=CNC(=O)N)NC(=O)C(CO)NC(=O)C(CO)NC1=O)C2CC(O)N=C(N)N2
vorinostat	HL60	Missing	ONC(=O)CCCCCCC(=O)Nc1ccccc1
vorinostat	MCF7	Missing	ONC(=O)CCCCCCC(=O)Nc1ccccc1
vorinostat	PC3	Missing	ONC(=O)CCCCCCC(=O)Nc1ccccc1
withaferin A	MCF7	Missing	CC(C1CC(=C(CO)C(=O)O1)C)C2CCC3C4CC5OC56C(O)C=CC(=O)C6(C)C4CCC23C
withaferin A	PC3	Missing	CC(C1CC(=C(CO)C(=O)O1)C)C2CCC3C4CC5OC56C(O)C=CC(=O)C6(C)C4CCC23C
wortmannin	HL60	Missing	COCC1OC(=O)c2coc3C(=O)C4=C(C(CC5(C)C4CCC5=O)OC(=O)C)C1(C)c23
wortmannin	MCF7	Missing	COCC1OC(=O)c2coc3C(=O)C4=C(C(CC5(C)C4CCC5=O)OC(=O)C)C1(C)c23
wortmannin	PC3	Missing	COCC1OC(=O)c2coc3C(=O)C4=C(C(CC5(C)C4CCC5=O)OC(=O)C)C1(C)c23
yohimbic acid	PC3	Missing	COC(=O)C1C(O)CCC2CN3CCc4c([nH]c5ccccc45)C3CC12
yohimbine	PC3	Active	COC(=O)[C@H]1[C@@H](O)CC[C@H]2CN3CCc4c([nH]c5ccccc45)[C@@H]3C[C@H]12
zalcitabine	MCF7	Missing	NC1=NC(=O)N(C=C1)C2CCC(CO)O2
zalcitabine	PC3	Missing	NC1=NC(=O)N(C=C1)C2CCC(CO)O2
zardaverine	HL60	Missing	COc1cc(ccc1OC(F)F)C2=NNC(=O)C=C2
zardaverine	PC3	Missing	COc1cc(ccc1OC(F)F)C2=NNC(=O)C=C2
zidovudine	PC3	Missing	CC1=CN(C2CC(N=[N+]=[N-])C(CO)O2)C(=O)NC1=O
zuclopenthixol	HL60	Active	OCCN1CCN(CC\C=C/2\c3ccccc3Sc4ccc(Cl)cc24)CC1
zuclopenthixol	MCF7	Active	OCCN1CCN(CC\C=C/2\c3ccccc3Sc4ccc(Cl)cc24)CC1
zuclopenthixol	PC3	Active	OCCN1CCN(CC\C=C/2\c3ccccc3Sc4ccc(Cl)cc24)CC1
Active = IC50 < 10 µM
Inactive = IC50 > 10 µM
LQT Drug = On LQT Drug List
Missing = No Record
