# Supplementary material for: Integrated Analysis of Drug-Induced Gene Expression Profiles Predicts Novel hERG Inhibitors
Source: PLoS One. 2013 Jul 23;8(7):e69513. doi: 10.1371/journal.pone.0069513 (PMC3720659; doi:10.1371/journal.pone.0069513)
Supplement: Table S2 — (XLSX) [file pone.0069513.s007.xlsx]

## Sheet: All Cells
Drug A	Cell A	Drug B	Cell B	Pearson Correlation	Cluster Exemplar
15-delta prostaglandin J2	MCF7	15-delta prostaglandin J2	PC3	0.463119	15-delta prostaglandin J2
LY-294002	MCF7	LY-294002	PC3	0.462201	LY-294002
N-acetylmuramic acid	MCF7	adipiodone	MCF7	0.0510975	N-acetylmuramic acid
LY-294002	PC3	alpha-ergocryptine	PC3	0.072383	LY-294002
acetylsalicylic acid	HL60	ambroxol	PC3	0.0363721	ambroxol
8-azaguanine	PC3	anisomycin	PC3	0.407929	anisomycin
0175029-0000	MCF7	apigenin	MCF7	0.539476	apigenin
0175029-0000	PC3	apigenin	MCF7	0.311744	apigenin
acacetin	PC3	apigenin	MCF7	0.174714	apigenin
apigenin	MCF7	apigenin	PC3	0.376332	apigenin
amoxapine	MCF7	astemizole	MCF7	0.278131	astemizole
alexidine	PC3	astemizole	PC3	0.44725	astemizole
Prestwick-685	MCF7	atovaquone	MCF7	0.167426	atovaquone
SR-95531	MCF7	atovaquone	MCF7	0.30707	atovaquone
astemizole	MCF7	azacyclonol	MCF7	0.756514	astemizole
atovaquone	MCF7	benperidol	MCF7	0.581097	atovaquone
ambroxol	PC3	benserazide	PC3	0.65698	ambroxol
N-acetyl-L-aspartic acid	HL60	benzbromarone	HL60	0.0782948	benzbromarone
SR-95531	HL60	benzbromarone	HL60	0.0982269	benzbromarone
androsterone	HL60	benzbromarone	HL60	0.0903659	benzbromarone
astemizole	MCF7	bepridil	MCF7	0.618886	astemizole
astemizole	PC3	bepridil	PC3	0.32878	astemizole
benzbromarone	HL60	bisoprolol	HL60	0.315632	benzbromarone
benzbromarone	HL60	bumetanide	PC3	0.218577	benzbromarone
astemizole	PC3	butoconazole	PC3	0.168169	astemizole
canrenoic acid	PC3	captopril	PC3	0.0860805	captopril
3-hydroxy-DL-kynurenine	HL60	cefadroxil	HL60	0.122616	cefadroxil
N6-methyladenosine	HL60	cefadroxil	HL60	0.168996	cefadroxil
arecoline	HL60	cefadroxil	HL60	0.42719	cefadroxil
benfluorex	HL60	cefadroxil	HL60	0.259094	cefadroxil
calcium pantothenate	HL60	cefadroxil	HL60	0.259701	cefadroxil
cefadroxil	HL60	cefalexin	HL60	0.468045	cefadroxil
ambroxol	PC3	cefotiam	PC3	0.444182	ambroxol
N-acetylmuramic acid	MCF7	cefoxitin	PC3	0.14991	N-acetylmuramic acid
acetohexamide	HL60	ceftazidime	PC3	0.0707844	acetohexamide
anisomycin	MCF7	cephaeline	MCF7	0.70517	cephaeline
cephaeline	MCF7	cephaeline	PC3	0.591552	cephaeline
astemizole	PC3	chlorcyclizine	PC3	0.146189	astemizole
amphotericin B	HL60	chloropyramine	PC3	0.0812734	chloropyramine
chloropyramine	PC3	chlorpromazine	PC3	0.0913782	chloropyramine
astemizole	MCF7	chlorprothixene	MCF7	0.69514	astemizole
ambroxol	PC3	chlortetracycline	PC3	0.587497	ambroxol
apigenin	MCF7	chrysin	MCF7	0.57505	apigenin
cephaeline	MCF7	cicloheximide	MCF7	0.643552	cephaeline
anisomycin	PC3	cicloheximide	PC3	0.692201	anisomycin
astemizole	PC3	ciclosporin	PC3	0.296708	astemizole
bucladesine	PC3	cinnarizine	PC3	0.0625749	cinnarizine
cefadroxil	HL60	cinoxacin	HL60	0.123489	cefadroxil
captopril	PC3	clemizole	MCF7	0.154376	captopril
ciclopirox	HL60	clioquinol	HL60	0.403126	ciclopirox
betulin	HL60	clioquinol	MCF7	0.307626	clioquinol
betulin	MCF7	clioquinol	MCF7	0.579445	clioquinol
betulinic acid	MCF7	clioquinol	MCF7	0.432926	clioquinol
boldine	MCF7	clioquinol	MCF7	0.118893	clioquinol
chlorhexidine	MCF7	clioquinol	MCF7	0.538114	clioquinol
chlorhexidine	PC3	clioquinol	MCF7	0.0667631	clioquinol
clioquinol	MCF7	clioquinol	PC3	0.411844	clioquinol
astemizole	MCF7	clomifene	MCF7	0.415361	astemizole
astemizole	MCF7	cloperastine	MCF7	0.616105	astemizole
chloropyramine	PC3	colchicine	PC3	0.231346	chloropyramine
ambroxol	PC3	corynanthine	MCF7	0.141665	ambroxol
astemizole	MCF7	cyproheptadine	MCF7	0.435035	astemizole
(-)-atenolol	PC3	debrisoquine	PC3	0.202867	debrisoquine
biotin	PC3	debrisoquine	PC3	0.514837	debrisoquine
cefaclor	PC3	debrisoquine	PC3	0.145944	debrisoquine
cinnarizine	PC3	delsoline	PC3	0.0778286	cinnarizine
cefadroxil	HL60	deptropine	HL60	0.496858	cefadroxil
atovaquone	MCF7	deptropine	MCF7	0.22131	atovaquone
astemizole	PC3	dequalinium chloride	PC3	0.147099	astemizole
debrisoquine	PC3	desipramine	PC3	0.373824	debrisoquine
Prestwick-1082	PC3	dexamethasone	PC3	0.168256	dexamethasone
alclometasone	PC3	dexamethasone	PC3	0.4217	dexamethasone
beclometasone	PC3	dexamethasone	PC3	0.319494	dexamethasone
betamethasone	PC3	dexamethasone	PC3	0.317575	dexamethasone
budesonide	PC3	dexamethasone	PC3	0.27178	dexamethasone
clobetasol	PC3	dexamethasone	PC3	0.312443	dexamethasone
ambroxol	PC3	dexibuprofen	PC3	0.452699	ambroxol
debrisoquine	PC3	dicloxacillin	MCF7	0.209984	debrisoquine
chloropyramine	PC3	dicycloverine	PC3	0.360879	chloropyramine
astemizole	MCF7	diethylstilbestrol	MCF7	0.457876	astemizole
ambroxol	PC3	diltiazem	PC3	0.461561	ambroxol
captopril	PC3	diphenhydramine	MCF7	0.370414	captopril
atracurium besilate	PC3	diphenylpyraline	PC3	0.128669	diphenylpyraline
carcinine	MCF7	diphenylpyraline	PC3	0.354272	diphenylpyraline
ciprofibrate	MCF7	diphenylpyraline	PC3	0.193814	diphenylpyraline
clioquinol	MCF7	disulfiram	MCF7	0.48541	clioquinol
chloropyramine	PC3	domperidone	PC3	0.322405	chloropyramine
azacitidine	PC3	doxorubicin	MCF7	0.364327	doxorubicin
camptothecin	MCF7	doxorubicin	MCF7	0.67523	doxorubicin
camptothecin	PC3	doxorubicin	MCF7	0.532644	doxorubicin
daunorubicin	MCF7	doxorubicin	MCF7	0.84146	doxorubicin
doxorubicin	MCF7	doxorubicin	PC3	0.643796	doxorubicin
chloropyramine	PC3	drofenine	PC3	0.128389	chloropyramine
15-delta prostaglandin J2	MCF7	dyclonine	MCF7	0.456638	15-delta prostaglandin J2
15-delta prostaglandin J2	HL60	ebselen	HL60	0.195624	15-delta prostaglandin J2
15-delta prostaglandin J2	MCF7	ebselen	MCF7	0.515945	15-delta prostaglandin J2
15-delta prostaglandin J2	MCF7	ebselen	PC3	0.32595	15-delta prostaglandin J2
astemizole	MCF7	econazole	MCF7	0.402482	astemizole
azacyclonol	PC3	econazole	PC3	0.450282	econazole
benfluorex	PC3	econazole	PC3	0.432162	econazole
dioxybenzone	MCF7	econazole	PC3	0.166684	econazole
diphenhydramine	HL60	econazole	PC3	0.102344	econazole
doxorubicin	MCF7	ellipticine	MCF7	0.628351	doxorubicin
doxorubicin	MCF7	ellipticine	PC3	0.459793	doxorubicin
anisomycin	HL60	emetine	HL60	0.535658	emetine
cantharidin	HL60	emetine	HL60	0.162736	emetine
cephaeline	HL60	emetine	HL60	0.813498	emetine
cicloheximide	HL60	emetine	HL60	0.665418	emetine
cyclobenzaprine	HL60	emetine	HL60	0.0598585	emetine
cephaeline	MCF7	emetine	MCF7	0.894294	cephaeline
cephaeline	MCF7	emetine	PC3	0.612469	cephaeline
15-delta prostaglandin J2	MCF7	etacrynic acid	MCF7	0.443962	15-delta prostaglandin J2
N6-methyladenosine	PC3	ethaverine	PC3	0.259982	ethaverine
buspirone	PC3	ethaverine	PC3	0.159197	ethaverine
ciclopirox	PC3	ethaverine	PC3	0.261596	ethaverine
0179445-0000	PC3	ethisterone	PC3	0.417299	ethisterone
0317956-0000	PC3	ethisterone	PC3	0.498147	ethisterone
PHA-00851261E	PC3	ethisterone	PC3	0.573859	ethisterone
PNU-0230031	PC3	ethisterone	PC3	0.507195	ethisterone
benzamil	PC3	ethisterone	PC3	0.339737	ethisterone
betonicine	PC3	ethisterone	PC3	0.463449	ethisterone
dantrolene	PC3	ethisterone	PC3	0.590533	ethisterone
cefadroxil	HL60	ethotoin	HL60	0.197979	cefadroxil
captopril	PC3	ethotoin	PC3	0.422893	captopril
diphenylpyraline	PC3	etiocholanolone	PC3	0.371102	diphenylpyraline
ciclopirox	MCF7	etoposide	MCF7	0.358955	etoposide
budesonide	MCF7	eucatropine	MCF7	0.36325	eucatropine
deferoxamine	MCF7	eucatropine	MCF7	0.354244	eucatropine
amitriptyline	MCF7	felodipine	MCF7	0.376274	felodipine
benfluorex	MCF7	felodipine	MCF7	0.337632	felodipine
chlorcyclizine	MCF7	felodipine	MCF7	0.637412	felodipine
clorgiline	MCF7	felodipine	MCF7	0.211127	felodipine
dicycloverine	MCF7	felodipine	MCF7	0.689863	felodipine
dienestrol	MCF7	felodipine	MCF7	0.527245	felodipine
eticlopride	MCF7	felodipine	MCF7	0.250701	felodipine
debrisoquine	PC3	felodipine	PC3	0.388338	debrisoquine
astemizole	MCF7	fendiline	MCF7	0.768648	astemizole
ethisterone	PC3	finasteride	PC3	0.364121	ethisterone
debrisoquine	PC3	flucytosine	PC3	0.414212	debrisoquine
dexamethasone	PC3	fludrocortisone	PC3	0.360542	dexamethasone
alclometasone	HL60	fludroxycortide	HL60	0.490538	fludroxycortide
beclometasone	HL60	fludroxycortide	HL60	0.373849	fludroxycortide
carbachol	HL60	fludroxycortide	HL60	0.471466	fludroxycortide
corticosterone	HL60	fludroxycortide	HL60	0.213021	fludroxycortide
cyclic adenosine monophosphate	HL60	fludroxycortide	HL60	0.232959	fludroxycortide
diflorasone	HL60	fludroxycortide	HL60	0.586155	fludroxycortide
etynodiol	HL60	fludroxycortide	HL60	0.466156	fludroxycortide
fludrocortisone	HL60	fludroxycortide	HL60	0.322794	fludroxycortide
dexamethasone	PC3	fludroxycortide	PC3	0.569365	dexamethasone
fludroxycortide	HL60	flumetasone	HL60	0.518628	fludroxycortide
dexamethasone	PC3	flumetasone	PC3	0.513768	dexamethasone
fludroxycortide	HL60	flunisolide	HL60	0.634071	fludroxycortide
dexamethasone	PC3	flunisolide	PC3	0.372003	dexamethasone
dexamethasone	PC3	fluocinonide	PC3	0.55181	dexamethasone
fludroxycortide	HL60	fluorometholone	HL60	0.434677	fludroxycortide
clioquinol	MCF7	fluorometholone	MCF7	0.344672	clioquinol
dexamethasone	PC3	fluorometholone	PC3	0.321593	dexamethasone
captopril	PC3	flupentixol	HL60	0.265178	captopril
astemizole	MCF7	fluspirilene	MCF7	0.717216	astemizole
astemizole	PC3	fluspirilene	PC3	0.10191	astemizole
fludroxycortide	HL60	fluticasone	HL60	0.516537	fludroxycortide
dexamethasone	PC3	fluticasone	PC3	0.41877	dexamethasone
debrisoquine	PC3	fluvastatin	PC3	0.413821	debrisoquine
ethisterone	PC3	foliosidine	PC3	0.344842	ethisterone
0317956-0000	MCF7	fulvestrant	MCF7	0.119801	fulvestrant
alpha-yohimbine	MCF7	fulvestrant	MCF7	0.277919	fulvestrant
dirithromycin	MCF7	fulvestrant	MCF7	0.171736	fulvestrant
eucatropine	MCF7	furaltadone	MCF7	0.429916	eucatropine
ethisterone	PC3	furosemide	PC3	0.129942	ethisterone
benzbromarone	HL60	fusidic acid	HL60	0.288294	benzbromarone
fludroxycortide	HL60	gabexate	HL60	0.518873	fludroxycortide
atovaquone	MCF7	galantamine	MCF7	0.238031	atovaquone
cortisone	HL60	guaifenesin	HL60	0.0487749	cortisone
cefadroxil	HL60	guanfacine	HL60	0.0575883	cefadroxil
fludroxycortide	HL60	halcinonide	HL60	0.577091	fludroxycortide
dexamethasone	PC3	halcinonide	PC3	0.544427	dexamethasone
clioquinol	MCF7	haloperidol	HL60	0.045173	clioquinol
adenosine phosphate	MCF7	harmaline	MCF7	0.202334	harmaline
betulinic acid	PC3	harmaline	MCF7	0.15674	harmaline
cetirizine	PC3	harmaline	MCF7	0.0420446	harmaline
clobetasol	MCF7	harmaline	MCF7	0.456738	harmaline
domperidone	MCF7	harmaline	MCF7	0.395364	harmaline
genistein	MCF7	harmaline	MCF7	0.463882	harmaline
glipizide	PC3	harmaline	MCF7	0.071867	harmaline
apigenin	MCF7	harmine	MCF7	0.596152	apigenin
apigenin	MCF7	harmine	PC3	0.292261	apigenin
apigenin	MCF7	harmol	MCF7	0.39199	apigenin
diphenylpyraline	PC3	harmol	PC3	0.231421	diphenylpyraline
diphenylpyraline	PC3	hecogenin	PC3	0.166964	diphenylpyraline
benzbromarone	HL60	hesperidin	HL60	0.390763	benzbromarone
felodipine	MCF7	hexestrol	MCF7	0.520028	felodipine
astemizole	MCF7	hexetidine	MCF7	0.618534	astemizole
astemizole	PC3	hexetidine	PC3	0.234241	astemizole
chloropyramine	PC3	homochlorcyclizine	PC3	0.366507	chloropyramine
etoposide	MCF7	hycanthone	MCF7	0.414935	etoposide
fenbufen	HL60	hydralazine	HL60	0.0940674	hydralazine
ambroxol	PC3	hydrastinine	MCF7	0.137957	ambroxol
debrisoquine	PC3	hydrocortisone	PC3	0.395896	debrisoquine
acetohexamide	HL60	hydroflumethiazide	HL60	0.0527158	acetohexamide
atovaquone	MCF7	hydroxyachillin	MCF7	0.152787	atovaquone
atovaquone	PC3	idoxuridine	PC3	0.375872	idoxuridine
benperidol	PC3	idoxuridine	PC3	0.320061	idoxuridine
corynanthine	PC3	idoxuridine	PC3	0.218077	idoxuridine
epitiostanol	PC3	idoxuridine	PC3	0.428003	idoxuridine
Prestwick-967	HL60	ifosfamide	MCF7	0.0931165	ifosfamide
altretamine	MCF7	ifosfamide	MCF7	0.142089	ifosfamide
androsterone	MCF7	ifosfamide	MCF7	0.0911522	ifosfamide
flecainide	MCF7	ifosfamide	MCF7	0.419935	ifosfamide
ethisterone	PC3	indapamide	PC3	0.574364	ethisterone
carbamazepine	HL60	iohexol	HL60	0.266906	iohexol
colecalciferol	HL60	iohexol	HL60	0.288435	iohexol
felodipine	HL60	iohexol	HL60	0.178142	iohexol
epiandrosterone	PC3	iohexol	PC3	0.215514	iohexol
eticlopride	PC3	iohexol	PC3	0.12693	iohexol
guanabenz	PC3	iohexol	PC3	0.380574	iohexol
felodipine	MCF7	isoconazole	MCF7	0.401623	felodipine
astemizole	PC3	isoconazole	PC3	0.298657	astemizole
fludroxycortide	HL60	isoflupredone	HL60	0.541129	fludroxycortide
dexamethasone	PC3	isoflupredone	PC3	0.433288	dexamethasone
fludroxycortide	HL60	isosorbide	HL60	0.460587	fludroxycortide
N6-methyladenosine	MCF7	isotretinoin	MCF7	0.335967	isotretinoin
astemizole	PC3	ivermectin	PC3	0.203862	astemizole
apigenin	MCF7	kaempferol	MCF7	0.186633	apigenin
ifosfamide	MCF7	kanamycin	MCF7	0.0351509	ifosfamide
ethisterone	PC3	karakoline	PC3	0.401337	ethisterone
cortisone	HL60	kawain	HL60	0.0819634	cortisone
clioquinol	MCF7	labetalol	PC3	0.167881	clioquinol
bephenium hydroxynaphthoate	HL60	lanatoside C	HL60	0.0476547	lanatoside C
digitoxigenin	HL60	lanatoside C	HL60	0.76155	lanatoside C
digoxigenin	HL60	lanatoside C	HL60	0.756358	lanatoside C
digoxin	HL60	lanatoside C	HL60	0.760307	lanatoside C
helveticoside	HL60	lanatoside C	HL60	0.753428	lanatoside C
bisacodyl	MCF7	lanatoside C	MCF7	0.845199	lanatoside C
digitoxigenin	MCF7	lanatoside C	MCF7	0.873145	lanatoside C
digoxigenin	MCF7	lanatoside C	MCF7	0.920476	lanatoside C
digoxin	MCF7	lanatoside C	MCF7	0.893742	lanatoside C
helveticoside	MCF7	lanatoside C	MCF7	0.938398	lanatoside C
aceclofenac	PC3	lanatoside C	PC3	0.104727	lanatoside C
bisacodyl	PC3	lanatoside C	PC3	0.356097	lanatoside C
digitoxigenin	PC3	lanatoside C	PC3	0.534652	lanatoside C
digoxigenin	PC3	lanatoside C	PC3	0.778306	lanatoside C
digoxin	PC3	lanatoside C	PC3	0.796232	lanatoside C
helveticoside	PC3	lanatoside C	PC3	0.823751	lanatoside C
clioquinol	MCF7	leflunomide	MCF7	0.146555	clioquinol
fludroxycortide	HL60	letrozole	HL60	0.472785	fludroxycortide
ifosfamide	MCF7	levcycloserine	PC3	0.455844	ifosfamide
diphenylpyraline	PC3	levodopa	PC3	0.253549	diphenylpyraline
astemizole	PC3	lidoflazine	PC3	0.194507	astemizole
fludroxycortide	HL60	lithocholic acid	HL60	0.377976	fludroxycortide
hydralazine	HL60	lomefloxacin	HL60	0.129062	hydralazine
astemizole	MCF7	loperamide	MCF7	0.62622	astemizole
astemizole	PC3	lovastatin	PC3	0.135719	astemizole
debrisoquine	PC3	loxapine	PC3	0.374301	debrisoquine
acacetin	HL60	luteolin	HL60	0.510746	luteolin
amrinone	HL60	luteolin	HL60	0.0813859	luteolin
apigenin	HL60	luteolin	HL60	0.666321	luteolin
chrysin	HL60	luteolin	HL60	0.528589	luteolin
kaempferol	HL60	luteolin	HL60	0.281685	luteolin
apigenin	MCF7	luteolin	MCF7	0.702437	apigenin
apigenin	MCF7	luteolin	PC3	0.263855	apigenin
emetine	HL60	lycorine	HL60	0.493926	emetine
cephaeline	MCF7	lycorine	MCF7	0.479568	cephaeline
anisomycin	PC3	lycorine	PC3	0.682592	anisomycin
felodipine	MCF7	lynestrenol	MCF7	0.547205	felodipine
ambroxol	PC3	lynestrenol	PC3	0.172842	ambroxol
astemizole	MCF7	maprotiline	MCF7	0.550615	astemizole
astemizole	PC3	maprotiline	PC3	0.254001	astemizole
cortisone	HL60	mebhydrolin	HL60	0.128591	cortisone
6-benzylaminopurine	HL60	meclofenoxate	HL60	0.202194	meclofenoxate
Prestwick-665	MCF7	meclofenoxate	HL60	0.286092	meclofenoxate
acetylsalicylic acid	MCF7	meclofenoxate	HL60	0.149932	meclofenoxate
albendazole	MCF7	meclofenoxate	HL60	0.172338	meclofenoxate
alpha-estradiol	HL60	meclofenoxate	HL60	0.206015	meclofenoxate
altizide	HL60	meclofenoxate	HL60	0.11237	meclofenoxate
cefalotin	HL60	meclofenoxate	HL60	0.5718	meclofenoxate
cefepime	MCF7	meclofenoxate	HL60	0.185711	meclofenoxate
dextromethorphan	MCF7	meclofenoxate	HL60	0.117821	meclofenoxate
dicoumarol	HL60	meclofenoxate	HL60	0.35658	meclofenoxate
dihydroergocristine	PC3	meclofenoxate	HL60	0.137239	meclofenoxate
diprophylline	PC3	meclofenoxate	HL60	0.177348	meclofenoxate
estropipate	HL60	meclofenoxate	HL60	0.318056	meclofenoxate
ethisterone	HL60	meclofenoxate	HL60	0.295279	meclofenoxate
flunixin	HL60	meclofenoxate	HL60	0.590777	meclofenoxate
furazolidone	HL60	meclofenoxate	HL60	0.459918	meclofenoxate
haloperidol	MCF7	meclofenoxate	HL60	0.102904	meclofenoxate
ifenprodil	MCF7	meclofenoxate	HL60	0.191578	meclofenoxate
ketoconazole	MCF7	meclofenoxate	HL60	0.0681709	meclofenoxate
kinetin	HL60	meclofenoxate	HL60	0.295085	meclofenoxate
latamoxef	HL60	meclofenoxate	HL60	0.609467	meclofenoxate
levonorgestrel	HL60	meclofenoxate	HL60	0.648358	meclofenoxate
fulvestrant	MCF7	meclozine	MCF7	0.387668	fulvestrant
meclofenoxate	HL60	medrysone	HL60	0.67175	meclofenoxate
dexamethasone	PC3	medrysone	PC3	0.298217	dexamethasone
amiodarone	HL60	mefenamic acid	HL60	0.130095	mefenamic acid
estradiol	HL60	mefenamic acid	HL60	0.0589717	mefenamic acid
isoxicam	HL60	mefenamic acid	HL60	0.0958519	mefenamic acid
astemizole	MCF7	mefloquine	MCF7	0.730645	astemizole
astemizole	PC3	mefloquine	PC3	0.595774	astemizole
N-acetylmuramic acid	MCF7	megestrol	HL60	0.148417	N-acetylmuramic acid
berberine	PC3	meglumine	PC3	0.0639278	meglumine
bumetanide	HL60	meglumine	PC3	0.0653194	meglumine
chlorprothixene	PC3	meglumine	PC3	0.34156	meglumine
clonidine	PC3	meglumine	PC3	0.105457	meglumine
ioxaglic acid	MCF7	meglumine	PC3	0.127767	meglumine
15-delta prostaglandin J2	HL60	menadione	HL60	0.508601	15-delta prostaglandin J2
14-chrysenequinone	PC3	menadione	PC3	0.503196	menadione
etoposide	MCF7	mepacrine	MCF7	0.38289	etoposide
benfotiamine	PC3	mepenzolate bromide	PC3	0.600479	mepenzolate bromide
citiolone	PC3	mepenzolate bromide	PC3	0.434389	mepenzolate bromide
demeclocycline	PC3	mepenzolate bromide	PC3	0.243511	mepenzolate bromide
eldeline	PC3	mepenzolate bromide	PC3	0.540341	mepenzolate bromide
famprofazone	PC3	mepenzolate bromide	PC3	0.36457	mepenzolate bromide
fenoprofen	PC3	mepenzolate bromide	PC3	0.380486	mepenzolate bromide
flunixin	PC3	mepenzolate bromide	PC3	0.429069	mepenzolate bromide
3-hydroxy-DL-kynurenine	MCF7	mephentermine	MCF7	0.20837	mephentermine
acetohexamide	PC3	mephentermine	MCF7	0.301715	mephentermine
cimetidine	MCF7	mephentermine	MCF7	0.563418	mephentermine
cyclopentolate	MCF7	mephentermine	MCF7	0.166262	mephentermine
dapsone	PC3	mephentermine	MCF7	0.126261	mephentermine
diloxanide	MCF7	mephentermine	MCF7	0.323791	mephentermine
epiandrosterone	MCF7	mephentermine	MCF7	0.211953	mephentermine
hesperidin	MCF7	mephentermine	MCF7	0.299345	mephentermine
hycanthone	PC3	mephentermine	MCF7	0.117723	mephentermine
hydrocotarnine	MCF7	mephentermine	MCF7	0.532885	mephentermine
imipenem	PC3	mephentermine	MCF7	0.240014	mephentermine
kinetin	MCF7	mephentermine	MCF7	0.416817	mephentermine
lysergol	PC3	mephentermine	MCF7	0.249193	mephentermine
acetohexamide	HL60	mephenytoin	HL60	0.0619565	acetohexamide
estriol	HL60	meropenem	HL60	0.0655423	meropenem
aminophylline	PC3	meropenem	PC3	0.0865833	meropenem
cefmetazole	PC3	meropenem	PC3	0.0749856	meropenem
convolamine	PC3	meropenem	PC3	0.11089	meropenem
clioquinol	MCF7	mestranol	HL60	0.181042	clioquinol
atovaquone	MCF7	mestranol	MCF7	0.391978	atovaquone
idoxuridine	PC3	mestranol	PC3	0.260468	idoxuridine
mepenzolate bromide	PC3	metamizole sodium	PC3	0.602269	mepenzolate bromide
ethaverine	PC3	metanephrine	PC3	0.456566	ethaverine
diphenylpyraline	PC3	metaraminol	MCF7	0.186522	diphenylpyraline
astemizole	MCF7	metergoline	MCF7	0.286974	astemizole
astemizole	PC3	metergoline	PC3	0.237535	astemizole
mephentermine	MCF7	metformin	PC3	0.170236	mephentermine
captopril	PC3	methapyrilene	PC3	0.373953	captopril
Prestwick-682	PC3	methazolamide	HL60	0.124961	methazolamide
alimemazine	HL60	methazolamide	HL60	0.246496	methazolamide
bucladesine	HL60	methazolamide	HL60	0.514028	methazolamide
cefoxitin	HL60	methazolamide	HL60	0.466162	methazolamide
clidinium bromide	HL60	methazolamide	HL60	0.48622	methazolamide
clozapine	HL60	methazolamide	HL60	0.253491	methazolamide
doxycycline	HL60	methazolamide	HL60	0.582412	methazolamide
iopromide	HL60	methazolamide	HL60	0.417017	methazolamide
etoposide	MCF7	methotrexate	MCF7	0.394837	etoposide
astemizole	PC3	methotrexate	PC3	0.172915	astemizole
abamectin	MCF7	methylbenzethonium chloride	MCF7	0.274416	methylbenzethonium chloride
alexidine	MCF7	methylbenzethonium chloride	MCF7	0.465001	methylbenzethonium chloride
antimycin A	MCF7	methylbenzethonium chloride	MCF7	0.453121	methylbenzethonium chloride
benzethonium chloride	MCF7	methylbenzethonium chloride	MCF7	0.736672	methylbenzethonium chloride
ciclosporin	MCF7	methylbenzethonium chloride	MCF7	0.316049	methylbenzethonium chloride
clofilium tosylate	MCF7	methylbenzethonium chloride	MCF7	0.253539	methylbenzethonium chloride
clotrimazole	MCF7	methylbenzethonium chloride	MCF7	0.240948	methylbenzethonium chloride
dequalinium chloride	MCF7	methylbenzethonium chloride	MCF7	0.503836	methylbenzethonium chloride
gossypol	MCF7	methylbenzethonium chloride	MCF7	0.569046	methylbenzethonium chloride
ivermectin	MCF7	methylbenzethonium chloride	MCF7	0.492562	methylbenzethonium chloride
dexamethasone	PC3	methylprednisolone	PC3	0.30423	dexamethasone
iohexol	HL60	metoclopramide	HL60	0.415993	iohexol
ethisterone	PC3	metoclopramide	PC3	0.383905	ethisterone
meclofenoxate	HL60	metoprolol	HL60	0.553028	meclofenoxate
econazole	PC3	metoprolol	PC3	0.165514	econazole
etoposide	MCF7	metyrapone	MCF7	0.403234	etoposide
methazolamide	HL60	mevalolactone	HL60	0.136949	methazolamide
hydralazine	HL60	mexiletine	HL60	0.0794521	hydralazine
ethisterone	PC3	mexiletine	PC3	0.409246	ethisterone
astemizole	MCF7	miconazole	MCF7	0.676927	astemizole
econazole	PC3	miconazole	PC3	0.157142	econazole
methylbenzethonium chloride	MCF7	mifepristone	MCF7	0.17633	methylbenzethonium chloride
debrisoquine	PC3	mimosine	PC3	0.433538	debrisoquine
doxorubicin	MCF7	mitoxantrone	MCF7	0.779251	doxorubicin
doxorubicin	MCF7	mitoxantrone	PC3	0.50896	doxorubicin
astemizole	MCF7	mometasone	MCF7	0.500766	astemizole
astemizole	PC3	mometasone	PC3	0.359586	astemizole
methylbenzethonium chloride	MCF7	monensin	MCF7	0.506125	methylbenzethonium chloride
methylbenzethonium chloride	MCF7	monensin	PC3	0.347643	methylbenzethonium chloride
ciclopirox	HL60	monobenzone	HL60	0.286639	ciclopirox
ambroxol	PC3	monobenzone	PC3	0.430085	ambroxol
fludroxycortide	HL60	moracizine	HL60	0.261599	fludroxycortide
chloropyramine	PC3	moxisylyte	PC3	0.173863	chloropyramine
etoposide	MCF7	mycophenolic acid	MCF7	0.347708	etoposide
diphenylpyraline	PC3	myosmine	PC3	0.304233	diphenylpyraline
15-delta prostaglandin J2	HL60	myricetin	HL60	0.314289	15-delta prostaglandin J2
iohexol	HL60	nadolol	HL60	0.122278	iohexol
aminophylline	HL60	nafcillin	HL60	0.291525	nafcillin
doxazosin	HL60	nafcillin	HL60	0.265212	nafcillin
ganciclovir	HL60	nafcillin	HL60	0.184965	nafcillin
meglumine	PC3	naftidrofuryl	PC3	0.504696	meglumine
methylbenzethonium chloride	MCF7	naftifine	MCF7	0.481043	methylbenzethonium chloride
alfuzosin	PC3	naloxone	PC3	0.236572	naloxone
butyl hydroxybenzoate	PC3	naloxone	PC3	0.315811	naloxone
cefixime	PC3	naloxone	PC3	0.160589	naloxone
etamsylate	PC3	naloxone	PC3	0.0738739	naloxone
ambroxol	PC3	naltrexone	PC3	0.0639461	ambroxol
meclofenoxate	HL60	napelline	HL60	0.36204	meclofenoxate
diphenylpyraline	PC3	naproxen	PC3	0.159699	diphenylpyraline
meclofenoxate	HL60	natamycin	MCF7	0.190274	meclofenoxate
hydralazine	HL60	nefopam	HL60	0.159725	hydralazine
captopril	PC3	neostigmine bromide	PC3	0.731994	captopril
menadione	PC3	nicardipine	PC3	0.0524635	menadione
methylbenzethonium chloride	MCF7	nicergoline	MCF7	0.12508	methylbenzethonium chloride
astemizole	MCF7	niclosamide	MCF7	0.559482	astemizole
meglumine	PC3	nicotinic acid	PC3	0.339669	meglumine
meclofenoxate	HL60	nifedipine	HL60	0.235065	meclofenoxate
15-delta prostaglandin J2	MCF7	nifedipine	PC3	0.184799	15-delta prostaglandin J2
ifosfamide	MCF7	nifenazone	MCF7	0.350738	ifosfamide
fenspiride	PC3	nifenazone	PC3	0.078462	nifenazone
isotretinoin	PC3	nifenazone	PC3	0.560182	nifenazone
mephentermine	MCF7	niflumic acid	MCF7	0.491631	mephentermine
15-delta prostaglandin J2	MCF7	nifuroxazide	MCF7	0.467403	15-delta prostaglandin J2
atovaquone	MCF7	nilutamide	MCF7	0.447033	atovaquone
ambroxol	PC3	nilutamide	PC3	0.402691	ambroxol
chloropyramine	PC3	nisoxetine	PC3	0.335449	chloropyramine
ambroxol	PC3	nitrofural	PC3	0.744685	ambroxol
fenbendazole	MCF7	nocodazole	MCF7	0.31397	nocodazole
mebendazole	MCF7	nocodazole	MCF7	0.555387	nocodazole
mebendazole	PC3	nocodazole	MCF7	0.274132	nocodazole
nocodazole	MCF7	nocodazole	PC3	0.351441	nocodazole
diazoxide	PC3	nomifensine	PC3	0.102938	nomifensine
ketotifen	PC3	nomifensine	PC3	0.0883702	nomifensine
neomycin	PC3	nomifensine	PC3	0.138154	nomifensine
ifosfamide	MCF7	norethisterone	PC3	0.237342	ifosfamide
N-acetylmuramic acid	MCF7	noretynodrel	PC3	0.0747655	N-acetylmuramic acid
meclofenoxate	HL60	norfloxacin	PC3	0.456851	meclofenoxate
atovaquone	MCF7	nystatin	MCF7	0.481619	atovaquone
clioquinol	MCF7	omeprazole	MCF7	0.215784	clioquinol
meclofenoxate	HL60	orphenadrine	HL60	0.0627879	meclofenoxate
chloropyramine	PC3	orphenadrine	PC3	0.413944	chloropyramine
lanatoside C	HL60	ouabain	HL60	0.745418	lanatoside C
lanatoside C	MCF7	ouabain	MCF7	0.884758	lanatoside C
lanatoside C	PC3	ouabain	PC3	0.817212	lanatoside C
benzbromarone	HL60	oxantel	HL60	0.188406	benzbromarone
cortisone	HL60	oxantel	MCF7	0.0627743	cortisone
debrisoquine	PC3	oxantel	PC3	0.229981	debrisoquine
idoxuridine	PC3	oxetacaine	PC3	0.179235	idoxuridine
felodipine	MCF7	oxybutynin	MCF7	0.478819	felodipine
econazole	PC3	oxybutynin	PC3	0.292002	econazole
15-delta prostaglandin J2	HL60	oxyphenbutazone	HL60	0.325055	15-delta prostaglandin J2
15-delta prostaglandin J2	MCF7	oxyphenbutazone	MCF7	0.576645	15-delta prostaglandin J2
15-delta prostaglandin J2	MCF7	oxyphenbutazone	PC3	0.181379	15-delta prostaglandin J2
N-acetylmuramic acid	MCF7	ozagrel	HL60	0.148946	N-acetylmuramic acid
ambroxol	PC3	paclitaxel	PC3	0.788346	ambroxol
ethaverine	PC3	papaverine	PC3	0.296443	ethaverine
(+/-)-catechin	HL60	paracetamol	HL60	0.0666696	paracetamol
3-acetylcoumarin	HL60	paracetamol	HL60	0.110795	paracetamol
Prestwick-860	HL60	paracetamol	HL60	0.171834	paracetamol
Prestwick-864	HL60	paracetamol	HL60	0.183392	paracetamol
delsoline	HL60	paracetamol	HL60	0.123559	paracetamol
demeclocycline	HL60	paracetamol	HL60	0.0516994	paracetamol
diloxanide	HL60	paracetamol	HL60	0.290142	paracetamol
felbinac	HL60	paracetamol	HL60	0.289337	paracetamol
oxolamine	HL60	paracetamol	HL60	0.148686	paracetamol
diphenylpyraline	PC3	paracetamol	PC3	0.0256119	diphenylpyraline
15-delta prostaglandin J2	MCF7	parthenolide	MCF7	0.382072	15-delta prostaglandin J2
astemizole	MCF7	penbutolol	MCF7	0.277714	astemizole
paracetamol	HL60	pentetic acid	HL60	0.165498	paracetamol
hydralazine	HL60	pentolonium	HL60	0.160064	hydralazine
N-acetylmuramic acid	MCF7	pentolonium	PC3	0.0941069	N-acetylmuramic acid
cefadroxil	HL60	pentoxyverine	HL60	0.350574	cefadroxil
(+)-isoprenaline	HL60	pergolide	HL60	0.587978	pergolide
LY-294002	HL60	pergolide	HL60	0.30135	pergolide
alpha-ergocryptine	HL60	pergolide	HL60	0.297966	pergolide
betazole	HL60	pergolide	HL60	0.383964	pergolide
corbadrine	HL60	pergolide	HL60	0.535679	pergolide
fenbendazole	HL60	pergolide	HL60	0.231779	pergolide
fenoterol	HL60	pergolide	HL60	0.585266	pergolide
glafenine	HL60	pergolide	HL60	0.196105	pergolide
isoetarine	HL60	pergolide	HL60	0.49944	pergolide
mebendazole	HL60	pergolide	HL60	0.591276	pergolide
mephentermine	HL60	pergolide	HL60	0.321761	pergolide
minocycline	HL60	pergolide	HL60	0.210909	pergolide
oxedrine	HL60	pergolide	HL60	0.250408	pergolide
astemizole	MCF7	perhexiline	MCF7	0.710233	astemizole
dexamethasone	PC3	phenazopyridine	HL60	0.0672137	dexamethasone
methylbenzethonium chloride	MCF7	phenazopyridine	MCF7	0.160438	methylbenzethonium chloride
meclofenoxate	HL60	phenelzine	HL60	0.147183	meclofenoxate
ambroxol	PC3	phenelzine	MCF7	0.302075	ambroxol
hydralazine	HL60	phenformin	HL60	0.096321	hydralazine
nifenazone	PC3	phenindione	PC3	0.234112	nifenazone
15-delta prostaglandin J2	MCF7	phenoxybenzamine	MCF7	0.503776	15-delta prostaglandin J2
ethisterone	PC3	phentolamine	PC3	0.491527	ethisterone
amodiaquine	MCF7	phenylpropanolamine	MCF7	0.123259	phenylpropanolamine
antazoline	MCF7	phenylpropanolamine	MCF7	0.700503	phenylpropanolamine
debrisoquine	PC3	phenylpropanolamine	PC3	0.36521	debrisoquine
meclofenoxate	HL60	phthalylsulfathiazole	HL60	0.260005	meclofenoxate
naloxone	PC3	phthalylsulfathiazole	PC3	0.251786	naloxone
cefadroxil	HL60	picrotoxinin	HL60	0.396647	cefadroxil
cortisone	HL60	pimethixene	HL60	0.181424	cortisone
felodipine	MCF7	pimethixene	MCF7	0.311185	felodipine
astemizole	MCF7	pimozide	MCF7	0.791825	astemizole
econazole	PC3	pimozide	PC3	0.423264	econazole
benzbromarone	HL60	piperacetazine	HL60	0.127613	benzbromarone
diphenylpyraline	PC3	piperine	MCF7	0.133824	diphenylpyraline
15-delta prostaglandin J2	MCF7	piperlongumine	MCF7	0.387481	15-delta prostaglandin J2
fludroxycortide	HL60	piretanide	HL60	0.389146	fludroxycortide
iopanoic acid	HL60	pivampicillin	HL60	0.296821	pivampicillin
meptazinol	HL60	pivampicillin	HL60	0.197928	pivampicillin
piribedil	HL60	pivampicillin	HL60	0.282385	pivampicillin
felodipine	MCF7	pizotifen	MCF7	0.337141	felodipine
(+)-chelidonine	MCF7	podophyllotoxin	MCF7	0.258181	podophyllotoxin
clozapine	MCF7	podophyllotoxin	MCF7	0.0534725	podophyllotoxin
colchicine	MCF7	podophyllotoxin	MCF7	0.343132	podophyllotoxin
naloxone	PC3	practolol	PC3	0.278441	naloxone
felodipine	MCF7	prasterone	MCF7	0.304103	felodipine
etoposide	PC3	prasterone	PC3	0.238081	prasterone
metampicillin	PC3	prasterone	PC3	0.0929433	prasterone
harmaline	MCF7	prazosin	HL60	0.0546313	harmaline
dexamethasone	PC3	prednicarbate	PC3	0.226905	dexamethasone
fludroxycortide	HL60	prednisolone	HL60	0.397242	fludroxycortide
mephentermine	MCF7	prednisolone	MCF7	0.148784	mephentermine
dexamethasone	PC3	prednisolone	PC3	0.276231	dexamethasone
astemizole	MCF7	prenylamine	MCF7	0.753312	astemizole
astemizole	PC3	prenylamine	PC3	0.625853	astemizole
diprophylline	HL60	pridinol	HL60	0.0994721	pridinol
gabapentin	HL60	pridinol	HL60	0.137877	pridinol
iopamidol	HL60	pridinol	HL60	0.156673	pridinol
harmaline	MCF7	prilocaine	MCF7	0.388723	harmaline
ifosfamide	MCF7	prilocaine	PC3	0.312046	ifosfamide
ciclopirox	HL60	primaquine	HL60	0.331337	ciclopirox
menadione	PC3	primaquine	MCF7	0.335539	menadione
ambroxol	PC3	primidone	PC3	0.646251	ambroxol
felodipine	MCF7	proadifen	MCF7	0.573041	felodipine
cyclopentolate	HL60	procaine	HL60	0.0497938	procaine
epirizole	HL60	procaine	HL60	0.0843498	procaine
clomipramine	MCF7	prochlorperazine	MCF7	0.126175	prochlorperazine
fluphenazine	MCF7	prochlorperazine	MCF7	0.459676	prochlorperazine
homochlorcyclizine	MCF7	prochlorperazine	MCF7	0.42154	prochlorperazine
lasalocid	MCF7	prochlorperazine	MCF7	0.455457	prochlorperazine
metitepine	MCF7	prochlorperazine	MCF7	0.46006	prochlorperazine
metixene	MCF7	prochlorperazine	MCF7	0.44297	prochlorperazine
nitrendipine	MCF7	prochlorperazine	MCF7	0.0917968	prochlorperazine
norcyclobenzaprine	MCF7	prochlorperazine	MCF7	0.432437	prochlorperazine
nortriptyline	MCF7	prochlorperazine	MCF7	0.398049	prochlorperazine
oxetacaine	MCF7	prochlorperazine	MCF7	0.19907	prochlorperazine
perphenazine	MCF7	prochlorperazine	MCF7	0.636074	prochlorperazine
atovaquone	MCF7	procyclidine	MCF7	0.252001	atovaquone
astemizole	MCF7	profenamine	MCF7	0.345905	astemizole
chloropyramine	PC3	profenamine	PC3	0.337217	chloropyramine
atovaquone	HL60	progesterone	HL60	0.396726	progesterone
benzethonium chloride	HL60	progesterone	HL60	0.303862	progesterone
betulinic acid	HL60	progesterone	HL60	0.331608	progesterone
dequalinium chloride	HL60	progesterone	HL60	0.348033	progesterone
epitiostanol	HL60	progesterone	HL60	0.095306	progesterone
ethaverine	HL60	progesterone	HL60	0.331739	progesterone
etofenamate	HL60	progesterone	HL60	0.129795	progesterone
ketoconazole	HL60	progesterone	HL60	0.379662	progesterone
methylbenzethonium chloride	HL60	progesterone	HL60	0.295399	progesterone
meclofenoxate	HL60	proglumide	HL60	0.214887	meclofenoxate
ethisterone	PC3	proglumide	PC3	0.597583	ethisterone
chloropyramine	PC3	promazine	PC3	0.309344	chloropyramine
chloropyramine	PC3	promethazine	PC3	0.344903	chloropyramine
meclofenoxate	HL60	propantheline bromide	HL60	0.237639	meclofenoxate
harmaline	MCF7	propantheline bromide	MCF7	0.538379	harmaline
felodipine	MCF7	propofol	MCF7	0.689836	felodipine
lanatoside C	HL60	proscillaridin	HL60	0.768237	lanatoside C
lanatoside C	MCF7	proscillaridin	MCF7	0.929006	lanatoside C
prochlorperazine	MCF7	protriptyline	MCF7	0.531297	prochlorperazine
diphenylpyraline	PC3	proxyphylline	MCF7	0.219057	diphenylpyraline
harmaline	MCF7	pseudopelletierine	MCF7	0.6093	harmaline
emetine	HL60	puromycin	HL60	0.456207	emetine
cephaeline	MCF7	puromycin	MCF7	0.484338	cephaeline
anisomycin	PC3	puromycin	PC3	0.41461	anisomycin
meclofenoxate	HL60	pyrantel	MCF7	0.13905	meclofenoxate
atovaquone	MCF7	pyrantel	PC3	0.0643828	atovaquone
methazolamide	HL60	pyrithyldione	HL60	0.570467	methazolamide
emetine	HL60	pyrvinium	HL60	0.331402	emetine
methylbenzethonium chloride	MCF7	pyrvinium	MCF7	0.477841	methylbenzethonium chloride
astemizole	PC3	pyrvinium	PC3	0.326744	astemizole
luteolin	HL60	quercetin	HL60	0.455762	luteolin
cinchonidine	MCF7	quinidine	PC3	0.118037	quinidine
cinchonidine	PC3	quinidine	PC3	0.134957	quinidine
hydroquinine	MCF7	quinidine	PC3	0.136255	quinidine
quinidine	MCF7	quinidine	PC3	0.124898	quinidine
felodipine	MCF7	quinisocaine	MCF7	0.440354	felodipine
(-)-isoprenaline	HL60	quinpirole	HL60	0.689362	quinpirole
8-azaguanine	HL60	quinpirole	HL60	0.355905	quinpirole
Prestwick-983	HL60	quinpirole	HL60	0.767977	quinpirole
alprostadil	HL60	quinpirole	HL60	0.816593	quinpirole
co-dergocrine mesilate	HL60	quinpirole	HL60	0.723315	quinpirole
dinoprost	HL60	quinpirole	HL60	0.593916	quinpirole
etilefrine	HL60	quinpirole	HL60	0.418786	quinpirole
genistein	HL60	quinpirole	HL60	0.406149	quinpirole
hexetidine	HL60	quinpirole	HL60	0.29062	quinpirole
lumicolchicine	HL60	quinpirole	HL60	0.10086	quinpirole
nimodipine	HL60	quinpirole	HL60	0.414166	quinpirole
nitrendipine	HL60	quinpirole	HL60	0.260635	quinpirole
orciprenaline	HL60	quinpirole	HL60	0.618875	quinpirole
podophyllotoxin	HL60	quinpirole	HL60	0.591251	quinpirole
methazolamide	HL60	raloxifene	HL60	0.509822	methazolamide
fulvestrant	MCF7	raloxifene	MCF7	0.418282	fulvestrant
meropenem	PC3	ramifenazone	PC3	0.184035	meropenem
diphenylpyraline	PC3	remoxipride	MCF7	0.188203	diphenylpyraline
atovaquone	MCF7	remoxipride	PC3	0.179268	atovaquone
fludroxycortide	HL60	repaglinide	HL60	0.362226	fludroxycortide
diphenylpyraline	PC3	repaglinide	PC3	0.0788562	diphenylpyraline
methylbenzethonium chloride	MCF7	rescinnamine	MCF7	0.386477	methylbenzethonium chloride
dilazep	PC3	resveratrol	PC3	0.146686	resveratrol
flunarizine	PC3	resveratrol	PC3	0.139952	resveratrol
harmaline	PC3	resveratrol	PC3	0.0750569	resveratrol
imidurea	PC3	resveratrol	PC3	0.200417	resveratrol
iopromide	PC3	resveratrol	PC3	0.0727153	resveratrol
kawain	PC3	resveratrol	PC3	0.10335	resveratrol
palmatine	PC3	resveratrol	PC3	0.205665	resveratrol
piperacillin	PC3	resveratrol	PC3	0.107948	resveratrol
pivampicillin	PC3	resveratrol	PC3	0.138629	resveratrol
fludroxycortide	HL60	ribavirin	HL60	0.532204	fludroxycortide
resveratrol	PC3	ribostamycin	PC3	0.121114	resveratrol
idoxuridine	PC3	riluzole	PC3	0.228314	idoxuridine
fludroxycortide	HL60	rimexolone	HL60	0.277706	fludroxycortide
atovaquone	MCF7	rimexolone	MCF7	0.146977	atovaquone
dexamethasone	PC3	rimexolone	PC3	0.169389	dexamethasone
quinpirole	HL60	ritodrine	HL60	0.270967	quinpirole
fludroxycortide	HL60	rolipram	HL60	0.292038	fludroxycortide
ethaverine	PC3	rolipram	PC3	0.3627	ethaverine
paracetamol	HL60	roxithromycin	HL60	0.0689663	paracetamol
pergolide	HL60	salbutamol	HL60	0.468936	pergolide
(+)-isoprenaline	PC3	salbutamol	PC3	0.501122	salbutamol
(-)-isoprenaline	PC3	salbutamol	PC3	0.508657	salbutamol
adenosine phosphate	PC3	salbutamol	PC3	0.281699	salbutamol
alprostadil	PC3	salbutamol	PC3	0.525748	salbutamol
clenbuterol	PC3	salbutamol	PC3	0.617494	salbutamol
corbadrine	PC3	salbutamol	PC3	0.40108	salbutamol
dinoprost	PC3	salbutamol	PC3	0.160936	salbutamol
dipivefrine	PC3	salbutamol	PC3	0.300852	salbutamol
dobutamine	PC3	salbutamol	PC3	0.403839	salbutamol
estrone	PC3	salbutamol	PC3	0.156809	salbutamol
etilefrine	PC3	salbutamol	PC3	0.534184	salbutamol
fenoterol	PC3	salbutamol	PC3	0.489716	salbutamol
gabapentin	PC3	salbutamol	PC3	0.156969	salbutamol
isoetarine	PC3	salbutamol	PC3	0.39349	salbutamol
isoxsuprine	PC3	salbutamol	PC3	0.399398	salbutamol
metaraminol	PC3	salbutamol	PC3	0.648797	salbutamol
nadide	PC3	salbutamol	PC3	0.200438	salbutamol
orciprenaline	PC3	salbutamol	PC3	0.523859	salbutamol
ritodrine	PC3	salbutamol	PC3	0.5433	salbutamol
meclofenoxate	HL60	salsolidin	MCF7	0.159428	meclofenoxate
salbutamol	PC3	salsolinol	PC3	0.259833	salbutamol
15-delta prostaglandin J2	HL60	sanguinarine	HL60	0.372118	15-delta prostaglandin J2
menadione	PC3	sanguinarine	MCF7	0.413653	menadione
R-atenolol	PC3	scopolamine	PC3	0.664616	scopolamine
acetylsalicylsalicylic acid	PC3	scopolamine	PC3	0.189454	scopolamine
amantadine	PC3	scopolamine	PC3	0.472707	scopolamine
benzocaine	PC3	scopolamine	PC3	0.577073	scopolamine
boldine	PC3	scopolamine	PC3	0.187845	scopolamine
buflomedil	PC3	scopolamine	PC3	0.615744	scopolamine
canadine	PC3	scopolamine	PC3	0.241811	scopolamine
carbamazepine	PC3	scopolamine	PC3	0.0891175	scopolamine
chlorphenamine	PC3	scopolamine	PC3	0.213744	scopolamine
clemizole	PC3	scopolamine	PC3	0.265624	scopolamine
cyclopenthiazide	PC3	scopolamine	PC3	0.642893	scopolamine
cyproheptadine	PC3	scopolamine	PC3	0.40329	scopolamine
gabexate	PC3	scopolamine	PC3	0.535033	scopolamine
levamisole	PC3	scopolamine	PC3	0.0596163	scopolamine
minoxidil	PC3	scopolamine	PC3	0.645763	scopolamine
myricetin	PC3	scopolamine	PC3	0.238874	scopolamine
nomifensine	MCF7	scopolamine	PC3	0.112646	scopolamine
oxedrine	PC3	scopolamine	PC3	0.0865435	scopolamine
paromomycin	MCF7	scopolamine	PC3	0.118144	scopolamine
phthalylsulfathiazole	MCF7	scopolamine	PC3	0.231329	scopolamine
picrotoxinin	PC3	scopolamine	PC3	0.664795	scopolamine
pregnenolone	PC3	scopolamine	PC3	0.709565	scopolamine
primaquine	PC3	scopolamine	PC3	0.60817	scopolamine
quercetin	PC3	scopolamine	PC3	0.373155	scopolamine
roxithromycin	PC3	scopolamine	PC3	0.119757	scopolamine
atropine methonitrate	HL60	scopoletin	HL60	0.0683223	scopoletin
azlocillin	HL60	scopoletin	HL60	0.0834325	scopoletin
buflomedil	HL60	scopoletin	HL60	0.0606375	scopoletin
enilconazole	HL60	scopoletin	HL60	0.187902	scopoletin
15-delta prostaglandin J2	HL60	securinine	HL60	0.363961	15-delta prostaglandin J2
15-delta prostaglandin J2	MCF7	securinine	MCF7	0.44653	15-delta prostaglandin J2
atovaquone	MCF7	seneciphylline	MCF7	0.476342	atovaquone
pridinol	HL60	serotonin	HL60	0.12061	pridinol
methylbenzethonium chloride	MCF7	sertaconazole	MCF7	0.165215	methylbenzethonium chloride
fludroxycortide	HL60	simvastatin	HL60	0.445951	fludroxycortide
atovaquone	MCF7	simvastatin	MCF7	0.21391	atovaquone
dexamethasone	PC3	simvastatin	PC3	0.218974	dexamethasone
pergolide	HL60	sirolimus	HL60	0.0840846	pergolide
LY-294002	PC3	sirolimus	MCF7	0.136398	LY-294002
LY-294002	PC3	sirolimus	PC3	0.486463	LY-294002
meclofenoxate	HL60	skimmianine	HL60	0.450324	meclofenoxate
mephentermine	MCF7	skimmianine	MCF7	0.31307	mephentermine
cortisone	HL60	solasodine	HL60	0.0795282	cortisone
mepenzolate bromide	PC3	solasodine	PC3	0.464321	mepenzolate bromide
ginkgolide A	HL60	sotalol	HL60	0.0871158	sotalol
naftopidil	HL60	sotalol	HL60	0.176374	sotalol
oxamniquine	HL60	sotalol	HL60	0.262549	sotalol
N-acetylmuramic acid	PC3	sparteine	MCF7	0.20371	sparteine
acepromazine	MCF7	sparteine	MCF7	0.292991	sparteine
alprostadil	MCF7	sparteine	MCF7	0.124837	sparteine
biotin	MCF7	sparteine	MCF7	0.231994	sparteine
carbarsone	MCF7	sparteine	MCF7	0.210864	sparteine
chloroquine	MCF7	sparteine	MCF7	0.38829	sparteine
cycloserine	MCF7	sparteine	MCF7	0.245073	sparteine
equilin	MCF7	sparteine	MCF7	0.355003	sparteine
guanfacine	MCF7	sparteine	MCF7	0.114028	sparteine
heliotrine	PC3	sparteine	MCF7	0.190763	sparteine
hyoscyamine	PC3	sparteine	MCF7	0.144741	sparteine
isometheptene	MCF7	sparteine	MCF7	0.158147	sparteine
ketoprofen	PC3	sparteine	MCF7	0.138095	sparteine
naproxen	MCF7	sparteine	MCF7	0.378365	sparteine
paracetamol	HL60	spectinomycin	HL60	0.34027	paracetamol
harmaline	MCF7	spectinomycin	MCF7	0.281667	harmaline
mepenzolate bromide	PC3	spiramycin	PC3	0.281108	mepenzolate bromide
meclofenoxate	HL60	spironolactone	MCF7	0.0796878	meclofenoxate
alexidine	HL60	streptozocin	HL60	0.303662	streptozocin
cefmetazole	HL60	streptozocin	HL60	0.274977	streptozocin
estradiol	MCF7	streptozocin	HL60	0.0914191	streptozocin
lisinopril	HL60	streptozocin	HL60	0.0405764	streptozocin
metformin	HL60	streptozocin	HL60	0.0730194	streptozocin
ofloxacin	HL60	streptozocin	HL60	0.0634224	streptozocin
propidium iodide	HL60	streptozocin	HL60	0.391461	streptozocin
ramifenazone	HL60	streptozocin	HL60	0.421021	streptozocin
lanatoside C	HL60	strophanthidin	HL60	0.740229	lanatoside C
lanatoside C	MCF7	strophanthidin	MCF7	0.892588	lanatoside C
lanatoside C	PC3	strophanthidin	PC3	0.7832	lanatoside C
scopolamine	PC3	succinylsulfathiazole	PC3	0.421952	scopolamine
progesterone	HL60	sulconazole	HL60	0.17	progesterone
astemizole	MCF7	sulconazole	MCF7	0.485006	astemizole
ethisterone	PC3	sulfachlorpyridazine	PC3	0.371079	ethisterone
scopolamine	PC3	sulfadiazine	PC3	0.401444	scopolamine
meclofenoxate	HL60	sulfadimidine	HL60	0.285297	meclofenoxate
idoxuridine	PC3	sulfadoxine	PC3	0.131719	idoxuridine
scopolamine	PC3	sulfaguanidine	PC3	0.714774	scopolamine
iohexol	HL60	sulfamethoxazole	PC3	0.225418	iohexol
methazolamide	HL60	sulfamonomethoxine	HL60	0.551551	methazolamide
nomifensine	PC3	sulfamonomethoxine	PC3	0.0773444	nomifensine
prasterone	PC3	sulfanilamide	PC3	0.0588338	prasterone
allantoin	HL60	sulfaphenazole	HL60	0.109267	sulfaphenazole
morantel	HL60	sulfaphenazole	HL60	0.134763	sulfaphenazole
nomifensine	PC3	sulfaphenazole	PC3	0.032722	nomifensine
pivampicillin	HL60	sulfapyridine	HL60	0.153728	pivampicillin
iohexol	HL60	sulfapyridine	MCF7	0.312149	iohexol
ambroxol	PC3	sulfathiazole	MCF7	0.194351	ambroxol
Prestwick-920	PC3	sulfinpyrazone	PC3	0.0754842	sulfinpyrazone
betazole	PC3	sulfinpyrazone	PC3	0.0449835	sulfinpyrazone
haloperidol	PC3	sulfinpyrazone	PC3	0.0532037	sulfinpyrazone
iopanoic acid	PC3	sulfinpyrazone	PC3	0.0587058	sulfinpyrazone
acetohexamide	HL60	sulindac	HL60	0.135613	acetohexamide
clioquinol	MCF7	sulindac	MCF7	0.128654	clioquinol
mephentermine	MCF7	suloctidil	HL60	0.359157	mephentermine
astemizole	MCF7	suloctidil	MCF7	0.735606	astemizole
astemizole	PC3	suloctidil	PC3	0.439436	astemizole
atovaquone	MCF7	sulpiride	PC3	0.493917	atovaquone
methylbenzethonium chloride	MCF7	syrosingopine	MCF7	0.351273	methylbenzethonium chloride
astemizole	PC3	syrosingopine	PC3	0.302302	astemizole
benzbromarone	HL60	tacrine	HL60	0.374569	benzbromarone
sotalol	HL60	talampicillin	HL60	0.116693	sotalol
astemizole	MCF7	tamoxifen	MCF7	0.667969	astemizole
alvespimycin	HL60	tanespimycin	HL60	0.604724	tanespimycin
geldanamycin	HL60	tanespimycin	HL60	0.792062	tanespimycin
monorden	HL60	tanespimycin	HL60	0.677466	tanespimycin
alvespimycin	MCF7	tanespimycin	MCF7	0.832217	tanespimycin
geldanamycin	MCF7	tanespimycin	MCF7	0.857054	tanespimycin
monorden	MCF7	tanespimycin	MCF7	0.675578	tanespimycin
(+)-chelidonine	PC3	tanespimycin	PC3	0.239585	tanespimycin
0173570-0000	PC3	tanespimycin	PC3	0.178198	tanespimycin
alvespimycin	PC3	tanespimycin	PC3	0.710877	tanespimycin
geldanamycin	PC3	tanespimycin	PC3	0.754011	tanespimycin
leflunomide	PC3	tanespimycin	PC3	0.0907504	tanespimycin
monorden	PC3	tanespimycin	PC3	0.520692	tanespimycin
scoulerine	PC3	tanespimycin	PC3	0.348749	tanespimycin
methazolamide	HL60	telenzepine	HL60	0.0564804	methazolamide
meclofenoxate	HL60	terbutaline	MCF7	0.206213	meclofenoxate
salbutamol	PC3	terbutaline	PC3	0.57047	salbutamol
aconitine	PC3	terconazole	HL60	0.0590389	terconazole
cefapirin	HL60	terconazole	HL60	0.0706208	terconazole
methoxamine	HL60	terconazole	HL60	0.122394	terconazole
niridazole	HL60	terconazole	HL60	0.123572	terconazole
proglumide	MCF7	terconazole	HL60	0.160775	terconazole
ricinine	HL60	terconazole	HL60	0.0694049	terconazole
spiramycin	HL60	terconazole	HL60	0.130291	terconazole
astemizole	MCF7	terfenadine	MCF7	0.840037	astemizole
cefadroxil	HL60	testosterone	HL60	0.0553294	cefadroxil
sparteine	MCF7	testosterone	MCF7	0.249299	sparteine
methylbenzethonium chloride	MCF7	tetrandrine	MCF7	0.542565	methylbenzethonium chloride
astemizole	PC3	tetrandrine	PC3	0.216401	astemizole
paracetamol	HL60	tetroquinone	HL60	0.243399	paracetamol
pergolide	HL60	tetryzoline	HL60	0.65844	pergolide
nifenazone	PC3	thalidomide	PC3	0.562145	nifenazone
nafcillin	HL60	theophylline	HL60	0.0743152	nafcillin
streptozocin	HL60	thiamazole	HL60	0.335858	streptozocin
mephentermine	MCF7	thiocolchicoside	MCF7	0.277786	mephentermine
azacitidine	MCF7	thioguanosine	MCF7	0.333003	thioguanosine
quercetin	MCF7	thioguanosine	MCF7	0.264846	thioguanosine
thioguanosine	HL60	thioguanosine	MCF7	0.201608	thioguanosine
thioguanosine	MCF7	thioguanosine	PC3	0.424207	thioguanosine
fluphenazine	HL60	thioridazine	HL60	0.0768835	thioridazine
gossypol	HL60	thioridazine	HL60	0.386562	thioridazine
lasalocid	HL60	thioridazine	HL60	0.289416	thioridazine
monensin	HL60	thioridazine	HL60	0.287393	thioridazine
perhexiline	HL60	thioridazine	HL60	0.294903	thioridazine
prochlorperazine	HL60	thioridazine	HL60	0.470801	thioridazine
prochlorperazine	MCF7	thioridazine	MCF7	0.692851	prochlorperazine
alimemazine	PC3	thioridazine	PC3	0.283405	thioridazine
amitriptyline	PC3	thioridazine	PC3	0.430534	thioridazine
beta-escin	PC3	thioridazine	PC3	0.549399	thioridazine
clomipramine	PC3	thioridazine	PC3	0.342742	thioridazine
cloperastine	PC3	thioridazine	PC3	0.461835	thioridazine
clotrimazole	PC3	thioridazine	PC3	0.526337	thioridazine
deptropine	PC3	thioridazine	PC3	0.431664	thioridazine
fenbendazole	PC3	thioridazine	PC3	0.400772	thioridazine
fluphenazine	PC3	thioridazine	PC3	0.204549	thioridazine
gossypol	PC3	thioridazine	PC3	0.459301	thioridazine
hexestrol	PC3	thioridazine	PC3	0.274551	thioridazine
lasalocid	PC3	thioridazine	PC3	0.375308	thioridazine
levomepromazine	PC3	thioridazine	PC3	0.405661	thioridazine
methylbenzethonium chloride	PC3	thioridazine	PC3	0.65252	thioridazine
metixene	PC3	thioridazine	PC3	0.39803	thioridazine
mianserin	PC3	thioridazine	PC3	0.354635	thioridazine
niclosamide	PC3	thioridazine	PC3	0.463441	thioridazine
perphenazine	PC3	thioridazine	PC3	0.394346	thioridazine
pizotifen	PC3	thioridazine	PC3	0.5085	thioridazine
podophyllotoxin	PC3	thioridazine	PC3	0.271527	thioridazine
proadifen	PC3	thioridazine	PC3	0.137052	thioridazine
prochlorperazine	PC3	thioridazine	PC3	0.371564	thioridazine
propafenone	PC3	thioridazine	PC3	0.0994562	thioridazine
quinisocaine	PC3	thioridazine	PC3	0.400182	thioridazine
spiperone	PC3	thioridazine	PC3	0.59394	thioridazine
15-delta prostaglandin J2	HL60	thiostrepton	HL60	0.247381	15-delta prostaglandin J2
15-delta prostaglandin J2	MCF7	thiostrepton	MCF7	0.557522	15-delta prostaglandin J2
hydralazine	HL60	tiapride	HL60	0.122834	hydralazine
scopolamine	PC3	tiapride	PC3	0.144004	scopolamine
scopolamine	PC3	tiaprofenic acid	PC3	0.24766	scopolamine
meropenem	HL60	ticarcillin	HL60	0.0660732	meropenem
meropenem	PC3	ticarcillin	PC3	0.0742781	meropenem
felodipine	MCF7	ticlopidine	MCF7	0.582223	felodipine
arcaine	HL60	ticlopidine	PC3	0.0848309	ticlopidine
cinchocaine	PC3	ticlopidine	PC3	0.309251	ticlopidine
etofenamate	PC3	ticlopidine	PC3	0.179949	ticlopidine
propoxycaine	MCF7	ticlopidine	PC3	0.0488151	ticlopidine
meclofenoxate	HL60	tiletamine	MCF7	0.222303	meclofenoxate
isotretinoin	MCF7	tiratricol	MCF7	0.115196	isotretinoin
iohexol	HL60	tolazamide	HL60	0.163496	iohexol
thioridazine	PC3	tolazamide	PC3	0.182283	thioridazine
captopril	PC3	tolazoline	MCF7	0.379995	captopril
scopolamine	PC3	tolazoline	PC3	0.654575	scopolamine
meclofenoxate	HL60	tolbutamide	HL60	0.252479	meclofenoxate
paracetamol	HL60	tolmetin	HL60	0.196515	paracetamol
scopolamine	PC3	tolnaftate	PC3	0.615807	scopolamine
ciclopirox	HL60	tomatidine	PC3	0.0463184	ciclopirox
methylbenzethonium chloride	MCF7	tonzonium bromide	MCF7	0.486685	methylbenzethonium chloride
thioridazine	PC3	tonzonium bromide	PC3	0.49475	thioridazine
felodipine	MCF7	tracazolate	MCF7	0.146561	felodipine
ethaverine	PC3	tracazolate	PC3	0.208469	ethaverine
isotretinoin	MCF7	trazodone	MCF7	0.13657	isotretinoin
isotretinoin	HL60	tretinoin	HL60	0.613946	isotretinoin
isotretinoin	MCF7	tretinoin	MCF7	0.596679	isotretinoin
dexamethasone	PC3	triamcinolone	PC3	0.528182	dexamethasone
procaine	HL60	triamterene	HL60	0.155104	procaine
thioridazine	PC3	triamterene	PC3	0.303251	thioridazine
quinpirole	HL60	tribenoside	HL60	0.279901	quinpirole
rifabutin	MCF7	trichostatin A	MCF7	0.759037	trichostatin A
rifabutin	PC3	trichostatin A	MCF7	0.490728	trichostatin A
trichostatin A	HL60	trichostatin A	MCF7	0.300608	trichostatin A
trichostatin A	MCF7	trichostatin A	PC3	0.636407	trichostatin A
thioridazine	HL60	trifluoperazine	HL60	0.473501	thioridazine
prochlorperazine	MCF7	trifluoperazine	MCF7	0.721429	prochlorperazine
thioridazine	PC3	trifluoperazine	PC3	0.530577	thioridazine
acetohexamide	HL60	triflupromazine	HL60	0.0711807	acetohexamide
ciclopirox	HL60	trifluridine	HL60	0.146941	ciclopirox
etoposide	MCF7	trifluridine	MCF7	0.5433	etoposide
resveratrol	PC3	trifluridine	PC3	0.142968	resveratrol
ambroxol	PC3	trihexyphenidyl	PC3	0.241093	ambroxol
hydralazine	HL60	trimethoprim	HL60	0.160909	hydralazine
idoxuridine	PC3	trimethylcolchicinic acid	PC3	0.383242	idoxuridine
nafcillin	HL60	trimipramine	HL60	0.337868	nafcillin
astemizole	MCF7	trimipramine	MCF7	0.578124	astemizole
thioridazine	PC3	trimipramine	PC3	0.524885	thioridazine
meclofenoxate	HL60	trioxysalen	MCF7	0.064829	meclofenoxate
tanespimycin	PC3	trioxysalen	PC3	0.108365	tanespimycin
iohexol	HL60	triprolidine	HL60	0.108591	iohexol
chloropyramine	PC3	triprolidine	PC3	0.336786	chloropyramine
antimycin A	PC3	troglitazone	PC3	0.101372	troglitazone
glibenclamide	PC3	troglitazone	PC3	0.272504	troglitazone
glimepiride	PC3	troglitazone	PC3	0.256495	troglitazone
gliquidone	PC3	troglitazone	PC3	0.370392	troglitazone
mifepristone	PC3	troglitazone	PC3	0.281583	troglitazone
rosiglitazone	PC3	troglitazone	PC3	0.74836	troglitazone
tiratricol	PC3	troglitazone	PC3	0.231188	troglitazone
tolfenamic acid	PC3	troglitazone	PC3	0.0850447	troglitazone
meclofenoxate	HL60	tropicamide	HL60	0.380167	meclofenoxate
mephentermine	MCF7	ursolic acid	MCF7	0.389116	mephentermine
harmaline	MCF7	valproic acid	MCF7	0.313201	harmaline
felodipine	MCF7	vanoxerine	MCF7	0.497351	felodipine
econazole	PC3	vanoxerine	PC3	0.421458	econazole
iohexol	HL60	velnacrine	HL60	0.167526	iohexol
meclofenoxate	HL60	verapamil	MCF7	0.0959434	meclofenoxate
cinnarizine	MCF7	verteporfin	MCF7	0.0375595	verteporfin
verteporfin	HL60	verteporfin	MCF7	0.529383	verteporfin
ciclopirox	HL60	vidarabine	HL60	0.131804	ciclopirox
resveratrol	PC3	vidarabine	PC3	0.151334	resveratrol
quinpirole	HL60	vigabatrin	HL60	0.413628	quinpirole
chloropyramine	PC3	vinburnine	PC3	0.334437	chloropyramine
ethisterone	PC3	vincamine	PC3	0.417627	ethisterone
iohexol	PC3	viomycin	PC3	0.154728	iohexol
trichostatin A	MCF7	vorinostat	HL60	0.481409	trichostatin A
trichostatin A	MCF7	vorinostat	MCF7	0.957765	trichostatin A
trichostatin A	MCF7	vorinostat	PC3	0.582224	trichostatin A
15-delta prostaglandin J2	MCF7	withaferin A	MCF7	0.611643	15-delta prostaglandin J2
diethylstilbestrol	PC3	withaferin A	PC3	0.127798	withaferin A
disulfiram	PC3	withaferin A	PC3	0.408659	withaferin A
nifuroxazide	PC3	withaferin A	PC3	0.175109	withaferin A
parthenolide	PC3	withaferin A	PC3	0.435957	withaferin A
phenoxybenzamine	PC3	withaferin A	PC3	0.406305	withaferin A
securinine	PC3	withaferin A	PC3	0.39406	withaferin A
thiostrepton	PC3	withaferin A	PC3	0.404974	withaferin A
mephentermine	MCF7	wortmannin	HL60	0.261888	mephentermine
LY-294002	PC3	wortmannin	MCF7	0.195437	LY-294002
LY-294002	PC3	wortmannin	PC3	0.377492	LY-294002
diflorasone	PC3	yohimbic acid	PC3	0.348118	yohimbic acid
dropropizine	PC3	yohimbic acid	PC3	0.209714	yohimbic acid
gramine	PC3	yohimbic acid	PC3	0.193265	yohimbic acid
hydrochlorothiazide	PC3	yohimbic acid	PC3	0.210592	yohimbic acid
selegiline	PC3	yohimbic acid	PC3	0.125388	yohimbic acid
solanine	HL60	yohimbic acid	PC3	0.101717	yohimbic acid
resveratrol	PC3	yohimbine	PC3	0.0773512	resveratrol
conessine	MCF7	zalcitabine	MCF7	0.0952958	zalcitabine
cyclobenzaprine	MCF7	zalcitabine	MCF7	0.295117	zalcitabine
epitiostanol	MCF7	zalcitabine	MCF7	0.143295	zalcitabine
etynodiol	MCF7	zalcitabine	MCF7	0.187147	zalcitabine
hymecromone	MCF7	zalcitabine	MCF7	0.0755561	zalcitabine
isoniazid	PC3	zalcitabine	MCF7	0.0664509	zalcitabine
letrozole	MCF7	zalcitabine	MCF7	0.357447	zalcitabine
mafenide	PC3	zalcitabine	MCF7	0.08981	zalcitabine
meptazinol	MCF7	zalcitabine	MCF7	0.497891	zalcitabine
tolnaftate	MCF7	zalcitabine	MCF7	0.620297	zalcitabine
scopolamine	PC3	zalcitabine	PC3	0.656531	scopolamine
quinpirole	HL60	zardaverine	HL60	0.671514	quinpirole
salbutamol	PC3	zardaverine	PC3	0.429911	salbutamol
ifosfamide	MCF7	zidovudine	PC3	0.265055	ifosfamide
pridinol	HL60	zuclopenthixol	HL60	0.0693635	pridinol
prochlorperazine	MCF7	zuclopenthixol	MCF7	0.475276	prochlorperazine
scopolamine	PC3	zuclopenthixol	PC3	0.676517	scopolamine

## Sheet: MCF7
Drug A	Drug B	Pearson Correlation	Cluster Exemplar
(+)-chelidonine	podophyllotoxin	0.258181	podophyllotoxin
0175029-0000	luteolin	0.471257	luteolin
0317956-0000	fulvestrant	0.119801	fulvestrant
3-hydroxy-DL-kynurenine	mephentermine	0.20837	mephentermine
N-acetylmuramic acid	atovaquone	0.0630788	atovaquone
N6-methyladenosine	isotretinoin	0.335967	isotretinoin
Prestwick-685	atovaquone	0.167426	atovaquone
SR-95531	carcinine	0.313216	carcinine
abamectin	methylbenzethonium chloride	0.274416	methylbenzethonium chloride
acepromazine	sparteine	0.292991	sparteine
acetylsalicylic acid	Prestwick-665	0.102864	Prestwick-665
adenosine phosphate	harmaline	0.202334	harmaline
albendazole	Prestwick-665	0.177691	Prestwick-665
alexidine	methylbenzethonium chloride	0.465001	methylbenzethonium chloride
alpha-yohimbine	fulvestrant	0.277919	fulvestrant
alprostadil	sparteine	0.124837	sparteine
altretamine	ifosfamide	0.142089	ifosfamide
alvespimycin	tanespimycin	0.832217	tanespimycin
amitriptyline	felodipine	0.376274	felodipine
amodiaquine	phenylpropanolamine	0.123259	phenylpropanolamine
amoxapine	astemizole	0.278131	astemizole
androsterone	ifosfamide	0.0911522	ifosfamide
anisomycin	cephaeline	0.70517	cephaeline
antazoline	phenylpropanolamine	0.700503	phenylpropanolamine
antimycin A	methylbenzethonium chloride	0.453121	methylbenzethonium chloride
apigenin	luteolin	0.702437	luteolin
azacitidine	doxorubicin	0.272888	doxorubicin
azacyclonol	astemizole	0.756514	astemizole
benfluorex	felodipine	0.337632	felodipine
benperidol	atovaquone	0.581097	atovaquone
benzethonium chloride	methylbenzethonium chloride	0.736672	methylbenzethonium chloride
bepridil	astemizole	0.618886	astemizole
betulin	clioquinol	0.579445	clioquinol
betulinic acid	clioquinol	0.432926	clioquinol
biotin	sparteine	0.231994	sparteine
bisacodyl	lanatoside C	0.845199	lanatoside C
boldine	clioquinol	0.118893	clioquinol
budesonide	eucatropine	0.36325	eucatropine
camptothecin	doxorubicin	0.67523	doxorubicin
carbarsone	sparteine	0.210864	sparteine
cefepime	Prestwick-665	0.165556	Prestwick-665
chlorcyclizine	felodipine	0.637412	felodipine
chlorhexidine	clioquinol	0.538114	clioquinol
chloroquine	sparteine	0.38829	sparteine
chlorprothixene	astemizole	0.69514	astemizole
chrysin	luteolin	0.569237	luteolin
cicloheximide	cephaeline	0.643552	cephaeline
ciclopirox	etoposide	0.358955	etoposide
ciclosporin	methylbenzethonium chloride	0.316049	methylbenzethonium chloride
cimetidine	mephentermine	0.563418	mephentermine
cinchonidine	hydroquinine	0.104077	hydroquinine
cinnarizine	adipiodone	0.0422333	adipiodone
ciprofibrate	harmaline	0.16666	harmaline
clemizole	Prestwick-665	0.156831	Prestwick-665
clobetasol	harmaline	0.456738	harmaline
clofilium tosylate	methylbenzethonium chloride	0.253539	methylbenzethonium chloride
clomifene	astemizole	0.415361	astemizole
clomipramine	prochlorperazine	0.126175	prochlorperazine
cloperastine	astemizole	0.616105	astemizole
clorgiline	felodipine	0.211127	felodipine
clotrimazole	methylbenzethonium chloride	0.240948	methylbenzethonium chloride
clozapine	podophyllotoxin	0.0534725	podophyllotoxin
colchicine	podophyllotoxin	0.343132	podophyllotoxin
conessine	zalcitabine	0.0952958	zalcitabine
corynanthine	zalcitabine	0.139053	zalcitabine
cyclobenzaprine	zalcitabine	0.295117	zalcitabine
cyclopentolate	mephentermine	0.166262	mephentermine
cycloserine	sparteine	0.245073	sparteine
cyproheptadine	astemizole	0.435035	astemizole
daunorubicin	doxorubicin	0.84146	doxorubicin
deferoxamine	eucatropine	0.354244	eucatropine
deptropine	Prestwick-665	0.22195	Prestwick-665
dequalinium chloride	methylbenzethonium chloride	0.503836	methylbenzethonium chloride
dextromethorphan	LY-294002	0.143019	LY-294002
dicloxacillin	hydroquinine	0.170999	hydroquinine
dicycloverine	felodipine	0.689863	felodipine
dienestrol	felodipine	0.527245	felodipine
diethylstilbestrol	astemizole	0.457876	astemizole
digitoxigenin	lanatoside C	0.873145	lanatoside C
digoxigenin	lanatoside C	0.920476	lanatoside C
digoxin	lanatoside C	0.893742	lanatoside C
diloxanide	mephentermine	0.323791	mephentermine
dioxybenzone	felodipine	0.162159	felodipine
diphenhydramine	eucatropine	0.184509	eucatropine
dirithromycin	fulvestrant	0.171736	fulvestrant
disulfiram	clioquinol	0.48541	clioquinol
domperidone	harmaline	0.395364	harmaline
dyclonine	15-delta prostaglandin J2	0.456638	15-delta prostaglandin J2
ebselen	15-delta prostaglandin J2	0.515945	15-delta prostaglandin J2
econazole	astemizole	0.402482	astemizole
ellipticine	doxorubicin	0.628351	doxorubicin
emetine	cephaeline	0.894294	cephaeline
epiandrosterone	mephentermine	0.211953	mephentermine
epitiostanol	zalcitabine	0.143295	zalcitabine
equilin	sparteine	0.355003	sparteine
estradiol	zalcitabine	0.072607	zalcitabine
etacrynic acid	15-delta prostaglandin J2	0.443962	15-delta prostaglandin J2
eticlopride	felodipine	0.250701	felodipine
etynodiol	zalcitabine	0.187147	zalcitabine
fenbendazole	nocodazole	0.31397	nocodazole
fendiline	astemizole	0.768648	astemizole
flecainide	ifosfamide	0.419935	ifosfamide
fluorometholone	clioquinol	0.344672	clioquinol
fluphenazine	prochlorperazine	0.459676	prochlorperazine
fluspirilene	astemizole	0.717216	astemizole
furaltadone	eucatropine	0.429916	eucatropine
galantamine	atovaquone	0.238031	atovaquone
geldanamycin	tanespimycin	0.857054	tanespimycin
genistein	harmaline	0.463882	harmaline
gossypol	methylbenzethonium chloride	0.569046	methylbenzethonium chloride
guanfacine	sparteine	0.114028	sparteine
haloperidol	astemizole	0.102524	astemizole
harmine	luteolin	0.5396	luteolin
harmol	luteolin	0.428097	luteolin
helveticoside	lanatoside C	0.938398	lanatoside C
hesperidin	mephentermine	0.299345	mephentermine
hexestrol	felodipine	0.520028	felodipine
hexetidine	astemizole	0.618534	astemizole
homochlorcyclizine	prochlorperazine	0.42154	prochlorperazine
hycanthone	etoposide	0.414935	etoposide
hydrastinine	zalcitabine	0.0977352	zalcitabine
hydrocotarnine	mephentermine	0.532885	mephentermine
hydroxyachillin	Prestwick-665	0.164085	Prestwick-665
hymecromone	zalcitabine	0.0755561	zalcitabine
ifenprodil	Prestwick-665	0.173112	Prestwick-665
ioxaglic acid	simvastatin	0.15178	simvastatin
isoconazole	felodipine	0.401623	felodipine
isometheptene	sparteine	0.158147	sparteine
ivermectin	methylbenzethonium chloride	0.492562	methylbenzethonium chloride
kaempferol	luteolin	0.209092	luteolin
kanamycin	ifosfamide	0.0351509	ifosfamide
ketoconazole	Prestwick-665	0.101676	Prestwick-665
kinetin	mephentermine	0.416817	mephentermine
lasalocid	prochlorperazine	0.455457	prochlorperazine
leflunomide	clioquinol	0.146555	clioquinol
letrozole	zalcitabine	0.357447	zalcitabine
loperamide	astemizole	0.62622	astemizole
lycorine	cephaeline	0.479568	cephaeline
lynestrenol	felodipine	0.547205	felodipine
maprotiline	astemizole	0.550615	astemizole
mebendazole	nocodazole	0.555387	nocodazole
meclozine	fulvestrant	0.387668	fulvestrant
mefloquine	astemizole	0.730645	astemizole
mepacrine	etoposide	0.38289	etoposide
meptazinol	zalcitabine	0.497891	zalcitabine
mestranol	atovaquone	0.391978	atovaquone
metaraminol	atovaquone	0.159033	atovaquone
metergoline	astemizole	0.286974	astemizole
methotrexate	etoposide	0.394837	etoposide
metitepine	prochlorperazine	0.46006	prochlorperazine
metixene	prochlorperazine	0.44297	prochlorperazine
metyrapone	etoposide	0.403234	etoposide
miconazole	astemizole	0.676927	astemizole
mifepristone	methylbenzethonium chloride	0.17633	methylbenzethonium chloride
mitoxantrone	doxorubicin	0.779251	doxorubicin
mometasone	astemizole	0.500766	astemizole
monensin	methylbenzethonium chloride	0.506125	methylbenzethonium chloride
monorden	tanespimycin	0.675578	tanespimycin
mycophenolic acid	etoposide	0.347708	etoposide
naftifine	methylbenzethonium chloride	0.481043	methylbenzethonium chloride
naproxen	sparteine	0.378365	sparteine
natamycin	Prestwick-665	0.194979	Prestwick-665
nicergoline	methylbenzethonium chloride	0.12508	methylbenzethonium chloride
niclosamide	astemizole	0.559482	astemizole
nifenazone	ifosfamide	0.350738	ifosfamide
niflumic acid	mephentermine	0.491631	mephentermine
nifuroxazide	15-delta prostaglandin J2	0.467403	15-delta prostaglandin J2
nilutamide	atovaquone	0.447033	atovaquone
nitrendipine	prochlorperazine	0.0917968	prochlorperazine
nomifensine	mephentermine	0.110962	mephentermine
norcyclobenzaprine	prochlorperazine	0.432437	prochlorperazine
nortriptyline	prochlorperazine	0.398049	prochlorperazine
nystatin	atovaquone	0.481619	atovaquone
omeprazole	clioquinol	0.215784	clioquinol
ouabain	lanatoside C	0.884758	lanatoside C
oxantel	doxorubicin	0.0499305	doxorubicin
oxetacaine	prochlorperazine	0.19907	prochlorperazine
oxybutynin	felodipine	0.478819	felodipine
oxyphenbutazone	15-delta prostaglandin J2	0.576645	15-delta prostaglandin J2
paromomycin	Prestwick-665	0.149004	Prestwick-665
parthenolide	15-delta prostaglandin J2	0.382072	15-delta prostaglandin J2
penbutolol	astemizole	0.277714	astemizole
perhexiline	astemizole	0.710233	astemizole
perphenazine	prochlorperazine	0.636074	prochlorperazine
phenazopyridine	methylbenzethonium chloride	0.160438	methylbenzethonium chloride
phenelzine	carcinine	0.207805	carcinine
phenoxybenzamine	15-delta prostaglandin J2	0.503776	15-delta prostaglandin J2
phthalylsulfathiazole	Prestwick-665	0.245814	Prestwick-665
pimethixene	felodipine	0.311185	felodipine
pimozide	astemizole	0.791825	astemizole
piperine	carcinine	0.17744	carcinine
piperlongumine	15-delta prostaglandin J2	0.387481	15-delta prostaglandin J2
pizotifen	felodipine	0.337141	felodipine
prasterone	felodipine	0.304103	felodipine
prednisolone	mephentermine	0.148784	mephentermine
prenylamine	astemizole	0.753312	astemizole
prilocaine	harmaline	0.388723	harmaline
primaquine	felodipine	0.230064	felodipine
proadifen	felodipine	0.573041	felodipine
procyclidine	simvastatin	0.392514	simvastatin
profenamine	astemizole	0.345905	astemizole
proglumide	mephentermine	0.0888669	mephentermine
propantheline bromide	harmaline	0.538379	harmaline
propofol	felodipine	0.689836	felodipine
propoxycaine	Prestwick-665	0.05988	Prestwick-665
proscillaridin	lanatoside C	0.929006	lanatoside C
protriptyline	prochlorperazine	0.531297	prochlorperazine
proxyphylline	carcinine	0.226684	carcinine
pseudopelletierine	harmaline	0.6093	harmaline
puromycin	cephaeline	0.484338	cephaeline
pyrantel	Prestwick-665	0.136876	Prestwick-665
pyrvinium	methylbenzethonium chloride	0.477841	methylbenzethonium chloride
quercetin	luteolin	0.330888	luteolin
quinidine	hydroquinine	0.114263	hydroquinine
quinisocaine	felodipine	0.440354	felodipine
raloxifene	fulvestrant	0.418282	fulvestrant
remoxipride	harmaline	0.171775	harmaline
rescinnamine	methylbenzethonium chloride	0.386477	methylbenzethonium chloride
rifabutin	trichostatin A	0.759037	trichostatin A
rimexolone	Prestwick-665	0.16272	Prestwick-665
salsolidin	carcinine	0.199923	carcinine
sanguinarine	atovaquone	0.305465	atovaquone
securinine	15-delta prostaglandin J2	0.44653	15-delta prostaglandin J2
seneciphylline	atovaquone	0.476342	atovaquone
sertaconazole	methylbenzethonium chloride	0.165215	methylbenzethonium chloride
sirolimus	LY-294002	0.2051	LY-294002
skimmianine	mephentermine	0.31307	mephentermine
spectinomycin	carcinine	0.343639	carcinine
spironolactone	Prestwick-665	0.0730308	Prestwick-665
strophanthidin	lanatoside C	0.892588	lanatoside C
sulconazole	astemizole	0.485006	astemizole
sulfapyridine	sparteine	0.265911	sparteine
sulfathiazole	carcinine	0.283326	carcinine
sulindac	clioquinol	0.128654	clioquinol
suloctidil	astemizole	0.735606	astemizole
syrosingopine	methylbenzethonium chloride	0.351273	methylbenzethonium chloride
tamoxifen	astemizole	0.667969	astemizole
terbutaline	Prestwick-665	0.192403	Prestwick-665
terfenadine	astemizole	0.840037	astemizole
testosterone	sparteine	0.249299	sparteine
tetrandrine	methylbenzethonium chloride	0.542565	methylbenzethonium chloride
thiocolchicoside	mephentermine	0.277786	mephentermine
thioguanosine	luteolin	0.307296	luteolin
thioridazine	prochlorperazine	0.692851	prochlorperazine
thiostrepton	15-delta prostaglandin J2	0.557522	15-delta prostaglandin J2
ticlopidine	felodipine	0.582223	felodipine
tiletamine	Prestwick-665	0.192003	Prestwick-665
tiratricol	isotretinoin	0.115196	isotretinoin
tolazoline	eucatropine	0.175806	eucatropine
tolnaftate	zalcitabine	0.620297	zalcitabine
tonzonium bromide	methylbenzethonium chloride	0.486685	methylbenzethonium chloride
tracazolate	felodipine	0.146561	felodipine
trazodone	isotretinoin	0.13657	isotretinoin
tretinoin	isotretinoin	0.596679	isotretinoin
trifluoperazine	prochlorperazine	0.721429	prochlorperazine
trifluridine	etoposide	0.5433	etoposide
trimipramine	astemizole	0.578124	astemizole
trioxysalen	Prestwick-665	0.0650264	Prestwick-665
ursolic acid	mephentermine	0.389116	mephentermine
valproic acid	harmaline	0.313201	harmaline
vanoxerine	felodipine	0.497351	felodipine
verapamil	lanatoside C	0.0789781	lanatoside C
verteporfin	cephaeline	0.165674	cephaeline
vorinostat	trichostatin A	0.957765	trichostatin A
withaferin A	15-delta prostaglandin J2	0.611643	15-delta prostaglandin J2
wortmannin	LY-294002	0.321673	LY-294002
zuclopenthixol	prochlorperazine	0.475276	prochlorperazine
