# Supplementary material for: Integrated Analysis of Drug-Induced Gene Expression Profiles Predicts Novel hERG Inhibitors
Source: PLoS One. 2013 Jul 23;8(7):e69513. doi: 10.1371/journal.pone.0069513 (PMC3720659; doi:10.1371/journal.pone.0069513)
Supplement: Table S3 — (XLSX) [file pone.0069513.s008.xlsx]

## Sheet: GO Up Regulated
Cluster Exemplar	GO.ID	Term	Annotated	Significant	Expected	P-value
15-delta prostaglandin J2	GO:0006986	response to unfolded protein	57	25	2.77	1.1e-14
15-delta prostaglandin J2	GO:0002474	antigen processing and presentation of p...	80	23	3.89	2e-12
15-delta prostaglandin J2	GO:0051437	positive regulation of ubiquitin-protein...	66	19	3.21	1.7e-10
15-delta prostaglandin J2	GO:0006521	regulation of cellular amino acid metabo...	53	17	2.58	2.3e-10
15-delta prostaglandin J2	GO:0031145	anaphase-promoting complex-dependent pro...	75	19	3.65	1.8e-09
15-delta prostaglandin J2	GO:0006977	DNA damage response, signal transduction...	60	17	2.92	2e-09
15-delta prostaglandin J2	GO:0051436	negative regulation of ubiquitin-protein...	61	17	2.97	2.7e-09
15-delta prostaglandin J2	GO:0006457	protein folding	171	35	8.32	7.7e-08
15-delta prostaglandin J2	GO:0000216	M/G1 transition of mitotic cell cycle	76	17	3.7	9.7e-08
15-delta prostaglandin J2	GO:0042026	protein refolding	10	6	0.49	2.3e-06
15-delta prostaglandin J2	GO:0000209	protein polyubiquitination	135	24	6.57	2.8e-06
15-delta prostaglandin J2	GO:0000084	S phase of mitotic cell cycle	124	19	6.03	7.9e-06
15-delta prostaglandin J2	GO:0030433	ER-associated protein catabolic process	25	8	1.22	1.5e-05
15-delta prostaglandin J2	GO:0030968	endoplasmic reticulum unfolded protein r...	20	7	0.97	2.8e-05
15-delta prostaglandin J2	GO:0061077	chaperone-mediated protein folding	14	6	0.68	2.8e-05
15-delta prostaglandin J2	GO:0032480	negative regulation of type I interferon...	27	8	1.31	2.9e-05
15-delta prostaglandin J2	GO:0006888	ER to Golgi vesicle-mediated transport	36	9	1.75	4.1e-05
15-delta prostaglandin J2	GO:0033522	histone H2A ubiquitination	10	5	0.49	5.5e-05
15-delta prostaglandin J2	GO:0006916	anti-apoptosis	231	26	11.24	5.6e-05
15-delta prostaglandin J2	GO:0051881	regulation of mitochondrial membrane pot...	18	6	0.88	0.00014
15-delta prostaglandin J2	GO:0006986	response to unfolded protein	57	17	1.28	4.8e-13
15-delta prostaglandin J2	GO:0006457	protein folding	171	24	3.84	7.7e-07
15-delta prostaglandin J2	GO:0006418	tRNA aminoacylation for protein translat...	40	8	0.9	2.4e-06
15-delta prostaglandin J2	GO:0061077	chaperone-mediated protein folding	14	5	0.31	9.2e-06
15-delta prostaglandin J2	GO:0015804	neutral amino acid transport	15	5	0.34	1.4e-05
15-delta prostaglandin J2	GO:0042026	protein refolding	10	4	0.22	4.7e-05
15-delta prostaglandin J2	GO:0006979	response to oxidative stress	195	17	4.37	7.1e-05
15-delta prostaglandin J2	GO:0000041	transition metal ion transport	68	8	1.53	0.00013
15-delta prostaglandin J2	GO:0006482	protein demethylation	14	5	0.31	0.00049
15-delta prostaglandin J2	GO:0030968	endoplasmic reticulum unfolded protein r...	20	4	0.45	0.0009
15-delta prostaglandin J2	GO:0045768	positive regulation of anti-apoptosis	35	5	0.79	0.00102
15-delta prostaglandin J2	GO:0048661	positive regulation of smooth muscle cel...	35	5	0.79	0.00102
15-delta prostaglandin J2	GO:0042770	signal transduction in response to DNA d...	119	9	2.67	0.0014
15-delta prostaglandin J2	GO:0043433	negative regulation of sequence-specific...	76	7	1.7	0.00154
15-delta prostaglandin J2	GO:0042168	heme metabolic process	24	4	0.54	0.00184
15-delta prostaglandin J2	GO:0006695	cholesterol biosynthetic process	40	5	0.9	0.00189
15-delta prostaglandin J2	GO:0070076	histone lysine demethylation	12	3	0.27	0.00211
15-delta prostaglandin J2	GO:0006469	negative regulation of protein kinase ac...	105	8	2.36	0.00245
15-delta prostaglandin J2	GO:0032479	regulation of type I interferon producti...	43	5	0.96	0.00262
15-delta prostaglandin J2	GO:0045944	positive regulation of transcription fro...	423	19	9.49	0.00312
LY-294002	GO:0000045	autophagic vacuole assembly	15	5	0.25	3e-06
LY-294002	GO:0045892	negative regulation of transcription, DN...	528	27	8.7	2.1e-05
LY-294002	GO:0051301	cell division	336	17	5.53	3.8e-05
LY-294002	GO:0046825	regulation of protein export from nucleu...	11	3	0.18	0.00066
LY-294002	GO:0060429	epithelium development	352	15	5.8	0.0007
LY-294002	GO:0010717	regulation of epithelial to mesenchymal ...	27	4	0.44	0.00093
LY-294002	GO:0000122	negative regulation of transcription fro...	290	13	4.78	0.00101
LY-294002	GO:0009966	regulation of signal transduction	1165	33	19.19	0.00125
LY-294002	GO:0045596	negative regulation of cell differentiat...	261	12	4.3	0.00126
LY-294002	GO:0045944	positive regulation of transcription fro...	423	16	6.97	0.00165
LY-294002	GO:0043616	keratinocyte proliferation	16	3	0.26	0.0021
LY-294002	GO:0000165	MAPKKK cascade	359	14	5.91	0.00243
LY-294002	GO:0010559	regulation of glycoprotein biosynthetic ...	17	3	0.28	0.00252
LY-294002	GO:0043065	positive regulation of apoptosis	489	17	8.05	0.00288
LY-294002	GO:0010506	regulation of autophagy	18	3	0.3	0.00299
LY-294002	GO:0007169	transmembrane receptor protein tyrosine ...	498	17	8.2	0.00347
LY-294002	GO:0002244	hemopoietic progenitor cell differentiat...	19	3	0.31	0.0035
LY-294002	GO:0043066	negative regulation of apoptosis	459	16	7.56	0.00372
LY-294002	GO:0071900	regulation of protein serine/threonine k...	262	11	4.32	0.00404
LY-294002	GO:0042326	negative regulation of phosphorylation	67	5	1.1	0.00485
N-acetylmuramic acid	GO:0006357	regulation of transcription from RNA pol...	790	1	0.07	0.075
N-acetylmuramic acid	GO:0006366	transcription from RNA polymerase II pro...	983	1	0.09	0.093
N-acetylmuramic acid	GO:0006355	regulation of transcription, DNA-depende...	1998	1	0.19	0.189
N-acetylmuramic acid	GO:0051252	regulation of RNA metabolic process	2061	1	0.2	0.195
N-acetylmuramic acid	GO:0006351	transcription, DNA-dependent	2109	1	0.2	0.2
N-acetylmuramic acid	GO:2000112	regulation of cellular macromolecule bio...	2174	1	0.21	0.206
N-acetylmuramic acid	GO:0032774	RNA biosynthetic process	2189	1	0.21	0.207
N-acetylmuramic acid	GO:0010556	regulation of macromolecule biosynthetic...	2231	1	0.21	0.211
N-acetylmuramic acid	GO:0010468	regulation of gene expression	2305	1	0.22	0.218
N-acetylmuramic acid	GO:0031326	regulation of cellular biosynthetic proc...	2377	1	0.22	0.225
N-acetylmuramic acid	GO:0019219	regulation of nucleobase-containing comp...	2402	1	0.23	0.227
N-acetylmuramic acid	GO:0009889	regulation of biosynthetic process	2402	1	0.23	0.227
N-acetylmuramic acid	GO:0051171	regulation of nitrogen compound metaboli...	2473	1	0.23	0.234
N-acetylmuramic acid	GO:0016070	RNA metabolic process	2689	1	0.25	0.255
N-acetylmuramic acid	GO:0034645	cellular macromolecule biosynthetic proc...	2778	1	0.26	0.263
N-acetylmuramic acid	GO:0009059	macromolecule biosynthetic process	2845	1	0.27	0.269
N-acetylmuramic acid	GO:0060255	regulation of macromolecule metabolic pr...	2927	1	0.28	0.277
N-acetylmuramic acid	GO:0010467	gene expression	2939	1	0.28	0.278
N-acetylmuramic acid	GO:0080090	regulation of primary metabolic process	3075	1	0.29	0.291
N-acetylmuramic acid	GO:0090304	nucleic acid metabolic process	3085	1	0.29	0.292
acetohexamide	GO:0051084	'de novo' posttranslational protein fold...	46	6	1.01	0.00047
acetohexamide	GO:0006397	mRNA processing	319	17	7.01	0.00067
acetohexamide	GO:0008380	RNA splicing	263	15	5.78	0.00069
acetohexamide	GO:0006488	dolichol-linked oligosaccharide biosynth...	23	4	0.51	0.00144
acetohexamide	GO:0006446	regulation of translational initiation	41	5	0.9	0.00192
acetohexamide	GO:0022904	respiratory electron transport chain	87	7	1.91	0.00296
acetohexamide	GO:0006625	protein targeting to peroxisome	14	3	0.31	0.00318
acetohexamide	GO:0030071	regulation of mitotic metaphase/anaphase...	29	4	0.64	0.0035
acetohexamide	GO:0072594	establishment of protein localization to...	63	8	1.38	0.00404
acetohexamide	GO:0051439	regulation of ubiquitin-protein ligase a...	70	6	1.54	0.00427
acetohexamide	GO:0017038	protein import	200	11	4.39	0.00463
acetohexamide	GO:0031145	anaphase-promoting complex-dependent pro...	75	6	1.65	0.00599
acetohexamide	GO:0006352	transcription initiation, DNA-dependent	99	7	2.17	0.00605
acetohexamide	GO:0018279	protein N-linked glycosylation via aspar...	76	6	1.67	0.00639
acetohexamide	GO:0006044	N-acetylglucosamine metabolic process	19	3	0.42	0.00781
acetohexamide	GO:0006363	termination of RNA polymerase I transcri...	19	3	0.42	0.00781
acetohexamide	GO:0006612	protein targeting to membrane	37	4	0.81	0.00848
acetohexamide	GO:0006890	retrograde vesicle-mediated transport, G...	20	3	0.44	0.00904
acetohexamide	GO:0071843	cellular component biogenesis at cellula...	192	10	4.22	0.00982
acetohexamide	GO:0006361	transcription initiation from RNA polyme...	22	3	0.48	0.01183
ambroxol	GO:0006414	translational elongation	99	12	3.03	4.6e-05
ambroxol	GO:0006415	translational termination	91	11	2.78	9.8e-05
ambroxol	GO:0006457	protein folding	171	14	5.23	0.00076
ambroxol	GO:0031018	endocrine pancreas development	119	11	3.64	0.00102
ambroxol	GO:0019083	viral transcription	144	12	4.4	0.00152
ambroxol	GO:0090305	nucleic acid phosphodiester bond hydroly...	44	6	1.35	0.00206
ambroxol	GO:0016044	cellular membrane organization	480	26	14.67	0.00332
ambroxol	GO:0009987	cellular process	9470	308	289.52	0.00359
ambroxol	GO:0032092	positive regulation of protein binding	22	4	0.67	0.00406
ambroxol	GO:0008625	induction of apoptosis via death domain ...	12	3	0.37	0.00507
ambroxol	GO:0007250	activation of NF-kappaB-inducing kinase ...	12	3	0.37	0.00507
ambroxol	GO:0006826	iron ion transport	38	5	1.16	0.00568
ambroxol	GO:0008286	insulin receptor signaling pathway	134	10	4.1	0.00798
ambroxol	GO:0000278	mitotic cell cycle	598	29	18.28	0.00922
ambroxol	GO:0070646	protein modification by small protein re...	60	6	1.83	0.00975
ambroxol	GO:0032862	activation of Rho GTPase activity	15	3	0.46	0.0098
ambroxol	GO:0042254	ribosome biogenesis	118	9	3.61	0.0101
ambroxol	GO:0034613	cellular protein localization	550	27	16.81	0.01016
ambroxol	GO:0044237	cellular metabolic process	6213	222	189.95	0.0105
ambroxol	GO:0070727	cellular macromolecule localization	554	27	16.94	0.01111
anisomycin	GO:0006355	regulation of transcription, DNA-depende...	1998	377	225.8	7.7e-20
anisomycin	GO:0006397	mRNA processing	319	75	36.05	2.6e-08
anisomycin	GO:0006366	transcription from RNA polymerase II pro...	983	177	111.09	2.7e-06
anisomycin	GO:0045944	positive regulation of transcription fro...	423	78	47.81	6.8e-06
anisomycin	GO:0008380	RNA splicing	263	61	29.72	2.9e-05
anisomycin	GO:0006334	nucleosome assembly	72	21	8.14	2.9e-05
anisomycin	GO:0030522	intracellular receptor mediated signalin...	158	39	17.86	7.2e-05
anisomycin	GO:0046697	decidualization	16	8	1.81	0.00015
anisomycin	GO:0006396	RNA processing	523	125	59.11	0.0002
anisomycin	GO:0006916	anti-apoptosis	231	49	26.11	0.00026
anisomycin	GO:0000398	nuclear mRNA splicing, via spliceosome	175	35	19.78	0.00052
anisomycin	GO:0000959	mitochondrial RNA metabolic process	11	6	1.24	0.00057
anisomycin	GO:0006917	induction of apoptosis	337	62	38.09	0.00062
anisomycin	GO:0042401	cellular biogenic amine biosynthetic pro...	33	11	3.73	0.00067
anisomycin	GO:0006417	regulation of translation	138	33	15.6	0.00068
anisomycin	GO:0000122	negative regulation of transcription fro...	290	51	32.77	0.00083
anisomycin	GO:0045892	negative regulation of transcription, DN...	528	94	59.67	0.00086
anisomycin	GO:0032872	regulation of stress-activated MAPK casc...	20	8	2.26	0.00094
anisomycin	GO:0051457	maintenance of protein location in nucle...	12	6	1.36	0.00104
anisomycin	GO:0042254	ribosome biogenesis	118	29	13.34	0.0011
apigenin	GO:0000398	nuclear mRNA splicing, via spliceosome	175	17	6.28	0.00018
apigenin	GO:0006396	RNA processing	523	44	18.76	0.00032
apigenin	GO:0006626	protein targeting to mitochondrion	28	6	1	0.00039
apigenin	GO:0090304	nucleic acid metabolic process	3085	157	110.67	0.0004
apigenin	GO:0006378	mRNA polyadenylation	15	4	0.54	0.00162
apigenin	GO:0071479	cellular response to ionizing radiation	25	5	0.9	0.0017
apigenin	GO:0010608	posttranscriptional regulation of gene e...	243	21	8.72	0.00242
apigenin	GO:0006974	response to DNA damage stimulus	465	33	16.68	0.00245
apigenin	GO:0030518	steroid hormone receptor signaling pathw...	84	9	3.01	0.00306
apigenin	GO:0072655	establishment of protein localization in...	31	8	1.11	0.00366
apigenin	GO:0006914	autophagy	56	7	2.01	0.00369
apigenin	GO:2000112	regulation of cellular macromolecule bio...	2174	99	77.99	0.00478
apigenin	GO:0007006	mitochondrial membrane organization	32	5	1.15	0.00524
apigenin	GO:0006977	DNA damage response, signal transduction...	60	7	2.15	0.00543
apigenin	GO:0035194	posttranscriptional gene silencing by RN...	21	4	0.75	0.00601
apigenin	GO:0072332	signal transduction by p53 class mediato...	21	4	0.75	0.00601
apigenin	GO:0032446	protein modification by small protein co...	343	22	12.3	0.00605
apigenin	GO:0000002	mitochondrial genome maintenance	11	3	0.39	0.0061
apigenin	GO:0046685	response to arsenic-containing substance	12	3	0.43	0.00791
apigenin	GO:0043161	proteasomal ubiquitin-dependent protein ...	170	13	6.1	0.00818
astemizole	GO:0006695	cholesterol biosynthetic process	40	16	1.2	9.7e-15
astemizole	GO:0008299	isoprenoid biosynthetic process	20	8	0.6	5.5e-08
astemizole	GO:0071277	cellular response to calcium ion	16	7	0.48	1.9e-07
astemizole	GO:0045944	positive regulation of transcription fro...	423	33	12.69	4.4e-07
astemizole	GO:0009612	response to mechanical stimulus	100	14	3	1.6e-06
astemizole	GO:0032480	negative regulation of type I interferon...	27	7	0.81	1.1e-05
astemizole	GO:0030968	endoplasmic reticulum unfolded protein r...	20	6	0.6	1.9e-05
astemizole	GO:0006418	tRNA aminoacylation for protein translat...	40	8	1.2	2e-05
astemizole	GO:0034134	toll-like receptor 2 signaling pathway	66	10	1.98	2.4e-05
astemizole	GO:0001889	liver development	68	10	2.04	3.2e-05
astemizole	GO:0006334	nucleosome assembly	72	10	2.16	5.3e-05
astemizole	GO:0034142	toll-like receptor 4 signaling pathway	75	10	2.25	7.5e-05
astemizole	GO:0043433	negative regulation of sequence-specific...	76	10	2.28	8.5e-05
astemizole	GO:0034130	toll-like receptor 1 signaling pathway	64	9	1.92	0.00011
astemizole	GO:0034138	toll-like receptor 3 signaling pathway	64	9	1.92	0.00011
astemizole	GO:0001783	B cell apoptosis	10	4	0.3	0.00014
astemizole	GO:0002755	MyD88-dependent toll-like receptor signa...	68	9	2.04	0.00018
astemizole	GO:0009267	cellular response to starvation	51	11	1.53	0.00021
astemizole	GO:0014070	response to organic cyclic compound	194	16	5.82	0.00024
astemizole	GO:0031325	positive regulation of cellular metaboli...	1172	71	35.17	0.00024
astemizole	GO:0030968	endoplasmic reticulum unfolded protein r...	20	8	0.26	7.2e-11
astemizole	GO:0006695	cholesterol biosynthetic process	40	7	0.52	6.9e-07
astemizole	GO:0015804	neutral amino acid transport	15	4	0.19	3.3e-05
astemizole	GO:0009070	serine family amino acid biosynthetic pr...	10	3	0.13	0.00024
astemizole	GO:0030433	ER-associated protein catabolic process	25	4	0.32	0.00028
astemizole	GO:0009267	cellular response to starvation	51	5	0.66	0.0005
astemizole	GO:0010033	response to organic substance	1246	38	16.16	0.00067
astemizole	GO:0034637	cellular carbohydrate biosynthetic proce...	114	7	1.48	0.00069
astemizole	GO:0034976	response to endoplasmic reticulum stress	35	11	0.45	0.00073
astemizole	GO:0045444	fat cell differentiation	85	6	1.1	0.0008
astemizole	GO:0009636	response to toxin	89	6	1.15	0.00103
astemizole	GO:0006541	glutamine metabolic process	18	3	0.23	0.00151
astemizole	GO:0010038	response to metal ion	208	9	2.7	0.00152
astemizole	GO:0006418	tRNA aminoacylation for protein translat...	40	4	0.52	0.00172
astemizole	GO:0032006	regulation of TOR signaling cascade	19	3	0.25	0.00178
astemizole	GO:0008299	isoprenoid biosynthetic process	20	3	0.26	0.00207
astemizole	GO:0006469	negative regulation of protein kinase ac...	105	6	1.36	0.0024
astemizole	GO:0006836	neurotransmitter transport	110	6	1.43	0.00303
astemizole	GO:0010906	regulation of glucose metabolic process	52	4	0.67	0.00453
astemizole	GO:0001101	response to acid	56	4	0.73	0.0059
atovaquone	GO:0019321	pentose metabolic process	11	3	0.17	0.00052
atovaquone	GO:0006098	pentose-phosphate shunt	11	3	0.17	0.00052
atovaquone	GO:0006094	gluconeogenesis	53	5	0.81	0.00123
atovaquone	GO:0032784	regulation of transcription elongation, ...	16	3	0.24	0.00168
atovaquone	GO:0006096	glycolysis	57	5	0.87	0.00171
atovaquone	GO:0070972	protein localization in endoplasmic reti...	17	3	0.26	0.00202
atovaquone	GO:0032434	regulation of proteasomal ubiquitin-depe...	36	4	0.55	0.00209
atovaquone	GO:0008380	RNA splicing	263	11	4.01	0.00228
atovaquone	GO:0006368	transcription elongation from RNA polyme...	65	5	0.99	0.00305
atovaquone	GO:0006695	cholesterol biosynthetic process	40	4	0.61	0.0031
atovaquone	GO:0048199	vesicle targeting, to, from or within Go...	21	3	0.32	0.00378
atovaquone	GO:0006457	protein folding	171	8	2.61	0.00461
atovaquone	GO:0006901	vesicle coating	25	3	0.38	0.00625
atovaquone	GO:0042177	negative regulation of protein catabolic...	25	3	0.38	0.00625
atovaquone	GO:0015031	protein transport	818	22	12.47	0.00632
atovaquone	GO:0033138	positive regulation of peptidyl-serine p...	26	3	0.4	0.00698
atovaquone	GO:0050434	positive regulation of viral transcripti...	53	4	0.81	0.00852
atovaquone	GO:0006397	mRNA processing	319	11	4.86	0.00958
atovaquone	GO:0043518	negative regulation of DNA damage respon...	10	2	0.15	0.00958
atovaquone	GO:0045070	positive regulation of viral genome repl...	10	2	0.15	0.00958
benzbromarone	GO:0002755	MyD88-dependent toll-like receptor signa...	68	7	0.84	1.9e-05
benzbromarone	GO:0034130	toll-like receptor 1 signaling pathway	64	6	0.79	0.00013
benzbromarone	GO:0034134	toll-like receptor 2 signaling pathway	66	6	0.81	0.00015
benzbromarone	GO:0008063	Toll signaling pathway	71	6	0.87	0.00023
benzbromarone	GO:0034142	toll-like receptor 4 signaling pathway	75	6	0.92	0.00031
benzbromarone	GO:0050852	T cell receptor signaling pathway	79	6	0.97	0.00041
benzbromarone	GO:0009084	glutamine family amino acid biosynthetic...	14	3	0.17	0.0006
benzbromarone	GO:0002756	MyD88-independent toll-like receptor sig...	62	5	0.76	0.00096
benzbromarone	GO:0000086	G2/M transition of mitotic cell cycle	128	7	1.58	0.001
benzbromarone	GO:0034138	toll-like receptor 3 signaling pathway	64	5	0.79	0.00111
benzbromarone	GO:0051403	stress-activated MAPK cascade	65	5	0.8	0.00119
benzbromarone	GO:0002711	positive regulation of T cell mediated i...	19	3	0.23	0.00153
benzbromarone	GO:0007067	mitosis	275	10	3.38	0.00207
benzbromarone	GO:0002274	myeloid leukocyte activation	76	5	0.94	0.0024
benzbromarone	GO:0070423	nucleotide-binding oligomerization domai...	24	3	0.3	0.00305
benzbromarone	GO:0007264	small GTPase mediated signal transductio...	451	13	5.55	0.00364
benzbromarone	GO:0015031	protein transport	818	19	10.07	0.00522
benzbromarone	GO:0048205	COPI coating of Golgi vesicle	10	2	0.12	0.00634
benzbromarone	GO:0000187	activation of MAPK activity	97	5	1.19	0.00683
benzbromarone	GO:0032663	regulation of interleukin-2 production	32	3	0.39	0.00696
captopril	GO:0050810	regulation of steroid biosynthetic proce...	37	2	0.07	0.0022
captopril	GO:0006695	cholesterol biosynthetic process	40	2	0.08	0.0025
captopril	GO:0030218	erythrocyte differentiation	59	2	0.11	0.0055
captopril	GO:0035264	multicellular organism growth	73	2	0.14	0.0083
captopril	GO:0006633	fatty acid biosynthetic process	108	2	0.2	0.0174
captopril	GO:0045540	regulation of cholesterol biosynthetic p...	10	1	0.02	0.0188
captopril	GO:0045066	regulatory T cell differentiation	10	1	0.02	0.0188
captopril	GO:0031063	regulation of histone deacetylation	10	1	0.02	0.0188
captopril	GO:0009113	purine base biosynthetic process	10	1	0.02	0.0188
captopril	GO:0045922	negative regulation of fatty acid metabo...	11	1	0.02	0.0206
captopril	GO:0006613	cotranslational protein targeting to mem...	11	1	0.02	0.0206
captopril	GO:0002832	negative regulation of response to bioti...	12	1	0.02	0.0225
captopril	GO:0090311	regulation of protein deacetylation	12	1	0.02	0.0225
captopril	GO:0042474	middle ear morphogenesis	13	1	0.02	0.0243
captopril	GO:2000191	regulation of fatty acid transport	13	1	0.02	0.0243
captopril	GO:0045073	regulation of chemokine biosynthetic pro...	13	1	0.02	0.0243
captopril	GO:0010390	histone monoubiquitination	13	1	0.02	0.0243
captopril	GO:0006376	mRNA splice site selection	14	1	0.03	0.0262
captopril	GO:0042033	chemokine biosynthetic process	14	1	0.03	0.0262
captopril	GO:0046112	nucleobase biosynthetic process	14	1	0.03	0.0262
cefadroxil	GO:0006378	mRNA polyadenylation	15	2	0.09	0.0036
cefadroxil	GO:0006337	nucleosome disassembly	15	2	0.09	0.0036
cefadroxil	GO:0006470	protein dephosphorylation	118	4	0.71	0.0056
cefadroxil	GO:0070925	organelle assembly	64	3	0.39	0.0068
cefadroxil	GO:0000086	G2/M transition of mitotic cell cycle	128	4	0.78	0.0075
cefadroxil	GO:0006007	glucose catabolic process	69	3	0.42	0.0084
cefadroxil	GO:0006338	chromatin remodeling	71	3	0.43	0.009
cefadroxil	GO:0033209	tumor necrosis factor-mediated signaling...	25	2	0.15	0.0099
cefadroxil	GO:0006342	chromatin silencing	29	2	0.18	0.0132
cefadroxil	GO:0045814	negative regulation of gene expression, ...	31	2	0.19	0.015
cefadroxil	GO:0045471	response to ethanol	87	3	0.53	0.0157
cefadroxil	GO:0006913	nucleocytoplasmic transport	255	5	1.54	0.0189
cefadroxil	GO:0051169	nuclear transport	256	5	1.55	0.0192
cefadroxil	GO:0044419	interspecies interaction between organis...	354	6	2.14	0.0199
cefadroxil	GO:0046496	nicotinamide nucleotide metabolic proces...	38	2	0.23	0.0221
cefadroxil	GO:0051173	positive regulation of nitrogen compound...	820	10	4.97	0.0247
cefadroxil	GO:0046822	regulation of nucleocytoplasmic transpor...	104	3	0.63	0.025
cefadroxil	GO:0072524	pyridine-containing compound metabolic p...	41	2	0.25	0.0255
cefadroxil	GO:0019362	pyridine nucleotide metabolic process	41	2	0.25	0.0255
cefadroxil	GO:0032386	regulation of intracellular transport	118	3	0.71	0.0346
cephaeline	GO:0006355	regulation of transcription, DNA-depende...	1998	558	331.33	< 1e-30
cephaeline	GO:0045892	negative regulation of transcription, DN...	528	145	87.56	5.1e-07
cephaeline	GO:0006366	transcription from RNA polymerase II pro...	983	251	163.01	7.3e-07
cephaeline	GO:0006397	mRNA processing	319	108	52.9	2.5e-06
cephaeline	GO:0051726	regulation of cell cycle	553	144	91.7	4e-06
cephaeline	GO:0006334	nucleosome assembly	72	28	11.94	4.8e-06
cephaeline	GO:0000122	negative regulation of transcription fro...	290	76	48.09	1.7e-05
cephaeline	GO:0008380	RNA splicing	263	90	43.61	4.4e-05
cephaeline	GO:0034138	toll-like receptor 3 signaling pathway	64	24	10.61	4.5e-05
cephaeline	GO:0016568	chromatin modification	337	91	55.88	7e-05
cephaeline	GO:0006888	ER to Golgi vesicle-mediated transport	36	16	5.97	8e-05
cephaeline	GO:0045893	positive regulation of transcription, DN...	677	162	112.27	8.9e-05
cephaeline	GO:0045727	positive regulation of translation	37	16	6.14	0.00012
cephaeline	GO:0007049	cell cycle	1048	264	173.79	0.00017
cephaeline	GO:0048024	regulation of nuclear mRNA splicing, via...	21	11	3.48	0.00018
cephaeline	GO:0006406	mRNA export from nucleus	50	19	8.29	0.00023
cephaeline	GO:0002756	MyD88-independent toll-like receptor sig...	62	22	10.28	0.00024
cephaeline	GO:0050686	negative regulation of mRNA processing	10	7	1.66	0.00026
cephaeline	GO:0034142	toll-like receptor 4 signaling pathway	75	25	12.44	0.00028
cephaeline	GO:0000184	nuclear-transcribed mRNA catabolic proce...	29	13	4.81	0.00034
chloropyramine	GO:0030968	endoplasmic reticulum unfolded protein r...	20	6	0.31	4.3e-07
chloropyramine	GO:0001666	response to hypoxia	185	13	2.89	6.2e-06
chloropyramine	GO:0006916	anti-apoptosis	231	17	3.61	9.3e-06
chloropyramine	GO:0071222	cellular response to lipopolysaccharide	53	7	0.83	1.7e-05
chloropyramine	GO:0044060	regulation of endocrine process	11	4	0.17	1.7e-05
chloropyramine	GO:2000379	positive regulation of reactive oxygen s...	22	5	0.34	1.9e-05
chloropyramine	GO:0033628	regulation of cell adhesion mediated by ...	22	5	0.34	1.9e-05
chloropyramine	GO:0060986	endocrine hormone secretion	14	4	0.22	5.1e-05
chloropyramine	GO:0010557	positive regulation of macromolecule bio...	786	27	12.28	8e-05
chloropyramine	GO:0071634	regulation of transforming growth factor...	16	4	0.25	9e-05
chloropyramine	GO:0009888	tissue development	821	38	12.82	0.00014
chloropyramine	GO:0030335	positive regulation of cell migration	163	14	2.55	0.00014
chloropyramine	GO:0055093	response to hyperoxia	19	4	0.3	0.00019
chloropyramine	GO:0071396	cellular response to lipid	20	4	0.31	0.00023
chloropyramine	GO:0006917	induction of apoptosis	337	15	5.26	0.00025
chloropyramine	GO:0006955	immune response	831	31	12.98	0.00029
chloropyramine	GO:0006954	inflammatory response	342	15	5.34	0.00029
chloropyramine	GO:0014910	regulation of smooth muscle cell migrati...	23	4	0.36	0.0004
chloropyramine	GO:0002467	germinal center formation	10	3	0.16	0.00041
chloropyramine	GO:0032354	response to follicle-stimulating hormone...	10	3	0.16	0.00041
ciclopirox	GO:0045429	positive regulation of nitric oxide bios...	24	5	0.29	7.9e-06
ciclopirox	GO:0008285	negative regulation of cell proliferatio...	392	15	4.68	6.4e-05
ciclopirox	GO:0030968	endoplasmic reticulum unfolded protein r...	20	4	0.24	8.1e-05
ciclopirox	GO:0006916	anti-apoptosis	231	10	2.75	0.00043
ciclopirox	GO:0032088	negative regulation of NF-kappaB transcr...	34	4	0.41	0.00068
ciclopirox	GO:0032370	positive regulation of lipid transport	17	3	0.2	0.001
ciclopirox	GO:0032496	response to lipopolysaccharide	159	10	1.9	0.00114
ciclopirox	GO:0050873	brown fat cell differentiation	18	3	0.21	0.00119
ciclopirox	GO:0009612	response to mechanical stimulus	100	6	1.19	0.00122
ciclopirox	GO:0071216	cellular response to biotic stimulus	66	7	0.79	0.00182
ciclopirox	GO:0031663	lipopolysaccharide-mediated signaling pa...	21	3	0.25	0.00188
ciclopirox	GO:0043278	response to morphine	22	3	0.26	0.00216
ciclopirox	GO:0006355	regulation of transcription, DNA-depende...	1998	40	23.83	0.00231
ciclopirox	GO:0048008	platelet-derived growth factor receptor ...	23	3	0.27	0.00246
ciclopirox	GO:0006366	transcription from RNA polymerase II pro...	983	22	11.72	0.00277
ciclopirox	GO:0070423	nucleotide-binding oligomerization domai...	24	3	0.29	0.00279
ciclopirox	GO:0007249	I-kappaB kinase/NF-kappaB cascade	158	7	1.88	0.0028
ciclopirox	GO:0043407	negative regulation of MAP kinase activi...	50	4	0.6	0.00291
ciclopirox	GO:0009267	cellular response to starvation	51	4	0.61	0.00313
ciclopirox	GO:0033280	response to vitamin D	25	3	0.3	0.00314
cinnarizine	GO:0051384	response to glucocorticoid stimulus	118	9	2.58	0.0011
cinnarizine	GO:0009074	aromatic amino acid family catabolic pro...	15	3	0.33	0.0039
cinnarizine	GO:0050829	defense response to Gram-negative bacter...	15	3	0.33	0.0039
cinnarizine	GO:0048839	inner ear development	92	7	2.01	0.004
cinnarizine	GO:0032653	regulation of interleukin-10 production	18	3	0.39	0.0066
cinnarizine	GO:0002089	lens morphogenesis in camera-type eye	19	3	0.42	0.0077
cinnarizine	GO:0009991	response to extracellular stimulus	312	14	6.82	0.0086
cinnarizine	GO:0001936	regulation of endothelial cell prolifera...	59	5	1.29	0.0092
cinnarizine	GO:0030335	positive regulation of cell migration	163	9	3.56	0.0095
cinnarizine	GO:0050679	positive regulation of epithelial cell p...	84	6	1.84	0.0101
cinnarizine	GO:0030029	actin filament-based process	322	14	7.04	0.0112
cinnarizine	GO:0017144	drug metabolic process	22	3	0.48	0.0117
cinnarizine	GO:0001568	blood vessel development	357	15	7.81	0.0118
cinnarizine	GO:0050900	leukocyte migration	201	10	4.39	0.0129
cinnarizine	GO:0001938	positive regulation of endothelial cell ...	42	4	0.92	0.013
cinnarizine	GO:0031667	response to nutrient levels	296	13	6.47	0.0132
cinnarizine	GO:0042490	mechanoreceptor differentiation	23	3	0.5	0.0132
cinnarizine	GO:0016192	vesicle-mediated transport	679	24	14.85	0.0134
cinnarizine	GO:0009314	response to radiation	234	11	5.12	0.0138
cinnarizine	GO:0048193	Golgi vesicle transport	119	7	2.6	0.0155
clioquinol	GO:0009636	response to toxin	89	4	0.08	9.5e-07
clioquinol	GO:0010038	response to metal ion	208	4	0.2	2.8e-05
clioquinol	GO:0010677	negative regulation of cellular carbohyd...	14	2	0.01	7.3e-05
clioquinol	GO:0043467	regulation of generation of precursor me...	38	2	0.04	0.00056
clioquinol	GO:0010906	regulation of glucose metabolic process	52	2	0.05	0.00104
clioquinol	GO:0030003	cellular cation homeostasis	280	3	0.27	0.00192
clioquinol	GO:0072593	reactive oxygen species metabolic proces...	90	2	0.09	0.00309
clioquinol	GO:0042573	retinoic acid metabolic process	10	1	0.01	0.00943
clioquinol	GO:0043010	camera-type eye development	162	2	0.15	0.0097
clioquinol	GO:0030949	positive regulation of vascular endothel...	11	1	0.01	0.01037
clioquinol	GO:0007567	parturition	11	1	0.01	0.01037
clioquinol	GO:0070509	calcium ion import	12	1	0.01	0.01131
clioquinol	GO:0046685	response to arsenic-containing substance	12	1	0.01	0.01131
clioquinol	GO:0051051	negative regulation of transport	182	2	0.17	0.01213
clioquinol	GO:0007263	nitric oxide mediated signal transductio...	13	1	0.01	0.01224
clioquinol	GO:0042362	fat-soluble vitamin biosynthetic process	13	1	0.01	0.01224
clioquinol	GO:0006829	zinc ion transport	13	1	0.01	0.01224
clioquinol	GO:0001666	response to hypoxia	185	2	0.18	0.01251
clioquinol	GO:0014070	response to organic cyclic compound	194	2	0.18	0.0137
clioquinol	GO:0051926	negative regulation of calcium ion trans...	15	1	0.01	0.01411
cortisone	GO:0007229	integrin-mediated signaling pathway	52	3	0.13	0.00027
cortisone	GO:0006984	ER-nucleus signaling pathway	32	2	0.08	0.00276
cortisone	GO:0031109	microtubule polymerization or depolymeri...	35	2	0.09	0.0033
cortisone	GO:0048813	dendrite morphogenesis	48	2	0.12	0.00613
cortisone	GO:0030183	B cell differentiation	53	2	0.13	0.00743
cortisone	GO:0070507	regulation of microtubule cytoskeleton o...	54	2	0.13	0.0077
cortisone	GO:0007612	learning	63	2	0.16	0.01037
cortisone	GO:0014706	striated muscle tissue development	192	3	0.47	0.0113
cortisone	GO:0000041	transition metal ion transport	68	2	0.17	0.01201
cortisone	GO:0007163	establishment or maintenance of cell pol...	69	2	0.17	0.01235
cortisone	GO:0060537	muscle tissue development	199	3	0.49	0.01244
cortisone	GO:0048738	cardiac muscle tissue development	81	2	0.2	0.01675
cortisone	GO:0048731	system development	2535	14	6.24	0.01801
cortisone	GO:0030001	metal ion transport	438	4	1.08	0.02112
cortisone	GO:0048736	appendage development	98	2	0.24	0.02395
cortisone	GO:0060173	limb development	98	2	0.24	0.02395
cortisone	GO:0055015	ventricular cardiac muscle cell developm...	10	1	0.02	0.02435
cortisone	GO:2000311	regulation of alpha-amino-3-hydroxy-5-me...	10	1	0.02	0.02435
cortisone	GO:0061333	renal tubule morphogenesis	10	1	0.02	0.02435
cortisone	GO:0090342	regulation of cell aging	11	1	0.03	0.02675
debrisoquine	GO:0006414	translational elongation	99	26	5.2	4.3e-12
debrisoquine	GO:0016071	mRNA metabolic process	520	82	27.32	4e-11
debrisoquine	GO:0006415	translational termination	91	22	4.78	1.1e-09
debrisoquine	GO:0019083	viral transcription	144	27	7.56	6e-09
debrisoquine	GO:0006521	regulation of cellular amino acid metabo...	53	16	2.78	6.6e-09
debrisoquine	GO:0031018	endocrine pancreas development	119	24	6.25	9.5e-09
debrisoquine	GO:0002474	antigen processing and presentation of p...	80	19	4.2	2.1e-08
debrisoquine	GO:0051437	positive regulation of ubiquitin-protein...	66	16	3.47	2e-07
debrisoquine	GO:0000398	nuclear mRNA splicing, via spliceosome	175	31	9.19	3.1e-07
debrisoquine	GO:0051436	negative regulation of ubiquitin-protein...	61	15	3.2	4e-07
debrisoquine	GO:0044419	interspecies interaction between organis...	354	42	18.6	5.5e-07
debrisoquine	GO:0031145	anaphase-promoting complex-dependent pro...	75	16	3.94	1.3e-06
debrisoquine	GO:0000216	M/G1 transition of mitotic cell cycle	76	16	3.99	1.6e-06
debrisoquine	GO:0000084	S phase of mitotic cell cycle	124	21	6.51	1.7e-06
debrisoquine	GO:0006364	rRNA processing	88	17	4.62	2.6e-06
debrisoquine	GO:0045454	cell redox homeostasis	41	11	2.15	5.7e-06
debrisoquine	GO:0006977	DNA damage response, signal transduction...	60	13	3.15	1.1e-05
debrisoquine	GO:0000209	protein polyubiquitination	135	24	7.09	0.00012
debrisoquine	GO:0016032	viral reproduction	394	58	20.7	0.00012
debrisoquine	GO:0006412	translation	344	58	18.07	0.00019
dexamethasone	GO:0034763	negative regulation of transmembrane tra...	39	4	0.23	7.1e-05
dexamethasone	GO:0001892	embryonic placenta development	45	4	0.26	0.00013
dexamethasone	GO:0050873	brown fat cell differentiation	18	3	0.1	0.00014
dexamethasone	GO:0045766	positive regulation of angiogenesis	56	4	0.32	0.0003
dexamethasone	GO:0030335	positive regulation of cell migration	163	6	0.94	0.00034
dexamethasone	GO:0006916	anti-apoptosis	231	7	1.33	0.00035
dexamethasone	GO:0015909	long-chain fatty acid transport	31	3	0.18	0.00073
dexamethasone	GO:0006979	response to oxidative stress	195	6	1.13	0.00087
dexamethasone	GO:0070887	cellular response to chemical stimulus	1000	14	5.77	0.00137
dexamethasone	GO:0009749	response to glucose stimulus	85	4	0.49	0.00144
dexamethasone	GO:0008283	cell proliferation	1147	15	6.62	0.00179
dexamethasone	GO:0000186	activation of MAPKK activity	42	3	0.24	0.00179
dexamethasone	GO:0032675	regulation of interleukin-6 production	46	3	0.27	0.00233
dexamethasone	GO:0007263	nitric oxide mediated signal transductio...	13	2	0.08	0.00246
dexamethasone	GO:2000191	regulation of fatty acid transport	13	2	0.08	0.00246
dexamethasone	GO:0045944	positive regulation of transcription fro...	423	8	2.44	0.00283
dexamethasone	GO:0032369	negative regulation of lipid transport	15	2	0.09	0.00328
dexamethasone	GO:0007162	negative regulation of cell adhesion	53	3	0.31	0.00349
dexamethasone	GO:0001837	epithelial to mesenchymal transition	54	3	0.31	0.00368
dexamethasone	GO:0071634	regulation of transforming growth factor...	16	2	0.09	0.00374
diphenylpyraline	GO:0055085	transmembrane transport	731	1	0.07	0.069
diphenylpyraline	GO:0006810	transport	2534	1	0.24	0.24
diphenylpyraline	GO:0051234	establishment of localization	2581	1	0.24	0.244
diphenylpyraline	GO:0051179	localization	3093	1	0.29	0.293
diphenylpyraline	GO:0009987	cellular process	9470	1	0.9	0.896
diphenylpyraline	GO:0008150	biological_process	10565	1	1	1
diphenylpyraline	GO:0000002	mitochondrial genome maintenance	11	0	0	1
diphenylpyraline	GO:0000003	reproduction	889	0	0.08	1
diphenylpyraline	GO:0000018	regulation of DNA recombination	29	0	0	1
diphenylpyraline	GO:0000038	very long-chain fatty acid metabolic pro...	25	0	0	1
diphenylpyraline	GO:0000041	transition metal ion transport	68	0	0.01	1
diphenylpyraline	GO:0000045	autophagic vacuole assembly	15	0	0	1
diphenylpyraline	GO:0000060	protein import into nucleus, translocati...	28	0	0	1
diphenylpyraline	GO:0000070	mitotic sister chromatid segregation	37	0	0	1
diphenylpyraline	GO:0000075	cell cycle checkpoint	200	0	0.02	1
diphenylpyraline	GO:0000077	DNA damage checkpoint	112	0	0.01	1
diphenylpyraline	GO:0000079	regulation of cyclin-dependent protein k...	68	0	0.01	1
diphenylpyraline	GO:0000080	G1 phase of mitotic cell cycle	32	0	0	1
diphenylpyraline	GO:0000082	G1/S transition of mitotic cell cycle	168	0	0.02	1
diphenylpyraline	GO:0000083	regulation of transcription involved in ...	20	0	0	1
doxorubicin	GO:0022904	respiratory electron transport chain	87	57	13.33	3.2e-15
doxorubicin	GO:0006120	mitochondrial electron transport, NADH t...	32	23	4.9	1.1e-12
doxorubicin	GO:0051289	protein homotetramerization	38	20	5.82	9.4e-08
doxorubicin	GO:0002474	antigen processing and presentation of p...	80	31	12.26	2.8e-07
doxorubicin	GO:0000413	protein peptidyl-prolyl isomerization	17	11	2.61	5.4e-06
doxorubicin	GO:0000084	S phase of mitotic cell cycle	124	38	19	1.2e-05
doxorubicin	GO:0006626	protein targeting to mitochondrion	28	14	4.29	1.8e-05
doxorubicin	GO:0019321	pentose metabolic process	11	8	1.69	3.2e-05
doxorubicin	GO:0000216	M/G1 transition of mitotic cell cycle	76	26	11.65	3.4e-05
doxorubicin	GO:0006977	DNA damage response, signal transduction...	60	22	9.19	4.1e-05
doxorubicin	GO:0006099	tricarboxylic acid cycle	23	12	3.52	4.2e-05
doxorubicin	GO:0006521	regulation of cellular amino acid metabo...	53	20	8.12	5.6e-05
doxorubicin	GO:0006081	cellular aldehyde metabolic process	28	13	4.29	9.5e-05
doxorubicin	GO:0006457	protein folding	171	45	26.2	0.00013
doxorubicin	GO:0002576	platelet degranulation	78	25	11.95	0.00016
doxorubicin	GO:0051436	negative regulation of ubiquitin-protein...	61	21	9.35	0.00017
doxorubicin	GO:0042776	mitochondrial ATP synthesis coupled prot...	13	8	1.99	0.00019
doxorubicin	GO:0006635	fatty acid beta-oxidation	45	17	6.9	0.0002
doxorubicin	GO:0051437	positive regulation of ubiquitin-protein...	66	22	10.11	0.00021
doxorubicin	GO:0046394	carboxylic acid biosynthetic process	220	54	33.71	0.00021
econazole	GO:0060337	type I interferon-mediated signaling pat...	69	11	0.46	7.6e-13
econazole	GO:0009615	response to virus	199	18	1.34	1.5e-09
econazole	GO:0032480	negative regulation of type I interferon...	27	5	0.18	8.6e-07
econazole	GO:0050691	regulation of defense response to virus ...	16	4	0.11	3.2e-06
econazole	GO:0030968	endoplasmic reticulum unfolded protein r...	20	4	0.13	8.4e-06
econazole	GO:0045944	positive regulation of transcription fro...	423	12	2.84	2.2e-05
econazole	GO:0009267	cellular response to starvation	51	5	0.34	2.2e-05
econazole	GO:0006916	anti-apoptosis	231	9	1.55	2.2e-05
econazole	GO:0060333	interferon-gamma-mediated signaling path...	69	5	0.46	9.6e-05
econazole	GO:0010677	negative regulation of cellular carbohyd...	14	3	0.09	0.0001
econazole	GO:0034976	response to endoplasmic reticulum stress	35	7	0.24	0.00011
econazole	GO:0043330	response to exogenous dsRNA	15	3	0.1	0.00012
econazole	GO:0043154	negative regulation of caspase activity	40	4	0.27	0.00014
econazole	GO:0045071	negative regulation of viral genome repl...	17	3	0.11	0.00018
econazole	GO:0032606	type I interferon production	45	7	0.3	0.00038
econazole	GO:0051100	negative regulation of binding	52	4	0.35	0.0004
econazole	GO:0010906	regulation of glucose metabolic process	52	4	0.35	0.0004
econazole	GO:0006469	negative regulation of protein kinase ac...	105	5	0.71	0.00068
econazole	GO:0051607	defense response to virus	83	8	0.56	0.00084
econazole	GO:0001889	liver development	68	4	0.46	0.0011
emetine	GO:0006355	regulation of transcription, DNA-depende...	1998	355	226.37	2.2e-13
emetine	GO:0008380	RNA splicing	263	66	29.8	3.8e-08
emetine	GO:0006397	mRNA processing	319	75	36.14	1.7e-06
emetine	GO:0045892	negative regulation of transcription, DN...	528	93	59.82	7.2e-06
emetine	GO:0002756	MyD88-independent toll-like receptor sig...	62	20	7.02	8.9e-06
emetine	GO:0016197	endosome transport	90	25	10.2	1.4e-05
emetine	GO:0034138	toll-like receptor 3 signaling pathway	64	20	7.25	1.5e-05
emetine	GO:0015031	protein transport	818	143	92.68	1.6e-05
emetine	GO:0006888	ER to Golgi vesicle-mediated transport	36	14	4.08	1.8e-05
emetine	GO:0010390	histone monoubiquitination	13	8	1.47	2e-05
emetine	GO:0034134	toll-like receptor 2 signaling pathway	66	20	7.48	2.5e-05
emetine	GO:0034130	toll-like receptor 1 signaling pathway	64	19	7.25	5.5e-05
emetine	GO:0034142	toll-like receptor 4 signaling pathway	75	21	8.5	5.9e-05
emetine	GO:0008063	Toll signaling pathway	71	20	8.04	8e-05
emetine	GO:0006511	ubiquitin-dependent protein catabolic pr...	284	54	32.18	8.2e-05
emetine	GO:0002755	MyD88-dependent toll-like receptor signa...	68	19	7.7	0.00013
emetine	GO:0006886	intracellular protein transport	427	72	48.38	0.00031
emetine	GO:0006916	anti-apoptosis	231	43	26.17	0.00067
emetine	GO:0043065	positive regulation of apoptosis	489	82	55.4	0.00069
emetine	GO:0051403	stress-activated MAPK cascade	65	17	7.36	0.00069
ethaverine	GO:0010677	negative regulation of cellular carbohyd...	14	3	0.14	0.00033
ethaverine	GO:0001666	response to hypoxia	185	8	1.86	0.00053
ethaverine	GO:0008016	regulation of heart contraction	82	5	0.82	0.00137
ethaverine	GO:0008285	negative regulation of cell proliferatio...	392	11	3.93	0.00187
ethaverine	GO:0006112	energy reserve metabolic process	136	6	1.36	0.00243
ethaverine	GO:0071310	cellular response to organic substance	688	15	6.9	0.00349
ethaverine	GO:0065007	biological regulation	6351	87	63.72	0.00382
ethaverine	GO:0046324	regulation of glucose import	32	3	0.32	0.00394
ethaverine	GO:0060041	retina development in camera-type eye	68	4	0.68	0.00477
ethaverine	GO:0046879	hormone secretion	160	6	1.61	0.0054
ethaverine	GO:0009725	response to hormone stimulus	591	13	5.93	0.00609
ethaverine	GO:0043243	positive regulation of protein complex d...	12	2	0.12	0.00616
ethaverine	GO:0007165	signal transduction	3091	48	31.01	0.00733
ethaverine	GO:0001890	placenta development	77	4	0.77	0.00739
ethaverine	GO:0034613	cellular protein localization	550	12	5.52	0.00889
ethaverine	GO:0045767	regulation of anti-apoptosis	43	3	0.43	0.00906
ethaverine	GO:0005996	monosaccharide metabolic process	236	7	2.37	0.00953
ethaverine	GO:0035556	intracellular signal transduction	1469	24	14.74	0.00966
ethaverine	GO:0006873	cellular ion homeostasis	423	10	4.24	0.00986
ethaverine	GO:0045444	fat cell differentiation	85	4	0.85	0.01041
ethisterone	GO:0006376	mRNA splice site selection	14	4	0.28	0.00014
ethisterone	GO:0006406	mRNA export from nucleus	50	6	1.01	0.00047
ethisterone	GO:0031532	actin cytoskeleton reorganization	22	4	0.44	0.00088
ethisterone	GO:0006986	response to unfolded protein	57	6	1.15	0.00096
ethisterone	GO:0044085	cellular component biogenesis	1165	44	23.49	0.00117
ethisterone	GO:0035329	hippo signaling cascade	13	3	0.26	0.00199
ethisterone	GO:0006457	protein folding	171	10	3.45	0.00241
ethisterone	GO:0043921	modulation by host of viral transcriptio...	14	3	0.28	0.0025
ethisterone	GO:0048524	positive regulation of viral reproductio...	70	6	1.41	0.00281
ethisterone	GO:0034645	cellular macromolecule biosynthetic proc...	2778	82	56.01	0.00302
ethisterone	GO:0006337	nucleosome disassembly	15	3	0.3	0.00307
ethisterone	GO:0006366	transcription from RNA polymerase II pro...	983	32	19.82	0.00442
ethisterone	GO:0006511	ubiquitin-dependent protein catabolic pr...	284	13	5.73	0.00496
ethisterone	GO:0000245	spliceosome assembly	32	7	0.65	0.00502
ethisterone	GO:0007010	cytoskeleton organization	524	23	10.56	0.00513
ethisterone	GO:0048812	neuron projection morphogenesis	459	18	9.25	0.00531
ethisterone	GO:0019058	viral infectious cycle	211	13	4.25	0.00602
ethisterone	GO:0031952	regulation of protein autophosphorylatio...	19	3	0.38	0.00617
ethisterone	GO:0017156	calcium ion-dependent exocytosis	37	4	0.75	0.0063
ethisterone	GO:0000398	nuclear mRNA splicing, via spliceosome	175	15	3.53	0.00699
etoposide	GO:0019827	stem cell maintenance	43	7	0.95	3.8e-05
etoposide	GO:0043065	positive regulation of apoptosis	489	26	10.78	0.00026
etoposide	GO:0008285	negative regulation of cell proliferatio...	392	20	8.65	0.00042
etoposide	GO:0045445	myoblast differentiation	32	7	0.71	0.00053
etoposide	GO:0071260	cellular response to mechanical stimulus	47	6	1.04	0.00054
etoposide	GO:0000079	regulation of cyclin-dependent protein k...	68	7	1.5	0.00072
etoposide	GO:0009636	response to toxin	89	8	1.96	0.00075
etoposide	GO:0060767	epithelial cell proliferation involved i...	10	3	0.22	0.00113
etoposide	GO:0072234	metanephric nephron tubule development	10	3	0.22	0.00113
etoposide	GO:0090200	positive regulation of release of cytoch...	10	3	0.22	0.00113
etoposide	GO:0009062	fatty acid catabolic process	56	6	1.24	0.00139
etoposide	GO:2000736	regulation of stem cell differentiation	12	3	0.26	0.00201
etoposide	GO:0009411	response to UV	62	6	1.37	0.00237
etoposide	GO:0030858	positive regulation of epithelial cell d...	13	3	0.29	0.00257
etoposide	GO:0002065	columnar/cuboidal epithelial cell differ...	13	3	0.29	0.00257
etoposide	GO:0045661	regulation of myoblast differentiation	14	3	0.31	0.00322
etoposide	GO:0030216	keratinocyte differentiation	49	5	1.08	0.00433
etoposide	GO:0042771	DNA damage response, signal transduction...	16	3	0.35	0.00479
etoposide	GO:0019395	fatty acid oxidation	72	6	1.59	0.00501
etoposide	GO:0071456	cellular response to hypoxia	32	4	0.71	0.0051
eucatropine	GO:0042026	protein refolding	10	5	0.31	6.2e-06
eucatropine	GO:0050680	negative regulation of epithelial cell p...	62	9	1.92	0.00011
eucatropine	GO:0035065	regulation of histone acetylation	18	5	0.56	0.00017
eucatropine	GO:0048193	Golgi vesicle transport	119	12	3.69	0.00032
eucatropine	GO:0006376	mRNA splice site selection	14	4	0.43	0.00071
eucatropine	GO:0006611	protein export from nucleus	24	5	0.75	0.00073
eucatropine	GO:0006357	regulation of transcription from RNA pol...	790	41	24.53	0.00076
eucatropine	GO:0006996	organelle organization	1462	82	45.39	0.00099
eucatropine	GO:0045665	negative regulation of neuron differenti...	39	6	1.21	0.00117
eucatropine	GO:0014065	phosphatidylinositol 3-kinase cascade	40	6	1.24	0.00135
eucatropine	GO:0051301	cell division	336	21	10.43	0.00183
eucatropine	GO:0000086	G2/M transition of mitotic cell cycle	128	11	3.97	0.00209
eucatropine	GO:0031328	positive regulation of cellular biosynth...	861	42	26.73	0.00217
eucatropine	GO:0008104	protein localization	1028	55	31.92	0.00229
eucatropine	GO:0072080	nephron tubule development	19	4	0.59	0.00244
eucatropine	GO:0008285	negative regulation of cell proliferatio...	392	29	12.17	0.00258
eucatropine	GO:0060767	epithelial cell proliferation involved i...	10	3	0.31	0.00302
eucatropine	GO:0003179	heart valve morphogenesis	10	3	0.31	0.00302
eucatropine	GO:0061333	renal tubule morphogenesis	10	3	0.31	0.00302
eucatropine	GO:0000289	nuclear-transcribed mRNA poly(A) tail sh...	21	4	0.65	0.00359
felodipine	GO:0071277	cellular response to calcium ion	16	4	0.13	6e-06
felodipine	GO:0060337	type I interferon-mediated signaling pat...	69	6	0.54	1.6e-05
felodipine	GO:0032480	negative regulation of type I interferon...	27	4	0.21	5.4e-05
felodipine	GO:0002832	negative regulation of response to bioti...	12	3	0.09	9.8e-05
felodipine	GO:0045944	positive regulation of transcription fro...	423	12	3.32	0.00011
felodipine	GO:0034138	toll-like receptor 3 signaling pathway	64	5	0.5	0.00014
felodipine	GO:0034976	response to endoplasmic reticulum stress	35	4	0.27	0.00015
felodipine	GO:0034134	toll-like receptor 2 signaling pathway	66	5	0.52	0.00016
felodipine	GO:0006469	negative regulation of protein kinase ac...	105	6	0.82	0.00017
felodipine	GO:0071900	regulation of protein serine/threonine k...	262	9	2.06	0.0002
felodipine	GO:0050691	regulation of defense response to virus ...	16	3	0.13	0.00024
felodipine	GO:0034142	toll-like receptor 4 signaling pathway	75	5	0.59	0.0003
felodipine	GO:0043433	negative regulation of sequence-specific...	76	5	0.6	0.00032
felodipine	GO:0010741	negative regulation of intracellular pro...	81	5	0.64	0.00043
felodipine	GO:0051707	response to other organism	411	15	3.23	0.00043
felodipine	GO:0048662	negative regulation of smooth muscle cel...	21	3	0.16	0.00056
felodipine	GO:0031663	lipopolysaccharide-mediated signaling pa...	21	3	0.16	0.00056
felodipine	GO:0031348	negative regulation of defense response	49	4	0.38	0.00057
felodipine	GO:0009612	response to mechanical stimulus	100	7	0.79	0.00068
felodipine	GO:0051100	negative regulation of binding	52	4	0.41	0.00072
fludroxycortide	GO:0009749	response to glucose stimulus	85	6	0.86	0.00021
fludroxycortide	GO:0051897	positive regulation of protein kinase B ...	38	4	0.38	0.00056
fludroxycortide	GO:0006954	inflammatory response	342	11	3.46	0.00067
fludroxycortide	GO:0030335	positive regulation of cell migration	163	7	1.65	0.00131
fludroxycortide	GO:0046326	positive regulation of glucose import	22	3	0.22	0.00135
fludroxycortide	GO:0048008	platelet-derived growth factor receptor ...	23	3	0.23	0.00154
fludroxycortide	GO:0032436	positive regulation of proteasomal ubiqu...	25	3	0.25	0.00198
fludroxycortide	GO:0032655	regulation of interleukin-12 production	27	3	0.27	0.00248
fludroxycortide	GO:0000187	activation of MAPK activity	97	5	0.98	0.00299
fludroxycortide	GO:0042752	regulation of circadian rhythm	29	3	0.29	0.00305
fludroxycortide	GO:0050777	negative regulation of immune response	32	3	0.32	0.00405
fludroxycortide	GO:0045638	negative regulation of myeloid cell diff...	33	3	0.33	0.00442
fludroxycortide	GO:0048011	nerve growth factor receptor signaling p...	203	7	2.06	0.0045
fludroxycortide	GO:0002755	MyD88-dependent toll-like receptor signa...	68	4	0.69	0.00493
fludroxycortide	GO:0045725	positive regulation of glycogen biosynth...	11	2	0.11	0.00527
fludroxycortide	GO:0051056	regulation of small GTPase mediated sign...	264	8	2.67	0.00529
fludroxycortide	GO:0001932	regulation of protein phosphorylation	562	16	5.69	0.00548
fludroxycortide	GO:0042127	regulation of cell proliferation	865	17	8.76	0.00595
fludroxycortide	GO:0050920	regulation of chemotaxis	72	4	0.73	0.00604
fludroxycortide	GO:0043549	regulation of kinase activity	440	14	4.46	0.00618
fulvestrant	GO:0042476	odontogenesis	73	7	0.66	3.8e-06
fulvestrant	GO:0000122	negative regulation of transcription fro...	290	11	2.61	5.6e-05
fulvestrant	GO:0043433	negative regulation of sequence-specific...	76	5	0.68	0.00059
fulvestrant	GO:0045668	negative regulation of osteoblast differ...	19	3	0.17	0.00061
fulvestrant	GO:0032869	cellular response to insulin stimulus	171	7	1.54	0.00086
fulvestrant	GO:0014068	positive regulation of phosphatidylinosi...	23	3	0.21	0.00109
fulvestrant	GO:0001666	response to hypoxia	185	7	1.66	0.00136
fulvestrant	GO:0043392	negative regulation of DNA binding	25	3	0.22	0.0014
fulvestrant	GO:0045931	positive regulation of mitotic cell cycl...	26	3	0.23	0.00158
fulvestrant	GO:0014070	response to organic cyclic compound	194	7	1.74	0.00179
fulvestrant	GO:0042537	benzene-containing compound metabolic pr...	59	4	0.53	0.00191
fulvestrant	GO:0022612	gland morphogenesis	76	6	0.68	0.0024
fulvestrant	GO:0002768	immune response-regulating cell surface ...	105	5	0.94	0.00252
fulvestrant	GO:0043066	negative regulation of apoptosis	459	11	4.13	0.00267
fulvestrant	GO:0035272	exocrine system development	33	3	0.3	0.00316
fulvestrant	GO:0010717	regulation of epithelial to mesenchymal ...	27	4	0.24	0.00331
fulvestrant	GO:0048103	somatic stem cell division	10	2	0.09	0.00344
fulvestrant	GO:0060317	cardiac epithelial to mesenchymal transi...	10	2	0.09	0.00344
fulvestrant	GO:0010771	negative regulation of cell morphogenesi...	10	2	0.09	0.00344
fulvestrant	GO:0009966	regulation of signal transduction	1165	25	10.48	0.00356
harmaline	GO:0048662	negative regulation of smooth muscle cel...	21	2	0.08	0.0025
harmaline	GO:0045787	positive regulation of cell cycle	80	3	0.29	0.0029
harmaline	GO:0046580	negative regulation of Ras protein signa...	23	2	0.08	0.003
harmaline	GO:0045930	negative regulation of mitotic cell cycl...	29	2	0.1	0.0048
harmaline	GO:2000602	regulation of interphase of mitotic cell...	121	3	0.44	0.0092
harmaline	GO:0050821	protein stabilization	47	2	0.17	0.0123
harmaline	GO:0006351	transcription, DNA-dependent	2109	13	7.59	0.0281
harmaline	GO:0031647	regulation of protein stability	73	2	0.26	0.0282
harmaline	GO:0051592	response to calcium ion	73	2	0.26	0.0282
harmaline	GO:0021952	central nervous system projection neuron...	10	1	0.04	0.0354
harmaline	GO:0016073	snRNA metabolic process	10	1	0.04	0.0354
harmaline	GO:0009070	serine family amino acid biosynthetic pr...	10	1	0.04	0.0354
harmaline	GO:0050878	regulation of body fluid levels	513	5	1.85	0.0354
harmaline	GO:0032774	RNA biosynthetic process	2189	13	7.87	0.0372
harmaline	GO:0007076	mitotic chromosome condensation	11	1	0.04	0.0389
harmaline	GO:0006107	oxaloacetate metabolic process	11	1	0.04	0.0389
harmaline	GO:0021955	central nervous system neuron axonogenes...	12	1	0.04	0.0423
harmaline	GO:0060487	lung epithelial cell differentiation	12	1	0.04	0.0423
harmaline	GO:0033327	Leydig cell differentiation	12	1	0.04	0.0423
harmaline	GO:0006544	glycine metabolic process	12	1	0.04	0.0423
hydralazine	GO:0007044	cell-substrate junction assembly	44	3	0.14	0.00037
hydralazine	GO:0034130	toll-like receptor 1 signaling pathway	64	3	0.21	0.00111
hydralazine	GO:0034134	toll-like receptor 2 signaling pathway	66	3	0.21	0.00121
hydralazine	GO:0002755	MyD88-dependent toll-like receptor signa...	68	3	0.22	0.00132
hydralazine	GO:0034105	positive regulation of tissue remodeling	17	2	0.05	0.00133
hydralazine	GO:0008063	Toll signaling pathway	71	3	0.23	0.0015
hydralazine	GO:0034142	toll-like receptor 4 signaling pathway	75	3	0.24	0.00176
hydralazine	GO:0032570	response to progesterone stimulus	23	2	0.07	0.00244
hydralazine	GO:0031103	axon regeneration	23	2	0.07	0.00244
hydralazine	GO:0006954	inflammatory response	342	5	1.1	0.00444
hydralazine	GO:0043123	positive regulation of I-kappaB kinase/N...	114	3	0.37	0.00574
hydralazine	GO:0046634	regulation of alpha-beta T cell activati...	40	2	0.13	0.00726
hydralazine	GO:0001952	regulation of cell-matrix adhesion	41	2	0.13	0.00762
hydralazine	GO:0050871	positive regulation of B cell activation	44	2	0.14	0.00874
hydralazine	GO:0071248	cellular response to metal ion	49	2	0.16	0.01076
hydralazine	GO:0008037	cell recognition	51	2	0.16	0.01161
hydralazine	GO:0008360	regulation of cell shape	52	2	0.17	0.01205
hydralazine	GO:0071241	cellular response to inorganic substance	55	2	0.18	0.01342
hydralazine	GO:0032496	response to lipopolysaccharide	159	3	0.51	0.01423
hydralazine	GO:0030041	actin filament polymerization	61	2	0.2	0.01634
idoxuridine	GO:0045736	negative regulation of cyclin-dependent ...	13	3	0.32	0.0034
idoxuridine	GO:0016197	endosome transport	90	7	2.19	0.0062
idoxuridine	GO:0006783	heme biosynthetic process	17	3	0.41	0.0075
idoxuridine	GO:0009267	cellular response to starvation	51	5	1.24	0.0077
idoxuridine	GO:0006641	triglyceride metabolic process	73	6	1.78	0.0085
idoxuridine	GO:2000242	negative regulation of reproductive proc...	38	4	0.92	0.0132
idoxuridine	GO:0071384	cellular response to corticosteroid stim...	21	3	0.51	0.0137
idoxuridine	GO:0071385	cellular response to glucocorticoid stim...	21	3	0.51	0.0137
idoxuridine	GO:0016051	carbohydrate biosynthetic process	160	9	3.89	0.0162
idoxuridine	GO:0042133	neurotransmitter metabolic process	23	3	0.56	0.0176
idoxuridine	GO:0007031	peroxisome organization	24	3	0.58	0.0197
idoxuridine	GO:0071383	cellular response to steroid hormone sti...	43	4	1.05	0.0201
idoxuridine	GO:0006901	vesicle coating	25	3	0.61	0.022
idoxuridine	GO:0043392	negative regulation of DNA binding	25	3	0.61	0.022
idoxuridine	GO:0032456	endocytic recycling	10	2	0.24	0.0233
idoxuridine	GO:0033197	response to vitamin E	10	2	0.24	0.0233
idoxuridine	GO:0031116	positive regulation of microtubule polym...	10	2	0.24	0.0233
idoxuridine	GO:0032897	negative regulation of viral transcripti...	10	2	0.24	0.0233
idoxuridine	GO:0055015	ventricular cardiac muscle cell developm...	10	2	0.24	0.0233
idoxuridine	GO:0060767	epithelial cell proliferation involved i...	10	2	0.24	0.0233
ifosfamide	GO:0006414	translational elongation	99	5	0.37	2.9e-05
ifosfamide	GO:0006415	translational termination	91	4	0.34	0.00034
ifosfamide	GO:0031018	endocrine pancreas development	119	4	0.44	0.00093
ifosfamide	GO:0008286	insulin receptor signaling pathway	134	4	0.49	0.00144
ifosfamide	GO:0019083	viral transcription	144	4	0.53	0.00188
ifosfamide	GO:0016071	mRNA metabolic process	520	7	1.92	0.00262
ifosfamide	GO:2001022	positive regulation of response to DNA d...	25	2	0.09	0.00378
ifosfamide	GO:0048519	negative regulation of biological proces...	2192	15	8.09	0.00847
ifosfamide	GO:0000724	double-strand break repair via homologou...	38	2	0.14	0.00858
ifosfamide	GO:0009314	response to radiation	234	4	0.86	0.01051
ifosfamide	GO:0000122	negative regulation of transcription fro...	290	4	1.07	0.02151
ifosfamide	GO:0009411	response to UV	62	2	0.23	0.02184
ifosfamide	GO:0001657	ureteric bud development	64	2	0.24	0.02318
ifosfamide	GO:0031124	mRNA 3'-end processing	64	2	0.24	0.02318
ifosfamide	GO:0010467	gene expression	2939	20	10.85	0.02402
ifosfamide	GO:0048523	negative regulation of cellular process	2018	13	7.45	0.0249
ifosfamide	GO:0000041	transition metal ion transport	68	2	0.25	0.02595
ifosfamide	GO:0009628	response to abiotic stimulus	461	5	1.7	0.02624
ifosfamide	GO:0006334	nucleosome assembly	72	2	0.27	0.02885
ifosfamide	GO:0031123	RNA 3'-end processing	73	2	0.27	0.0296
iohexol	GO:0050764	regulation of phagocytosis	27	2	0.03	0.00028
iohexol	GO:0042058	regulation of epidermal growth factor re...	53	2	0.05	0.00108
iohexol	GO:0006754	ATP biosynthetic process	61	2	0.06	0.00143
iohexol	GO:0002576	platelet degranulation	78	2	0.07	0.00233
iohexol	GO:0009207	purine ribonucleoside triphosphate catab...	345	3	0.33	0.00349
iohexol	GO:0032970	regulation of actin filament-based proce...	115	2	0.11	0.00499
iohexol	GO:0006928	cellular component movement	817	4	0.77	0.00511
iohexol	GO:0007596	blood coagulation	445	3	0.42	0.00714
iohexol	GO:0007015	actin filament organization	147	2	0.14	0.00804
iohexol	GO:0006935	chemotaxis	488	3	0.46	0.00922
iohexol	GO:0045579	positive regulation of B cell differenti...	10	1	0.01	0.00943
iohexol	GO:0000085	G2 phase of mitotic cell cycle	10	1	0.01	0.00943
iohexol	GO:0006911	phagocytosis, engulfment	11	1	0.01	0.01037
iohexol	GO:0033630	positive regulation of cell adhesion med...	11	1	0.01	0.01037
iohexol	GO:0001782	B cell homeostasis	11	1	0.01	0.01037
iohexol	GO:0002262	myeloid cell homeostasis	12	1	0.01	0.01131
iohexol	GO:0032715	negative regulation of interleukin-6 pro...	12	1	0.01	0.01131
iohexol	GO:0042776	mitochondrial ATP synthesis coupled prot...	13	1	0.01	0.01224
iohexol	GO:0090023	positive regulation of neutrophil chemot...	13	1	0.01	0.01224
iohexol	GO:0046716	muscle cell homeostasis	13	1	0.01	0.01224
iohexol	GO:0060026	convergent extension	11	2	0.07	0.0023
iohexol	GO:0006695	cholesterol biosynthetic process	40	3	0.27	0.0023
iohexol	GO:0007369	gastrulation	88	4	0.58	0.0027
iohexol	GO:0051457	maintenance of protein location in nucle...	12	2	0.08	0.0027
iohexol	GO:0060021	palate development	46	3	0.3	0.0034
iohexol	GO:0032675	regulation of interleukin-6 production	46	3	0.3	0.0034
iohexol	GO:0048854	brain morphogenesis	15	2	0.1	0.0043
iohexol	GO:0008361	regulation of cell size	54	3	0.36	0.0054
iohexol	GO:0030308	negative regulation of cell growth	112	4	0.74	0.0064
iohexol	GO:0033059	cellular pigmentation	19	2	0.13	0.0069
iohexol	GO:0000578	embryonic axis specification	19	2	0.13	0.0069
iohexol	GO:0032886	regulation of microtubule-based process	62	3	0.41	0.008
iohexol	GO:0000188	inactivation of MAPK activity	21	2	0.14	0.0084
iohexol	GO:0072659	protein localization in plasma membrane	23	2	0.15	0.01
iohexol	GO:0033574	response to testosterone stimulus	23	2	0.15	0.01
iohexol	GO:0071559	response to transforming growth factor b...	23	2	0.15	0.01
iohexol	GO:0090304	nucleic acid metabolic process	3085	30	20.44	0.0101
iohexol	GO:0001702	gastrulation with mouth forming second	24	2	0.16	0.0109
iohexol	GO:0045599	negative regulation of fat cell differen...	24	2	0.16	0.0109
iohexol	GO:0032651	regulation of interleukin-1 beta product...	24	2	0.16	0.0109
isotretinoin	GO:0006954	inflammatory response	342	83	50.14	1.7e-05
isotretinoin	GO:0006977	DNA damage response, signal transduction...	60	22	8.8	2e-05
isotretinoin	GO:0044255	cellular lipid metabolic process	573	132	84.01	3.5e-05
isotretinoin	GO:0002474	antigen processing and presentation of p...	80	26	11.73	4.3e-05
isotretinoin	GO:0006916	anti-apoptosis	231	56	33.87	6.9e-05
isotretinoin	GO:0006917	induction of apoptosis	337	87	49.41	0.00013
isotretinoin	GO:0006919	activation of caspase activity	73	23	10.7	0.0002
isotretinoin	GO:0001666	response to hypoxia	185	45	27.12	0.00032
isotretinoin	GO:0030522	intracellular receptor mediated signalin...	158	39	23.17	0.00057
isotretinoin	GO:0007229	integrin-mediated signaling pathway	52	17	7.62	0.00082
isotretinoin	GO:0008360	regulation of cell shape	52	17	7.62	0.00082
isotretinoin	GO:0042147	retrograde transport, endosome to Golgi	16	8	2.35	0.0009
isotretinoin	GO:0007243	intracellular protein kinase cascade	620	133	90.9	0.0009
isotretinoin	GO:0071222	cellular response to lipopolysaccharide	53	17	7.77	0.00104
isotretinoin	GO:0042534	regulation of tumor necrosis factor bios...	13	7	1.91	0.00109
isotretinoin	GO:0019395	fatty acid oxidation	72	21	10.56	0.00115
isotretinoin	GO:0043367	CD4-positive, alpha-beta T cell differen...	28	11	4.11	0.00125
isotretinoin	GO:0043547	positive regulation of GTPase activity	118	30	17.3	0.00143
isotretinoin	GO:0042981	regulation of apoptosis	951	214	139.43	0.00156
isotretinoin	GO:0007596	blood coagulation	445	92	65.24	0.00158
isotretinoin	GO:0045944	positive regulation of transcription fro...	423	16	4.64	1.4e-05
isotretinoin	GO:0043433	negative regulation of sequence-specific...	76	6	0.83	0.00018
isotretinoin	GO:0010717	regulation of epithelial to mesenchymal ...	27	3	0.3	0.00311
isotretinoin	GO:0006081	cellular aldehyde metabolic process	28	3	0.31	0.00346
isotretinoin	GO:0033344	cholesterol efflux	28	3	0.31	0.00346
isotretinoin	GO:0009896	positive regulation of catabolic process	93	5	1.02	0.00353
isotretinoin	GO:0048589	developmental growth	187	7	2.05	0.00448
isotretinoin	GO:0019369	arachidonic acid metabolic process	10	2	0.11	0.00508
isotretinoin	GO:0015879	carnitine transport	10	2	0.11	0.00508
isotretinoin	GO:0042573	retinoic acid metabolic process	10	2	0.11	0.00508
isotretinoin	GO:0001657	ureteric bud development	64	4	0.7	0.00528
isotretinoin	GO:0035304	regulation of protein dephosphorylation	11	2	0.12	0.00616
isotretinoin	GO:0010669	epithelial structure maintenance	11	2	0.12	0.00616
isotretinoin	GO:0045604	regulation of epidermal cell differentia...	11	2	0.12	0.00616
isotretinoin	GO:0001542	ovulation from ovarian follicle	11	2	0.12	0.00616
isotretinoin	GO:0014032	neural crest cell development	35	3	0.38	0.00654
isotretinoin	GO:0030850	prostate gland development	36	3	0.4	0.00707
isotretinoin	GO:0035196	production of miRNAs involved in gene si...	12	2	0.13	0.00734
isotretinoin	GO:0001710	mesodermal cell fate commitment	12	2	0.13	0.00734
isotretinoin	GO:0002832	negative regulation of response to bioti...	12	2	0.13	0.00734
lanatoside C	GO:0000398	nuclear mRNA splicing, via spliceosome	175	62	22.68	4.7e-12
lanatoside C	GO:0022904	respiratory electron transport chain	87	39	11.27	1.6e-08
lanatoside C	GO:0044419	interspecies interaction between organis...	354	79	45.87	5.4e-07
lanatoside C	GO:0006355	regulation of transcription, DNA-depende...	1998	363	258.9	9.2e-07
lanatoside C	GO:0006120	mitochondrial electron transport, NADH t...	32	15	4.15	2.9e-06
lanatoside C	GO:0006511	ubiquitin-dependent protein catabolic pr...	284	78	36.8	3.1e-06
lanatoside C	GO:0008380	RNA splicing	263	87	34.08	5.5e-05
lanatoside C	GO:0042776	mitochondrial ATP synthesis coupled prot...	13	8	1.68	5.5e-05
lanatoside C	GO:0000236	mitotic prometaphase	73	22	9.46	8.9e-05
lanatoside C	GO:0006367	transcription initiation from RNA polyme...	74	22	9.59	0.00011
lanatoside C	GO:0043161	proteasomal ubiquitin-dependent protein ...	170	45	22.03	0.00011
lanatoside C	GO:0006357	regulation of transcription from RNA pol...	790	137	102.37	0.00014
lanatoside C	GO:0050434	positive regulation of viral transcripti...	53	17	6.87	0.00024
lanatoside C	GO:0070936	protein K48-linked ubiquitination	27	11	3.5	0.0003
lanatoside C	GO:0006886	intracellular protein transport	427	91	55.33	0.00031
lanatoside C	GO:0045893	positive regulation of transcription, DN...	677	118	87.72	0.00034
lanatoside C	GO:0002474	antigen processing and presentation of p...	80	22	10.37	0.00038
lanatoside C	GO:0070979	protein K11-linked ubiquitination	20	9	2.59	0.00044
lanatoside C	GO:0015031	protein transport	818	163	106	0.0005
lanatoside C	GO:0010458	exit from mitosis	13	7	1.68	0.00051
lanatoside C	GO:0006355	regulation of transcription, DNA-depende...	1998	409	246.23	9.6e-12
lanatoside C	GO:0045944	positive regulation of transcription fro...	423	95	52.13	2.1e-09
lanatoside C	GO:0045892	negative regulation of transcription, DN...	528	118	65.07	2.1e-07
lanatoside C	GO:0000398	nuclear mRNA splicing, via spliceosome	175	51	21.57	7.3e-06
lanatoside C	GO:0000122	negative regulation of transcription fro...	290	61	35.74	1.5e-05
lanatoside C	GO:0006367	transcription initiation from RNA polyme...	74	22	9.12	5.2e-05
lanatoside C	GO:0048011	nerve growth factor receptor signaling p...	203	45	25.02	5.3e-05
lanatoside C	GO:0071479	cellular response to ionizing radiation	25	11	3.08	8.2e-05
lanatoside C	GO:0006334	nucleosome assembly	72	21	8.87	0.0001
lanatoside C	GO:0007173	epidermal growth factor receptor signali...	93	25	11.46	0.0001
lanatoside C	GO:0050434	positive regulation of viral transcripti...	53	17	6.53	0.00013
lanatoside C	GO:0000381	regulation of alternative nuclear mRNA s...	12	7	1.48	0.00019
lanatoside C	GO:0045893	positive regulation of transcription, DN...	677	145	83.43	0.0002
lanatoside C	GO:0051726	regulation of cell cycle	553	109	68.15	0.00023
lanatoside C	GO:0016570	histone modification	205	57	25.26	0.00024
lanatoside C	GO:0034134	toll-like receptor 2 signaling pathway	66	19	8.13	0.00027
lanatoside C	GO:0006366	transcription from RNA polymerase II pro...	983	216	121.14	0.00029
lanatoside C	GO:0070979	protein K11-linked ubiquitination	20	9	2.46	0.0003
lanatoside C	GO:0008286	insulin receptor signaling pathway	134	31	16.51	0.00034
lanatoside C	GO:0035329	hippo signaling cascade	13	7	1.6	0.00037
lanatoside C	GO:0006355	regulation of transcription, DNA-depende...	1998	297	171.34	3.3e-11
lanatoside C	GO:0045944	positive regulation of transcription fro...	423	70	36.27	4.7e-08
lanatoside C	GO:0007049	cell cycle	1048	143	89.87	5.3e-08
lanatoside C	GO:0006334	nucleosome assembly	72	21	6.17	3.5e-07
lanatoside C	GO:0045893	positive regulation of transcription, DN...	677	112	58.06	9.3e-06
lanatoside C	GO:0000122	negative regulation of transcription fro...	290	47	24.87	1.4e-05
lanatoside C	GO:0045768	positive regulation of anti-apoptosis	35	12	3	1.9e-05
lanatoside C	GO:0045787	positive regulation of cell cycle	80	19	6.86	3.4e-05
lanatoside C	GO:0006366	transcription from RNA polymerase II pro...	983	153	84.3	3.6e-05
lanatoside C	GO:0034138	toll-like receptor 3 signaling pathway	64	16	5.49	7.1e-05
lanatoside C	GO:0034134	toll-like receptor 2 signaling pathway	66	16	5.66	0.00011
lanatoside C	GO:0071277	cellular response to calcium ion	16	7	1.37	0.00019
lanatoside C	GO:0006406	mRNA export from nucleus	50	13	4.29	0.00022
lanatoside C	GO:0033158	regulation of protein import into nucleu...	12	6	1.03	0.00023
lanatoside C	GO:0034130	toll-like receptor 1 signaling pathway	64	15	5.49	0.00026
lanatoside C	GO:0006184	GTP catabolic process	280	41	24.01	0.00047
lanatoside C	GO:0030512	negative regulation of transforming grow...	29	9	2.49	0.0005
lanatoside C	GO:0034142	toll-like receptor 4 signaling pathway	75	16	6.43	0.00051
lanatoside C	GO:0002755	MyD88-dependent toll-like receptor signa...	68	15	5.83	0.00052
lanatoside C	GO:0008285	negative regulation of cell proliferatio...	392	53	33.62	0.00055
luteolin	GO:0018279	protein N-linked glycosylation via aspar...	76	20	4.14	2.4e-09
luteolin	GO:0006886	intracellular protein transport	427	57	23.28	1.1e-08
luteolin	GO:0043687	post-translational protein modification	112	23	6.11	2.7e-08
luteolin	GO:0006891	intra-Golgi vesicle-mediated transport	16	8	0.87	6.5e-07
luteolin	GO:0006457	protein folding	171	26	9.32	1.8e-06
luteolin	GO:0048205	COPI coating of Golgi vesicle	10	6	0.55	4.5e-06
luteolin	GO:0048199	vesicle targeting, to, from or within Go...	21	12	1.14	8.8e-06
luteolin	GO:0043123	positive regulation of I-kappaB kinase/N...	114	18	6.22	4.1e-05
luteolin	GO:0006890	retrograde vesicle-mediated transport, G...	20	7	1.09	5.7e-05
luteolin	GO:0006888	ER to Golgi vesicle-mediated transport	36	9	1.96	0.0001
luteolin	GO:0006986	response to unfolded protein	57	15	3.11	0.00012
luteolin	GO:0006613	cotranslational protein targeting to mem...	11	5	0.6	0.00017
luteolin	GO:0030433	ER-associated protein catabolic process	25	7	1.36	0.00028
luteolin	GO:0006446	regulation of translational initiation	41	9	2.24	0.00029
luteolin	GO:0002474	antigen processing and presentation of p...	80	13	4.36	0.00035
luteolin	GO:0016032	viral reproduction	394	38	21.48	0.00043
luteolin	GO:0030968	endoplasmic reticulum unfolded protein r...	20	6	1.09	0.00051
luteolin	GO:0006901	vesicle coating	25	11	1.36	0.00086
luteolin	GO:0000209	protein polyubiquitination	135	17	7.36	0.00104
luteolin	GO:0006488	dolichol-linked oligosaccharide biosynth...	23	6	1.25	0.00116
meclofenoxate	GO:0048665	neuron fate specification	18	2	0.02	9.8e-05
meclofenoxate	GO:0045944	positive regulation of transcription fro...	423	4	0.36	0.00027
meclofenoxate	GO:0009593	detection of chemical stimulus	55	2	0.05	0.00094
meclofenoxate	GO:0042593	glucose homeostasis	74	2	0.06	0.00169
meclofenoxate	GO:0048598	embryonic morphogenesis	311	3	0.26	0.00186
meclofenoxate	GO:0009749	response to glucose stimulus	85	2	0.07	0.00222
meclofenoxate	GO:0009888	tissue development	821	4	0.7	0.00332
meclofenoxate	GO:0030324	lung development	110	2	0.09	0.00369
meclofenoxate	GO:0031018	endocrine pancreas development	119	2	0.1	0.0043
meclofenoxate	GO:0030073	insulin secretion	122	2	0.1	0.00452
meclofenoxate	GO:0009952	anterior/posterior pattern specification	128	2	0.11	0.00496
meclofenoxate	GO:0021781	glial cell fate commitment	10	1	0.01	0.00849
meclofenoxate	GO:0010771	negative regulation of cell morphogenesi...	10	1	0.01	0.00849
meclofenoxate	GO:0006006	glucose metabolic process	171	2	0.15	0.0087
meclofenoxate	GO:0009887	organ morphogenesis	546	3	0.47	0.00912
meclofenoxate	GO:0033630	positive regulation of cell adhesion med...	11	1	0.01	0.00934
meclofenoxate	GO:0070741	response to interleukin-6	11	1	0.01	0.00934
meclofenoxate	GO:0021533	cell differentiation in hindbrain	12	1	0.01	0.01018
meclofenoxate	GO:0021904	dorsal/ventral neural tube patterning	12	1	0.01	0.01018
meclofenoxate	GO:0060487	lung epithelial cell differentiation	12	1	0.01	0.01018
mefenamic acid	GO:0022904	respiratory electron transport chain	87	6	1.1	0.00081
mefenamic acid	GO:0006446	regulation of translational initiation	41	4	0.52	0.00174
mefenamic acid	GO:0000236	mitotic prometaphase	73	5	0.93	0.00229
mefenamic acid	GO:0044281	small molecule metabolic process	4545	78	57.65	0.00232
mefenamic acid	GO:0006309	DNA fragmentation involved in apoptotic ...	22	3	0.28	0.00258
mefenamic acid	GO:0044238	primary metabolic process	6290	100	79.78	0.00323
mefenamic acid	GO:0031576	G2/M transition checkpoint	29	3	0.37	0.00573
mefenamic acid	GO:0044249	cellular biosynthetic process	3546	63	44.98	0.00613
mefenamic acid	GO:0006271	DNA strand elongation involved in DNA re...	30	3	0.38	0.00631
mefenamic acid	GO:0009219	pyrimidine deoxyribonucleotide metabolic...	10	2	0.13	0.00672
mefenamic acid	GO:0043968	histone H2A acetylation	10	2	0.13	0.00672
mefenamic acid	GO:0043967	histone H4 acetylation	31	3	0.39	0.00692
mefenamic acid	GO:0045446	endothelial cell differentiation	32	3	0.41	0.00756
mefenamic acid	GO:0031341	regulation of cell killing	32	3	0.41	0.00756
mefenamic acid	GO:0044260	cellular macromolecule metabolic process	4638	79	58.83	0.00771
mefenamic acid	GO:0006807	nitrogen compound metabolic process	4155	70	52.7	0.01198
mefenamic acid	GO:0034641	cellular nitrogen compound metabolic pro...	4077	69	51.71	0.01215
mefenamic acid	GO:0007091	mitotic metaphase/anaphase transition	38	3	0.48	0.01218
mefenamic acid	GO:0090304	nucleic acid metabolic process	3085	55	39.13	0.01305
mefenamic acid	GO:0006607	NLS-bearing substrate import into nucleu...	14	2	0.18	0.01315
meglumine	GO:0006414	translational elongation	99	23	3.2	5e-14
meglumine	GO:0016071	mRNA metabolic process	520	58	16.78	1.3e-13
meglumine	GO:0019083	viral transcription	144	27	4.65	5.2e-12
meglumine	GO:0006415	translational termination	91	20	2.94	7e-12
meglumine	GO:0031018	endocrine pancreas development	119	19	3.84	7.4e-09
meglumine	GO:0022904	respiratory electron transport chain	87	15	2.81	7.8e-06
meglumine	GO:0051084	'de novo' posttranslational protein fold...	46	9	1.48	1.3e-05
meglumine	GO:0006412	translation	344	43	11.1	0.00011
meglumine	GO:0006364	rRNA processing	88	11	2.84	0.00012
meglumine	GO:0048205	COPI coating of Golgi vesicle	10	4	0.32	0.00019
meglumine	GO:0002576	platelet degranulation	78	10	2.52	0.00019
meglumine	GO:0016032	viral reproduction	394	46	12.72	0.0002
meglumine	GO:0002474	antigen processing and presentation of p...	80	10	2.58	0.00024
meglumine	GO:0006521	regulation of cellular amino acid metabo...	53	8	1.71	0.00027
meglumine	GO:0000398	nuclear mRNA splicing, via spliceosome	175	18	5.65	0.00029
meglumine	GO:0006890	retrograde vesicle-mediated transport, G...	20	5	0.65	0.00035
meglumine	GO:0000084	S phase of mitotic cell cycle	124	12	4	0.00065
meglumine	GO:0051436	negative regulation of ubiquitin-protein...	61	8	1.97	0.00072
meglumine	GO:0032436	positive regulation of proteasomal ubiqu...	25	5	0.81	0.00106
meglumine	GO:0000209	protein polyubiquitination	135	15	4.36	0.00111
menadione	GO:0006986	response to unfolded protein	57	16	1.8	1.2e-11
menadione	GO:0061077	chaperone-mediated protein folding	14	5	0.44	4.8e-05
menadione	GO:0071277	cellular response to calcium ion	16	5	0.51	0.0001
menadione	GO:0042026	protein refolding	10	4	0.32	0.00018
menadione	GO:0032459	regulation of protein oligomerization	11	4	0.35	0.00027
menadione	GO:0043433	negative regulation of sequence-specific...	76	9	2.4	0.00062
menadione	GO:0045768	positive regulation of anti-apoptosis	35	6	1.11	0.00071
menadione	GO:0043066	negative regulation of apoptosis	459	32	14.51	0.00075
menadione	GO:0048872	homeostasis of number of cells	112	11	3.54	0.00081
menadione	GO:0006879	cellular iron ion homeostasis	54	7	1.71	0.00146
menadione	GO:0008285	negative regulation of cell proliferatio...	392	24	12.39	0.0015
menadione	GO:0006626	protein targeting to mitochondrion	28	5	0.89	0.00165
menadione	GO:0050684	regulation of mRNA processing	29	5	0.92	0.00195
menadione	GO:0030512	negative regulation of transforming grow...	29	5	0.92	0.00195
menadione	GO:0010033	response to organic substance	1246	74	39.39	0.00195
menadione	GO:0042476	odontogenesis	73	8	2.31	0.00206
menadione	GO:0043516	regulation of DNA damage response, signa...	18	4	0.57	0.00211
menadione	GO:0009991	response to extracellular stimulus	312	20	9.86	0.00215
menadione	GO:0006457	protein folding	171	18	5.41	0.00277
menadione	GO:0090200	positive regulation of release of cytoch...	10	3	0.32	0.00318
mepenzolate bromide	GO:0048011	nerve growth factor receptor signaling p...	203	17	4.63	3.8e-06
mepenzolate bromide	GO:0008624	induction of apoptosis by extracellular ...	107	10	2.44	0.00016
mepenzolate bromide	GO:0016568	chromatin modification	337	19	7.69	0.00026
mepenzolate bromide	GO:0006337	nucleosome disassembly	15	4	0.34	0.0003
mepenzolate bromide	GO:0007411	axon guidance	300	17	6.84	0.00051
mepenzolate bromide	GO:0042306	regulation of protein import into nucleu...	87	8	1.98	0.00081
mepenzolate bromide	GO:0010740	positive regulation of intracellular pro...	263	15	6	0.00102
mepenzolate bromide	GO:0001707	mesoderm formation	36	5	0.82	0.00125
mepenzolate bromide	GO:0018105	peptidyl-serine phosphorylation	73	7	1.67	0.00133
mepenzolate bromide	GO:0031532	actin cytoskeleton reorganization	22	4	0.5	0.0014
mepenzolate bromide	GO:0045665	negative regulation of neuron differenti...	39	5	0.89	0.00181
mepenzolate bromide	GO:0006006	glucose metabolic process	171	11	3.9	0.00185
mepenzolate bromide	GO:0045892	negative regulation of transcription, DN...	528	23	12.04	0.00217
mepenzolate bromide	GO:0045815	positive regulation of gene expression, ...	12	3	0.27	0.00221
mepenzolate bromide	GO:0006898	receptor-mediated endocytosis	84	7	1.92	0.003
mepenzolate bromide	GO:0034130	toll-like receptor 1 signaling pathway	64	6	1.46	0.00329
mepenzolate bromide	GO:0007264	small GTPase mediated signal transductio...	451	20	10.29	0.00343
mepenzolate bromide	GO:0007257	activation of JUN kinase activity	28	4	0.64	0.00351
mepenzolate bromide	GO:0034134	toll-like receptor 2 signaling pathway	66	6	1.51	0.00384
mepenzolate bromide	GO:0034329	cell junction assembly	136	9	3.1	0.00391
mephentermine	GO:0060337	type I interferon-mediated signaling pat...	69	15	0.16	4.1e-28
mephentermine	GO:0009615	response to virus	199	16	0.45	1.3e-17
mephentermine	GO:0060333	interferon-gamma-mediated signaling path...	69	7	0.16	1.2e-10
mephentermine	GO:0045071	negative regulation of viral genome repl...	17	4	0.04	4.8e-08
mephentermine	GO:0032480	negative regulation of type I interferon...	27	4	0.06	3.5e-07
mephentermine	GO:0032647	regulation of interferon-alpha productio...	11	3	0.02	1.7e-06
mephentermine	GO:0044419	interspecies interaction between organis...	354	9	0.8	2.7e-05
mephentermine	GO:0019048	virus-host interaction	36	3	0.08	7e-05
mephentermine	GO:0045087	innate immune response	403	20	0.92	0.00011
mephentermine	GO:0032069	regulation of nuclease activity	10	2	0.02	0.00022
mephentermine	GO:0032728	positive regulation of interferon-beta p...	12	2	0.03	0.00032
mephentermine	GO:0051607	defense response to virus	83	5	0.19	0.00035
mephentermine	GO:0050691	regulation of defense response to virus ...	16	2	0.04	0.00058
mephentermine	GO:0045088	regulation of innate immune response	186	4	0.42	0.00075
mephentermine	GO:0009595	detection of biotic stimulus	19	2	0.04	0.00083
mephentermine	GO:0043281	regulation of cysteine-type endopeptidas...	124	3	0.28	0.00267
mephentermine	GO:0002698	negative regulation of immune effector p...	38	2	0.09	0.00331
mephentermine	GO:0032606	type I interferon production	45	6	0.1	0.00541
mephentermine	GO:0031348	negative regulation of defense response	49	2	0.11	0.00545
mephentermine	GO:0051101	regulation of DNA binding	51	2	0.12	0.00589
meropenem	GO:0060438	trachea development	10	2	0.05	0.0011
meropenem	GO:0042737	drug catabolic process	11	2	0.06	0.0014
meropenem	GO:0060487	lung epithelial cell differentiation	12	2	0.06	0.0016
meropenem	GO:0071901	negative regulation of protein serine/th...	67	3	0.34	0.0048
meropenem	GO:0006706	steroid catabolic process	21	2	0.11	0.0051
meropenem	GO:0019370	leukotriene biosynthetic process	22	2	0.11	0.0055
meropenem	GO:0034381	plasma lipoprotein particle clearance	24	2	0.12	0.0066
meropenem	GO:0070988	demethylation	30	2	0.15	0.0102
meropenem	GO:0006721	terpenoid metabolic process	30	2	0.15	0.0102
meropenem	GO:0006778	porphyrin metabolic process	32	2	0.16	0.0115
meropenem	GO:0033013	tetrapyrrole metabolic process	33	2	0.17	0.0122
meropenem	GO:0018904	organic ether metabolic process	98	3	0.5	0.0136
meropenem	GO:0051216	cartilage development	103	3	0.53	0.0156
meropenem	GO:0046148	pigment biosynthetic process	38	2	0.19	0.016
meropenem	GO:0000724	double-strand break repair via homologou...	38	2	0.19	0.016
meropenem	GO:0000725	recombinational repair	38	2	0.19	0.016
meropenem	GO:0007585	respiratory gaseous exchange	42	2	0.21	0.0194
meropenem	GO:0042440	pigment metabolic process	45	2	0.23	0.0221
meropenem	GO:0019882	antigen processing and presentation	119	3	0.61	0.0228
meropenem	GO:0061180	mammary gland epithelium development	47	2	0.24	0.0239
meropenem	GO:0006917	induction of apoptosis	337	11	3.32	0.00047
meropenem	GO:0008033	tRNA processing	59	4	0.58	0.00266
meropenem	GO:0032319	regulation of Rho GTPase activity	64	4	0.63	0.00358
meropenem	GO:0006220	pyrimidine nucleotide metabolic process	32	3	0.32	0.00374
meropenem	GO:0050775	positive regulation of dendrite morphoge...	10	2	0.1	0.0041
meropenem	GO:0060491	regulation of cell projection assembly	34	3	0.33	0.00444
meropenem	GO:0034623	cellular macromolecular complex disassem...	158	6	1.56	0.00463
meropenem	GO:2000145	regulation of cell motility	271	8	2.67	0.00521
meropenem	GO:0001539	ciliary or flagellar motility	12	2	0.12	0.00594
meropenem	GO:0043547	positive regulation of GTPase activity	118	5	1.16	0.0061
meropenem	GO:0048585	negative regulation of response to stimu...	470	11	4.63	0.00641
meropenem	GO:0006418	tRNA aminoacylation for protein translat...	40	3	0.39	0.00703
meropenem	GO:0030902	hindbrain development	79	4	0.78	0.00757
meropenem	GO:0033077	T cell differentiation in thymus	43	3	0.42	0.0086
meropenem	GO:0050829	defense response to Gram-negative bacter...	15	2	0.15	0.00927
meropenem	GO:0007169	transmembrane receptor protein tyrosine ...	498	11	4.9	0.00972
meropenem	GO:0042274	ribosomal small subunit biogenesis	17	2	0.17	0.01185
meropenem	GO:0032321	positive regulation of Rho GTPase activi...	49	3	0.48	0.0123
meropenem	GO:0043624	cellular protein complex disassembly	141	5	1.39	0.01263
meropenem	GO:0046165	alcohol biosynthetic process	92	4	0.91	0.01278
methazolamide	GO:0009968	negative regulation of signal transducti...	387	21	6.92	8.1e-05
methazolamide	GO:0042516	regulation of tyrosine phosphorylation o...	19	4	0.34	0.00031
methazolamide	GO:0050775	positive regulation of dendrite morphoge...	10	3	0.18	0.00062
methazolamide	GO:0048701	embryonic cranial skeleton morphogenesis	25	4	0.45	0.00093
methazolamide	GO:0045165	cell fate commitment	142	9	2.54	0.001
methazolamide	GO:0007268	synaptic transmission	495	19	8.86	0.00138
methazolamide	GO:0006813	potassium ion transport	128	8	2.29	0.00208
methazolamide	GO:0030317	sperm motility	15	3	0.27	0.00219
methazolamide	GO:0045596	negative regulation of cell differentiat...	261	12	4.67	0.00254
methazolamide	GO:0007411	axon guidance	300	13	5.37	0.00285
methazolamide	GO:0007169	transmembrane receptor protein tyrosine ...	498	18	8.91	0.00353
methazolamide	GO:0007219	Notch signaling pathway	59	5	1.06	0.00398
methazolamide	GO:0060038	cardiac muscle cell proliferation	20	3	0.36	0.00513
methazolamide	GO:0035115	embryonic forelimb morphogenesis	20	3	0.36	0.00513
methazolamide	GO:0045597	positive regulation of cell differentiat...	340	16	6.08	0.0056
methazolamide	GO:0001960	negative regulation of cytokine-mediated...	21	3	0.38	0.00591
methazolamide	GO:0048662	negative regulation of smooth muscle cel...	21	3	0.38	0.00591
methazolamide	GO:0045892	negative regulation of transcription, DN...	528	18	9.45	0.00644
methazolamide	GO:0032570	response to progesterone stimulus	23	3	0.41	0.00767
methazolamide	GO:0045944	positive regulation of transcription fro...	423	15	7.57	0.00892
methylbenzethonium chloride	GO:0006695	cholesterol biosynthetic process	40	13	0.67	4.3e-14
methylbenzethonium chloride	GO:0006418	tRNA aminoacylation for protein translat...	40	10	0.67	7.4e-10
methylbenzethonium chloride	GO:0008299	isoprenoid biosynthetic process	20	6	0.34	6.5e-07
methylbenzethonium chloride	GO:0009725	response to hormone stimulus	591	28	9.9	4.7e-05
methylbenzethonium chloride	GO:0009267	cellular response to starvation	51	8	0.85	0.00012
methylbenzethonium chloride	GO:0071456	cellular response to hypoxia	32	5	0.54	0.00017
methylbenzethonium chloride	GO:0006469	negative regulation of protein kinase ac...	105	8	1.76	0.00037
methylbenzethonium chloride	GO:0030218	erythrocyte differentiation	59	6	0.99	0.00044
methylbenzethonium chloride	GO:0009070	serine family amino acid biosynthetic pr...	10	3	0.17	0.00051
methylbenzethonium chloride	GO:0043066	negative regulation of apoptosis	459	18	7.69	0.00068
methylbenzethonium chloride	GO:0030949	positive regulation of vascular endothel...	11	3	0.18	0.00069
methylbenzethonium chloride	GO:0006915	apoptosis	1224	43	20.51	0.00089
methylbenzethonium chloride	GO:0070076	histone lysine demethylation	12	3	0.2	0.00091
methylbenzethonium chloride	GO:0001889	liver development	68	6	1.14	0.00094
methylbenzethonium chloride	GO:0000060	protein import into nucleus, translocati...	28	4	0.47	0.00114
methylbenzethonium chloride	GO:0043065	positive regulation of apoptosis	489	18	8.19	0.0014
methylbenzethonium chloride	GO:0010906	regulation of glucose metabolic process	52	5	0.87	0.00171
methylbenzethonium chloride	GO:0045944	positive regulation of transcription fro...	423	16	7.09	0.00196
methylbenzethonium chloride	GO:0071277	cellular response to calcium ion	16	3	0.27	0.0022
methylbenzethonium chloride	GO:0006891	intra-Golgi vesicle-mediated transport	16	3	0.27	0.0022
nafcillin	GO:0015991	ATP hydrolysis coupled proton transport	26	5	0.57	0.00021
nafcillin	GO:0006644	phospholipid metabolic process	171	11	3.72	0.00128
nafcillin	GO:0006914	autophagy	56	6	1.22	0.0013
nafcillin	GO:0014911	positive regulation of smooth muscle cel...	12	3	0.26	0.00194
nafcillin	GO:0033572	transferrin transport	26	4	0.57	0.00224
nafcillin	GO:0016050	vesicle organization	68	6	1.48	0.00354
nafcillin	GO:0006891	intra-Golgi vesicle-mediated transport	16	3	0.35	0.00462
nafcillin	GO:0043647	inositol phosphate metabolic process	17	3	0.37	0.00553
nafcillin	GO:0009083	branched chain family amino acid catabol...	17	3	0.37	0.00553
nafcillin	GO:0018279	protein N-linked glycosylation via aspar...	76	6	1.65	0.00613
nafcillin	GO:0070507	regulation of microtubule cytoskeleton o...	54	5	1.18	0.00622
nafcillin	GO:0046486	glycerolipid metabolic process	183	10	3.98	0.00671
nafcillin	GO:0006888	ER to Golgi vesicle-mediated transport	36	4	0.78	0.00746
nafcillin	GO:0007243	intracellular protein kinase cascade	620	23	13.5	0.00857
nafcillin	GO:0051650	establishment of vesicle localization	39	4	0.85	0.00991
nafcillin	GO:0006650	glycerophospholipid metabolic process	110	7	2.39	0.01012
nafcillin	GO:0048199	vesicle targeting, to, from or within Go...	21	3	0.46	0.01014
nafcillin	GO:0043687	post-translational protein modification	112	7	2.44	0.01111
nafcillin	GO:0031532	actin cytoskeleton reorganization	22	3	0.48	0.01155
nafcillin	GO:0046488	phosphatidylinositol metabolic process	64	5	1.39	0.0126
naloxone	GO:0060425	lung morphogenesis	26	3	0.23	0.0014
naloxone	GO:0060251	regulation of glial cell proliferation	10	2	0.09	0.0032
naloxone	GO:0001573	ganglioside metabolic process	10	2	0.09	0.0032
naloxone	GO:0045669	positive regulation of osteoblast differ...	37	3	0.32	0.004
naloxone	GO:0007193	inhibition of adenylate cyclase activity...	38	3	0.33	0.0043
naloxone	GO:0060487	lung epithelial cell differentiation	12	2	0.1	0.0047
naloxone	GO:0010721	negative regulation of cell development	79	4	0.69	0.0049
naloxone	GO:0055123	digestive system development	81	4	0.71	0.0054
naloxone	GO:0021782	glial cell development	42	3	0.37	0.0057
naloxone	GO:0046545	development of primary female sexual cha...	83	4	0.72	0.0059
naloxone	GO:0070167	regulation of biomineral tissue developm...	44	3	0.38	0.0065
naloxone	GO:0030878	thyroid gland development	16	2	0.14	0.0083
naloxone	GO:0035108	limb morphogenesis	92	4	0.8	0.0084
naloxone	GO:0042552	myelination	56	3	0.49	0.0127
naloxone	GO:0070979	protein K11-linked ubiquitination	20	2	0.17	0.0129
naloxone	GO:0048863	stem cell differentiation	57	3	0.5	0.0133
naloxone	GO:0030282	bone mineralization	58	3	0.51	0.014
naloxone	GO:0016486	peptide hormone processing	21	2	0.18	0.0141
naloxone	GO:0007272	ensheathment of neurons	60	3	0.52	0.0153
naloxone	GO:0008366	axon ensheathment	60	3	0.52	0.0153
nifenazone	GO:0006704	glucocorticoid biosynthetic process	15	4	0.03	2.3e-08
nifenazone	GO:0006700	C21-steroid hormone biosynthetic process	24	7	0.05	2.8e-07
nifenazone	GO:0006705	mineralocorticoid biosynthetic process	10	3	0.02	1.1e-06
nifenazone	GO:0006702	androgen biosynthetic process	13	3	0.03	2.5e-06
nifenazone	GO:0006805	xenobiotic metabolic process	118	5	0.26	4.6e-06
nifenazone	GO:0045940	positive regulation of steroid metabolic...	20	3	0.04	1e-05
nifenazone	GO:0046677	response to antibiotic	28	3	0.06	2.8e-05
nifenazone	GO:0018904	organic ether metabolic process	98	4	0.21	5.4e-05
nifenazone	GO:0050810	regulation of steroid biosynthetic proce...	37	3	0.08	6.7e-05
nifenazone	GO:0042448	progesterone metabolic process	10	2	0.02	0.0002
nifenazone	GO:0033700	phospholipid efflux	10	2	0.02	0.0002
nifenazone	GO:0034435	cholesterol esterification	11	2	0.02	0.00025
nifenazone	GO:0033327	Leydig cell differentiation	12	2	0.03	0.0003
nifenazone	GO:0090023	positive regulation of neutrophil chemot...	13	2	0.03	0.00035
nifenazone	GO:0071371	cellular response to gonadotropin stimul...	13	2	0.03	0.00035
nifenazone	GO:0034377	plasma lipoprotein particle assembly	13	2	0.03	0.00035
nifenazone	GO:0061077	chaperone-mediated protein folding	14	2	0.03	0.00041
nifenazone	GO:0034375	high-density lipoprotein particle remode...	14	2	0.03	0.00041
nifenazone	GO:0017085	response to insecticide	16	2	0.03	0.00053
nifenazone	GO:0002504	antigen processing and presentation of p...	16	2	0.03	0.00053
nocodazole	GO:0000236	mitotic prometaphase	73	13	2.85	4.1e-06
nocodazole	GO:0034134	toll-like receptor 2 signaling pathway	66	11	2.57	4.3e-05
nocodazole	GO:0006418	tRNA aminoacylation for protein translat...	40	8	1.56	0.00013
nocodazole	GO:0034142	toll-like receptor 4 signaling pathway	75	11	2.92	0.00014
nocodazole	GO:0034130	toll-like receptor 1 signaling pathway	64	10	2.5	0.00017
nocodazole	GO:0034138	toll-like receptor 3 signaling pathway	64	10	2.5	0.00017
nocodazole	GO:0002755	MyD88-dependent toll-like receptor signa...	68	10	2.65	0.00028
nocodazole	GO:0051301	cell division	336	31	13.1	0.0003
nocodazole	GO:0046890	regulation of lipid biosynthetic process	70	10	2.73	0.00036
nocodazole	GO:0008063	Toll signaling pathway	71	10	2.77	0.0004
nocodazole	GO:0034502	protein localization to chromosome	18	5	0.7	0.00049
nocodazole	GO:0000002	mitochondrial genome maintenance	11	4	0.43	0.0006
nocodazole	GO:0002756	MyD88-independent toll-like receptor sig...	62	9	2.42	0.00062
nocodazole	GO:0006916	anti-apoptosis	231	20	9.01	0.0007
nocodazole	GO:0051017	actin filament bundle assembly	53	8	2.07	0.00095
nocodazole	GO:0000188	inactivation of MAPK activity	21	5	0.82	0.00107
nocodazole	GO:0072655	establishment of protein localization in...	31	6	1.21	0.00109
nocodazole	GO:0033554	cellular response to stress	842	56	32.84	0.00147
nocodazole	GO:0007050	cell cycle arrest	301	23	11.74	0.0016
nocodazole	GO:0001892	embryonic placenta development	45	7	1.75	0.00164
nomifensine	GO:0090322	regulation of superoxide metabolic proce...	10	2	0.08	0.0026
nomifensine	GO:0051345	positive regulation of hydrolase activit...	342	8	2.69	0.0053
nomifensine	GO:0043550	regulation of lipid kinase activity	17	2	0.13	0.0077
nomifensine	GO:0050729	positive regulation of inflammatory resp...	54	3	0.42	0.0087
nomifensine	GO:0030198	extracellular matrix organization	107	4	0.84	0.0099
nomifensine	GO:0034620	cellular response to unfolded protein	20	2	0.16	0.0106
nomifensine	GO:0030968	endoplasmic reticulum unfolded protein r...	20	2	0.16	0.0106
nomifensine	GO:0007040	lysosome organization	21	2	0.16	0.0116
nomifensine	GO:0080135	regulation of cellular response to stres...	177	5	1.39	0.0127
nomifensine	GO:2000379	positive regulation of reactive oxygen s...	22	2	0.17	0.0127
nomifensine	GO:0043547	positive regulation of GTPase activity	118	4	0.93	0.0138
nomifensine	GO:0035967	cellular response to topologically incor...	23	2	0.18	0.0139
nomifensine	GO:0030004	cellular monovalent inorganic cation hom...	24	2	0.19	0.015
nomifensine	GO:0030199	collagen fibril organization	26	2	0.2	0.0175
nomifensine	GO:0050885	neuromuscular process controlling balanc...	28	2	0.22	0.0202
nomifensine	GO:0048011	nerve growth factor receptor signaling p...	203	5	1.59	0.0216
nomifensine	GO:0014066	regulation of phosphatidylinositol 3-kin...	30	2	0.24	0.023
nomifensine	GO:0048738	cardiac muscle tissue development	81	3	0.64	0.0257
nomifensine	GO:0006997	nucleus organization	32	2	0.25	0.026
nomifensine	GO:0006984	ER-nucleus signaling pathway	32	2	0.25	0.026
paracetamol	GO:0042307	positive regulation of protein import in...	41	2	0.07	0.0019
paracetamol	GO:0030001	metal ion transport	438	4	0.7	0.0045
paracetamol	GO:0009967	positive regulation of signal transducti...	465	4	0.75	0.0056
paracetamol	GO:0010604	positive regulation of macromolecule met...	1144	6	1.84	0.0069
paracetamol	GO:0045935	positive regulation of nucleobase-contai...	800	5	1.29	0.0071
paracetamol	GO:0015672	monovalent inorganic cation transport	267	3	0.43	0.0083
paracetamol	GO:0031328	positive regulation of cellular biosynth...	861	5	1.39	0.0096
paracetamol	GO:0035637	multicellular organismal signaling	555	4	0.89	0.0104
paracetamol	GO:0019226	transmission of nerve impulse	555	4	0.89	0.0104
paracetamol	GO:0050775	positive regulation of dendrite morphoge...	10	1	0.02	0.016
paracetamol	GO:0010771	negative regulation of cell morphogenesi...	10	1	0.02	0.016
paracetamol	GO:0072243	metanephric nephron epithelium developme...	10	1	0.02	0.016
paracetamol	GO:0072234	metanephric nephron tubule development	10	1	0.02	0.016
paracetamol	GO:0010738	regulation of protein kinase A signaling...	10	1	0.02	0.016
paracetamol	GO:0072202	cell differentiation involved in metanep...	10	1	0.02	0.016
paracetamol	GO:0072170	metanephric tubule development	10	1	0.02	0.016
paracetamol	GO:0017187	peptidyl-glutamic acid carboxylation	11	1	0.02	0.0176
paracetamol	GO:0018214	protein carboxylation	11	1	0.02	0.0176
paracetamol	GO:0010737	protein kinase A signaling cascade	11	1	0.02	0.0176
paracetamol	GO:0010002	cardioblast differentiation	11	1	0.02	0.0176
pergolide	GO:0000070	mitotic sister chromatid segregation	37	11	1.59	2.6e-07
pergolide	GO:0051301	cell division	336	40	14.47	4.2e-07
pergolide	GO:0006334	nucleosome assembly	72	12	3.1	5.1e-05
pergolide	GO:0040001	establishment of mitotic spindle localiz...	11	5	0.47	5.4e-05
pergolide	GO:0000236	mitotic prometaphase	73	12	3.14	5.9e-05
pergolide	GO:0043065	positive regulation of apoptosis	489	40	21.06	6.7e-05
pergolide	GO:0007067	mitosis	275	39	11.84	8.8e-05
pergolide	GO:0043123	positive regulation of I-kappaB kinase/N...	114	15	4.91	0.00011
pergolide	GO:0016197	endosome transport	90	12	3.88	0.00045
pergolide	GO:0034508	centromere complex assembly	10	4	0.43	0.00058
pergolide	GO:0051303	establishment of chromosome localization	17	5	0.73	0.00058
pergolide	GO:0007052	mitotic spindle organization	26	6	1.12	0.00068
pergolide	GO:0060333	interferon-gamma-mediated signaling path...	69	10	2.97	0.00069
pergolide	GO:0050853	B cell receptor signaling pathway	18	5	0.78	0.00078
pergolide	GO:0007169	transmembrane receptor protein tyrosine ...	498	37	21.45	0.00082
pergolide	GO:0006916	anti-apoptosis	231	21	9.95	0.00099
pergolide	GO:0000086	G2/M transition of mitotic cell cycle	128	14	5.51	0.0012
pergolide	GO:0007059	chromosome segregation	101	21	4.35	0.00135
pergolide	GO:0009966	regulation of signal transduction	1165	81	50.17	0.00148
pergolide	GO:0007596	blood coagulation	445	33	19.16	0.0016
phenylpropanolamine	GO:0006954	inflammatory response	342	13	2.65	2e-06
phenylpropanolamine	GO:0030595	leukocyte chemotaxis	83	7	0.64	3.4e-06
phenylpropanolamine	GO:0042744	hydrogen peroxide catabolic process	17	3	0.13	0.00028
phenylpropanolamine	GO:0031100	organ regeneration	46	4	0.36	0.00043
phenylpropanolamine	GO:0007159	leukocyte cell-cell adhesion	27	3	0.21	0.00115
phenylpropanolamine	GO:0032024	positive regulation of insulin secretion	28	3	0.22	0.00128
phenylpropanolamine	GO:0002286	T cell activation involved in immune res...	29	3	0.23	0.00142
phenylpropanolamine	GO:0006909	phagocytosis	65	4	0.5	0.00159
phenylpropanolamine	GO:0070664	negative regulation of leukocyte prolife...	34	3	0.26	0.00227
phenylpropanolamine	GO:0030036	actin cytoskeleton organization	284	11	2.2	0.0023
phenylpropanolamine	GO:0050930	induction of positive chemotaxis	10	2	0.08	0.00257
phenylpropanolamine	GO:0001909	leukocyte mediated cytotoxicity	36	3	0.28	0.00268
phenylpropanolamine	GO:0002274	myeloid leukocyte activation	76	4	0.59	0.00283
phenylpropanolamine	GO:0008219	cell death	1354	20	10.51	0.00297
phenylpropanolamine	GO:0048147	negative regulation of fibroblast prolif...	11	2	0.09	0.00313
phenylpropanolamine	GO:0042742	defense response to bacterium	79	4	0.61	0.00326
phenylpropanolamine	GO:0048583	regulation of response to stimulus	1575	25	12.22	0.00345
phenylpropanolamine	GO:0021782	glial cell development	42	3	0.33	0.00416
phenylpropanolamine	GO:0006955	immune response	831	18	6.45	0.00423
phenylpropanolamine	GO:0045073	regulation of chemokine biosynthetic pro...	13	2	0.1	0.00439
pivampicillin	GO:0007568	aging	171	18	4.82	1.5e-06
pivampicillin	GO:0008360	regulation of cell shape	52	10	1.47	1.5e-06
pivampicillin	GO:0006695	cholesterol biosynthetic process	40	8	1.13	1.3e-05
pivampicillin	GO:0006916	anti-apoptosis	231	19	6.52	2.9e-05
pivampicillin	GO:0045124	regulation of bone resorption	19	5	0.54	0.00014
pivampicillin	GO:0048679	regulation of axon regeneration	11	4	0.31	0.00018
pivampicillin	GO:0006096	glycolysis	57	8	1.61	0.00018
pivampicillin	GO:0071456	cellular response to hypoxia	32	6	0.9	0.00023
pivampicillin	GO:0034109	homotypic cell-cell adhesion	13	4	0.37	0.00036
pivampicillin	GO:0050776	regulation of immune response	420	31	11.85	0.00044
pivampicillin	GO:0001525	angiogenesis	266	18	7.5	0.00053
pivampicillin	GO:0071222	cellular response to lipopolysaccharide	53	7	1.49	0.00067
pivampicillin	GO:0071277	cellular response to calcium ion	16	4	0.45	0.00086
pivampicillin	GO:0045732	positive regulation of protein catabolic...	56	7	1.58	0.00094
pivampicillin	GO:0006936	muscle contraction	212	15	5.98	0.00098
pivampicillin	GO:0044419	interspecies interaction between organis...	354	21	9.99	0.00106
pivampicillin	GO:0070228	regulation of lymphocyte apoptosis	17	4	0.48	0.0011
pivampicillin	GO:0002697	regulation of immune effector process	153	12	4.32	0.00129
pivampicillin	GO:0030593	neutrophil chemotaxis	30	5	0.85	0.00138
pivampicillin	GO:0002687	positive regulation of leukocyte migrati...	46	6	1.3	0.00174
podophyllotoxin	GO:0048015	phosphatidylinositol-mediated signaling	63	14	2.67	2.7e-07
podophyllotoxin	GO:0030036	actin cytoskeleton organization	284	38	12.02	2.2e-06
podophyllotoxin	GO:0030335	positive regulation of cell migration	163	20	6.9	1.7e-05
podophyllotoxin	GO:0051301	cell division	336	37	14.22	3.2e-05
podophyllotoxin	GO:0006695	cholesterol biosynthetic process	40	9	1.69	3.4e-05
podophyllotoxin	GO:0045944	positive regulation of transcription fro...	423	35	17.9	0.00011
podophyllotoxin	GO:0030336	negative regulation of cell migration	81	12	3.43	0.00014
podophyllotoxin	GO:0060429	epithelium development	352	30	14.89	0.0002
podophyllotoxin	GO:0000236	mitotic prometaphase	73	11	3.09	0.00023
podophyllotoxin	GO:0051017	actin filament bundle assembly	53	9	2.24	0.00034
podophyllotoxin	GO:0071277	cellular response to calcium ion	16	5	0.68	0.00039
podophyllotoxin	GO:0031116	positive regulation of microtubule polym...	10	4	0.42	0.00054
podophyllotoxin	GO:0007052	mitotic spindle organization	26	6	1.1	0.00062
podophyllotoxin	GO:0051098	regulation of binding	124	14	5.25	0.00074
podophyllotoxin	GO:0001701	in utero embryonic development	185	18	7.83	0.00084
podophyllotoxin	GO:0001525	angiogenesis	266	26	11.25	0.00088
podophyllotoxin	GO:0018105	peptidyl-serine phosphorylation	73	10	3.09	0.00094
podophyllotoxin	GO:0007179	transforming growth factor beta receptor...	100	12	4.23	0.00102
podophyllotoxin	GO:0031401	positive regulation of protein modificat...	302	25	12.78	0.00103
podophyllotoxin	GO:0045930	negative regulation of mitotic cell cycl...	29	6	1.23	0.00115
prasterone	GO:0002474	antigen processing and presentation of p...	80	7	1.3	0.00031
prasterone	GO:0000084	S phase of mitotic cell cycle	124	8	2.02	0.00093
prasterone	GO:0050885	neuromuscular process controlling balanc...	28	4	0.46	0.00102
prasterone	GO:0000216	M/G1 transition of mitotic cell cycle	76	6	1.24	0.00145
prasterone	GO:0006521	regulation of cellular amino acid metabo...	53	5	0.86	0.00165
prasterone	GO:0045787	positive regulation of cell cycle	80	6	1.3	0.0019
prasterone	GO:0045766	positive regulation of angiogenesis	56	5	0.91	0.00211
prasterone	GO:0016071	mRNA metabolic process	520	20	8.47	0.00267
prasterone	GO:0006396	RNA processing	523	20	8.51	0.00284
prasterone	GO:0006977	DNA damage response, signal transduction...	60	5	0.98	0.00286
prasterone	GO:0006612	protein targeting to membrane	37	4	0.6	0.00295
prasterone	GO:0016197	endosome transport	90	6	1.47	0.00344
prasterone	GO:0006418	tRNA aminoacylation for protein translat...	40	4	0.65	0.00393
prasterone	GO:0006606	protein import into nucleus	157	8	2.56	0.00411
prasterone	GO:0051437	positive regulation of ubiquitin-protein...	66	5	1.07	0.00433
prasterone	GO:0048024	regulation of nuclear mRNA splicing, via...	21	3	0.34	0.00455
prasterone	GO:0042981	regulation of apoptosis	951	26	15.48	0.00589
prasterone	GO:0031328	positive regulation of cellular biosynth...	861	24	14.02	0.00644
prasterone	GO:0043412	macromolecule modification	1849	50	30.1	0.0067
prasterone	GO:0051173	positive regulation of nitrogen compound...	820	23	13.35	0.00711
pridinol	GO:0006144	purine base metabolic process	31	2	0.06	0.0019
pridinol	GO:0019538	protein metabolic process	2736	12	5.7	0.0039
pridinol	GO:0044272	sulfur compound biosynthetic process	50	2	0.1	0.0048
pridinol	GO:0044248	cellular catabolic process	1200	7	2.5	0.0088
pridinol	GO:0009116	nucleoside metabolic process	74	2	0.15	0.0102
pridinol	GO:0044267	cellular protein metabolic process	2314	10	4.82	0.0118
pridinol	GO:0009314	response to radiation	234	3	0.49	0.0121
pridinol	GO:0044271	cellular nitrogen compound biosynthetic ...	455	4	0.95	0.0134
pridinol	GO:0009628	response to abiotic stimulus	461	4	0.96	0.014
pridinol	GO:0007067	mitosis	275	3	0.57	0.0186
pridinol	GO:0000280	nuclear division	275	3	0.57	0.0186
pridinol	GO:0000087	M phase of mitotic cell cycle	283	3	0.59	0.0201
pridinol	GO:0006511	ubiquitin-dependent protein catabolic pr...	284	3	0.59	0.0203
pridinol	GO:0042772	DNA damage response, signal transduction...	10	1	0.02	0.0206
pridinol	GO:0009650	UV protection	10	1	0.02	0.0206
pridinol	GO:0006978	DNA damage response, signal transduction...	10	1	0.02	0.0206
pridinol	GO:0020027	hemoglobin metabolic process	10	1	0.02	0.0206
pridinol	GO:0060291	long-term synaptic potentiation	10	1	0.02	0.0206
pridinol	GO:0033197	response to vitamin E	10	1	0.02	0.0206
pridinol	GO:0022402	cell cycle process	788	5	1.64	0.0207
procaine	GO:0000398	nuclear mRNA splicing, via spliceosome	175	14	5.22	0.00074
procaine	GO:0007519	skeletal muscle tissue development	109	10	3.25	0.00151
procaine	GO:0000718	nucleotide-excision repair, DNA damage r...	20	4	0.6	0.00257
procaine	GO:0002028	regulation of sodium ion transport	22	4	0.66	0.00371
procaine	GO:0050434	positive regulation of viral transcripti...	53	6	1.58	0.00473
procaine	GO:0051149	positive regulation of muscle cell diffe...	38	5	1.13	0.00511
procaine	GO:0045736	negative regulation of cyclin-dependent ...	13	3	0.39	0.00601
procaine	GO:0015758	glucose transport	94	8	2.8	0.0069
procaine	GO:0045190	isotype switching	26	4	0.78	0.0069
procaine	GO:0034405	response to fluid shear stress	14	3	0.42	0.00748
procaine	GO:0006283	transcription-coupled nucleotide-excisio...	42	5	1.25	0.00786
procaine	GO:0018107	peptidyl-threonine phosphorylation	28	4	0.83	0.00902
procaine	GO:0006370	mRNA capping	28	4	0.83	0.00902
procaine	GO:0006378	mRNA polyadenylation	15	3	0.45	0.00915
procaine	GO:0046513	ceramide biosynthetic process	15	3	0.45	0.00915
procaine	GO:0033036	macromolecule localization	1234	51	36.79	0.00936
procaine	GO:0042246	tissue regeneration	31	4	0.92	0.01293
procaine	GO:0090003	regulation of establishment of protein l...	17	3	0.51	0.01309
procaine	GO:0008104	protein localization	1028	43	30.65	0.0139
procaine	GO:0045445	myoblast differentiation	32	4	0.95	0.01444
prochlorperazine	GO:0006695	cholesterol biosynthetic process	40	15	0.99	1.3e-14
prochlorperazine	GO:0008299	isoprenoid biosynthetic process	20	6	0.5	6.4e-06
prochlorperazine	GO:0030968	endoplasmic reticulum unfolded protein r...	20	6	0.5	6.4e-06
prochlorperazine	GO:0048199	vesicle targeting, to, from or within Go...	21	6	0.52	8.7e-06
prochlorperazine	GO:0009267	cellular response to starvation	51	8	1.26	3.2e-05
prochlorperazine	GO:0045944	positive regulation of transcription fro...	423	25	10.49	5e-05
prochlorperazine	GO:0071456	cellular response to hypoxia	32	6	0.79	0.00012
prochlorperazine	GO:0048732	gland development	201	15	4.98	0.00014
prochlorperazine	GO:0006916	anti-apoptosis	231	16	5.73	0.0002
prochlorperazine	GO:0006888	ER to Golgi vesicle-mediated transport	36	6	0.89	0.00023
prochlorperazine	GO:0006901	vesicle coating	25	5	0.62	0.00032
prochlorperazine	GO:0006457	protein folding	171	13	4.24	0.00033
prochlorperazine	GO:0043066	negative regulation of apoptosis	459	31	11.38	0.00036
prochlorperazine	GO:0008406	gonad development	154	12	3.82	0.00044
prochlorperazine	GO:0006891	intra-Golgi vesicle-mediated transport	16	4	0.4	0.00053
prochlorperazine	GO:0001938	positive regulation of endothelial cell ...	42	6	1.04	0.00054
prochlorperazine	GO:0018279	protein N-linked glycosylation via aspar...	76	8	1.88	0.00056
prochlorperazine	GO:0001836	release of cytochrome c from mitochondri...	30	5	0.74	0.00077
prochlorperazine	GO:0002520	immune system development	383	22	9.5	0.00096
prochlorperazine	GO:0034138	toll-like receptor 3 signaling pathway	64	7	1.59	0.00099
progesterone	GO:0051301	cell division	336	27	2.74	5.4e-15
progesterone	GO:0000236	mitotic prometaphase	73	12	0.59	4.7e-13
progesterone	GO:0007052	mitotic spindle organization	26	7	0.21	1.1e-09
progesterone	GO:0051983	regulation of chromosome segregation	14	5	0.11	6e-08
progesterone	GO:0007051	spindle organization	61	13	0.5	8.1e-08
progesterone	GO:0031145	anaphase-promoting complex-dependent pro...	75	8	0.61	1.5e-07
progesterone	GO:0048015	phosphatidylinositol-mediated signaling	63	7	0.51	7.1e-07
progesterone	GO:0034508	centromere complex assembly	10	4	0.08	8.3e-07
progesterone	GO:0007094	mitotic cell cycle spindle assembly chec...	25	5	0.2	1.5e-06
progesterone	GO:0007067	mitosis	275	25	2.24	3.3e-06
progesterone	GO:0090068	positive regulation of cell cycle proces...	123	8	1	6.7e-06
progesterone	GO:0034502	protein localization to chromosome	18	4	0.15	1.1e-05
progesterone	GO:0033205	cell cycle cytokinesis	18	4	0.15	1.1e-05
progesterone	GO:0007018	microtubule-based movement	98	7	0.8	1.4e-05
progesterone	GO:0051303	establishment of chromosome localization	17	6	0.14	1.6e-05
progesterone	GO:0032467	positive regulation of cytokinesis	10	3	0.08	6e-05
progesterone	GO:0000085	G2 phase of mitotic cell cycle	10	3	0.08	6e-05
progesterone	GO:0008608	attachment of spindle microtubules to ki...	10	3	0.08	6e-05
progesterone	GO:0007080	mitotic metaphase plate congression	10	3	0.08	6e-05
progesterone	GO:0070507	regulation of microtubule cytoskeleton o...	54	5	0.44	7.3e-05
quinidine	GO:0043524	negative regulation of neuron apoptosis	67	2	0.07	0.0021
quinidine	GO:0050880	regulation of blood vessel size	90	2	0.09	0.0038
quinidine	GO:0006805	xenobiotic metabolic process	118	2	0.12	0.0064
quinidine	GO:0006873	cellular ion homeostasis	423	3	0.44	0.0083
quinidine	GO:0055114	oxidation-reduction process	448	3	0.47	0.0097
quinidine	GO:0043304	regulation of mast cell degranulation	10	1	0.01	0.0104
quinidine	GO:0033006	regulation of mast cell activation invol...	10	1	0.01	0.0104
quinidine	GO:0015879	carnitine transport	10	1	0.01	0.0104
quinidine	GO:0015838	betaine transport	10	1	0.01	0.0104
quinidine	GO:0006750	glutathione biosynthetic process	10	1	0.01	0.0104
quinidine	GO:0045080	positive regulation of chemokine biosynt...	10	1	0.01	0.0104
quinidine	GO:0003254	regulation of membrane depolarization	11	1	0.01	0.0114
quinidine	GO:0045920	negative regulation of exocytosis	11	1	0.01	0.0114
quinidine	GO:0045604	regulation of epidermal cell differentia...	11	1	0.01	0.0114
quinidine	GO:0002719	negative regulation of cytokine producti...	11	1	0.01	0.0114
quinidine	GO:0034383	low-density lipoprotein particle clearan...	11	1	0.01	0.0114
quinidine	GO:0002701	negative regulation of production of mol...	11	1	0.01	0.0114
quinidine	GO:0061082	myeloid leukocyte cytokine production	12	1	0.01	0.0124
quinidine	GO:0045073	regulation of chemokine biosynthetic pro...	13	1	0.01	0.0135
quinidine	GO:0006536	glutamate metabolic process	13	1	0.01	0.0135
quinpirole	GO:0051983	regulation of chromosome segregation	14	5	0.46	5.9e-05
quinpirole	GO:0051301	cell division	336	25	11.07	0.00012
quinpirole	GO:0007596	blood coagulation	445	33	14.66	0.00013
quinpirole	GO:0050853	B cell receptor signaling pathway	18	5	0.59	0.00023
quinpirole	GO:0060627	regulation of vesicle-mediated transport	132	16	4.35	0.00024
quinpirole	GO:0043066	negative regulation of apoptosis	459	30	15.12	0.00026
quinpirole	GO:0032352	positive regulation of hormone metabolic...	11	4	0.36	0.00032
quinpirole	GO:0040001	establishment of mitotic spindle localiz...	11	4	0.36	0.00032
quinpirole	GO:0051726	regulation of cell cycle	553	34	18.22	0.00032
quinpirole	GO:0043123	positive regulation of I-kappaB kinase/N...	114	12	3.76	0.00036
quinpirole	GO:0007165	signal transduction	3091	156	101.81	0.00039
quinpirole	GO:0006954	inflammatory response	342	24	11.27	0.00039
quinpirole	GO:0034097	response to cytokine stimulus	335	30	11.03	0.00057
quinpirole	GO:0031329	regulation of cellular catabolic process	299	25	9.85	0.00078
quinpirole	GO:0007051	spindle organization	61	8	2.01	0.00082
quinpirole	GO:0046885	regulation of hormone biosynthetic proce...	14	4	0.46	0.00089
quinpirole	GO:0045661	regulation of myoblast differentiation	14	4	0.46	0.00089
quinpirole	GO:0048015	phosphatidylinositol-mediated signaling	63	8	2.08	0.00102
quinpirole	GO:0032770	positive regulation of monooxygenase act...	15	4	0.49	0.00118
quinpirole	GO:0071310	cellular response to organic substance	688	47	22.66	0.00119
resveratrol	GO:0000002	mitochondrial genome maintenance	11	0	0	1
resveratrol	GO:0000003	reproduction	889	0	0	1
resveratrol	GO:0000018	regulation of DNA recombination	29	0	0	1
resveratrol	GO:0000038	very long-chain fatty acid metabolic pro...	25	0	0	1
resveratrol	GO:0000041	transition metal ion transport	68	0	0	1
resveratrol	GO:0000045	autophagic vacuole assembly	15	0	0	1
resveratrol	GO:0000060	protein import into nucleus, translocati...	28	0	0	1
resveratrol	GO:0000070	mitotic sister chromatid segregation	37	0	0	1
resveratrol	GO:0000075	cell cycle checkpoint	200	0	0	1
resveratrol	GO:0000077	DNA damage checkpoint	112	0	0	1
resveratrol	GO:0000079	regulation of cyclin-dependent protein k...	68	0	0	1
resveratrol	GO:0000080	G1 phase of mitotic cell cycle	32	0	0	1
resveratrol	GO:0000082	G1/S transition of mitotic cell cycle	168	0	0	1
resveratrol	GO:0000083	regulation of transcription involved in ...	20	0	0	1
resveratrol	GO:0000084	S phase of mitotic cell cycle	124	0	0	1
resveratrol	GO:0000085	G2 phase of mitotic cell cycle	10	0	0	1
resveratrol	GO:0000086	G2/M transition of mitotic cell cycle	128	0	0	1
resveratrol	GO:0000087	M phase of mitotic cell cycle	283	0	0	1
resveratrol	GO:0000096	sulfur amino acid metabolic process	24	0	0	1
resveratrol	GO:0000097	sulfur amino acid biosynthetic process	14	0	0	1
salbutamol	GO:0022612	gland morphogenesis	76	6	0.83	0.00018
salbutamol	GO:0042060	wound healing	534	16	5.86	0.00023
salbutamol	GO:0042401	cellular biogenic amine biosynthetic pro...	33	4	0.36	0.00044
salbutamol	GO:0006595	polyamine metabolic process	16	3	0.18	0.00065
salbutamol	GO:0046697	decidualization	16	3	0.18	0.00065
salbutamol	GO:0008284	positive regulation of cell proliferatio...	478	14	5.25	0.00073
salbutamol	GO:0001894	tissue homeostasis	72	5	0.79	0.00114
salbutamol	GO:0009225	nucleotide-sugar metabolic process	21	3	0.23	0.00148
salbutamol	GO:0030162	regulation of proteolysis	113	6	1.24	0.0015
salbutamol	GO:0009966	regulation of signal transduction	1165	24	12.79	0.00166
salbutamol	GO:0006040	amino sugar metabolic process	23	3	0.25	0.00195
salbutamol	GO:0051046	regulation of secretion	313	10	3.44	0.0023
salbutamol	GO:0033280	response to vitamin D	25	3	0.27	0.00249
salbutamol	GO:0048545	response to steroid hormone stimulus	273	9	3	0.00308
salbutamol	GO:0010951	negative regulation of endopeptidase act...	57	4	0.63	0.00348
salbutamol	GO:0001666	response to hypoxia	185	7	2.03	0.00423
salbutamol	GO:0044283	small molecule biosynthetic process	580	14	6.37	0.00442
salbutamol	GO:0016477	cell migration	583	17	6.4	0.00479
salbutamol	GO:0048103	somatic stem cell division	10	2	0.11	0.00508
salbutamol	GO:0060429	epithelium development	352	10	3.86	0.00529
scopolamine	GO:0042104	positive regulation of activated T cell ...	16	4	0.27	0.00012
scopolamine	GO:0006833	water transport	30	5	0.51	0.00013
scopolamine	GO:0007189	activation of adenylate cyclase activity...	38	5	0.64	0.00042
scopolamine	GO:0010035	response to inorganic substance	307	17	5.2	0.00052
scopolamine	GO:0007413	axonal fasciculation	11	3	0.19	0.00071
scopolamine	GO:0033280	response to vitamin D	25	4	0.42	0.00076
scopolamine	GO:0032355	response to estradiol stimulus	90	7	1.52	0.00082
scopolamine	GO:0045843	negative regulation of striated muscle t...	13	3	0.22	0.00121
scopolamine	GO:0034199	activation of protein kinase A activity	14	3	0.24	0.00152
scopolamine	GO:0071377	cellular response to glucagon stimulus	30	4	0.51	0.00155
scopolamine	GO:0007565	female pregnancy	129	8	2.19	0.00155
scopolamine	GO:0008284	positive regulation of cell proliferatio...	478	21	8.1	0.00172
scopolamine	GO:0042522	regulation of tyrosine phosphorylation o...	15	3	0.25	0.00187
scopolamine	GO:0045597	positive regulation of cell differentiat...	340	14	5.76	0.00191
scopolamine	GO:0019233	sensory perception of pain	53	5	0.9	0.00196
scopolamine	GO:0048704	embryonic skeletal system morphogenesis	54	5	0.91	0.00213
scopolamine	GO:0006112	energy reserve metabolic process	136	8	2.3	0.00217
scopolamine	GO:0007155	cell adhesion	715	23	12.11	0.00219
scopolamine	GO:0048738	cardiac muscle tissue development	81	6	1.37	0.00247
scopolamine	GO:0007568	aging	171	9	2.9	0.0025
scopoletin	GO:0006958	complement activation, classical pathway	29	1	0.01	0.0082
scopoletin	GO:0002429	immune response-activating cell surface ...	102	1	0.03	0.0287
scopoletin	GO:0002768	immune response-regulating cell surface ...	105	1	0.03	0.0295
scopoletin	GO:0030308	negative regulation of cell growth	112	1	0.03	0.0315
scopoletin	GO:0045926	negative regulation of growth	139	1	0.04	0.039
scopoletin	GO:0002757	immune response-activating signal transd...	179	1	0.05	0.05
scopoletin	GO:0002764	immune response-regulating signaling pat...	182	1	0.05	0.0508
scopoletin	GO:0001558	regulation of cell growth	224	1	0.06	0.0623
scopoletin	GO:0016049	cell growth	285	1	0.08	0.0788
scopoletin	GO:0040008	regulation of growth	373	1	0.11	0.1022
scopoletin	GO:0045087	innate immune response	403	1	0.11	0.1101
scopoletin	GO:0040007	growth	554	1	0.16	0.1492
scopoletin	GO:0050794	regulation of cellular process	5653	3	1.61	0.1532
scopoletin	GO:0051128	regulation of cellular component organiz...	815	1	0.23	0.214
scopoletin	GO:0006952	defense response	824	1	0.23	0.2162
scopoletin	GO:0050789	regulation of biological process	5994	3	1.7	0.3205
scopoletin	GO:0065007	biological regulation	6351	3	1.8	0.36
scopoletin	GO:0007166	cell surface receptor linked signaling p...	1711	1	0.49	0.4114
scopoletin	GO:0030154	cell differentiation	1848	1	0.52	0.4383
scopoletin	GO:0048869	cellular developmental process	1919	1	0.54	0.452
sotalol	GO:0010608	posttranscriptional regulation of gene e...	243	7	2.02	0.0041
sotalol	GO:0043243	positive regulation of protein complex d...	12	2	0.1	0.0043
sotalol	GO:0007026	negative regulation of microtubule depol...	14	2	0.12	0.0058
sotalol	GO:0051301	cell division	336	8	2.8	0.0068
sotalol	GO:0006605	protein targeting	275	7	2.29	0.0079
sotalol	GO:0070534	protein K63-linked ubiquitination	17	2	0.14	0.0086
sotalol	GO:0043954	cellular component maintenance	17	2	0.14	0.0086
sotalol	GO:0046717	acid secretion	18	2	0.15	0.0096
sotalol	GO:0007049	cell cycle	1048	16	8.73	0.0121
sotalol	GO:0035176	social behavior	24	2	0.2	0.0168
sotalol	GO:0006611	protein export from nucleus	24	2	0.2	0.0168
sotalol	GO:0051248	negative regulation of protein metabolic...	248	6	2.07	0.0172
sotalol	GO:2001022	positive regulation of response to DNA d...	25	2	0.21	0.0182
sotalol	GO:0042398	cellular modified amino acid biosyntheti...	28	2	0.23	0.0225
sotalol	GO:0043433	negative regulation of sequence-specific...	76	3	0.63	0.0254
sotalol	GO:0043967	histone H4 acetylation	31	2	0.26	0.0273
sotalol	GO:0006417	regulation of translation	138	4	1.15	0.028
sotalol	GO:0032268	regulation of cellular protein metabolic...	874	13	7.28	0.0283
sotalol	GO:0000080	G1 phase of mitotic cell cycle	32	2	0.27	0.0289
sotalol	GO:0032270	positive regulation of cellular protein ...	361	7	3.01	0.0306
sparteine	GO:0050690	regulation of defense response to virus ...	25	2	0.01	5.4e-05
sparteine	GO:0016032	viral reproduction	394	3	0.19	0.00049
sparteine	GO:0006886	intracellular protein transport	427	3	0.2	0.00062
sparteine	GO:0048193	Golgi vesicle transport	119	2	0.06	0.00123
sparteine	GO:0007090	regulation of S phase of mitotic cell cy...	19	1	0.01	0.00896
sparteine	GO:0006906	vesicle fusion	21	1	0.01	0.0099
sparteine	GO:0007052	mitotic spindle organization	26	1	0.01	0.01225
sparteine	GO:0051225	spindle assembly	29	1	0.01	0.01365
sparteine	GO:0042059	negative regulation of epidermal growth ...	33	1	0.02	0.01552
sparteine	GO:0006892	post-Golgi vesicle-mediated transport	49	1	0.02	0.02298
sparteine	GO:0042058	regulation of epidermal growth factor re...	53	1	0.03	0.02484
sparteine	GO:0007051	spindle organization	61	1	0.03	0.02854
sparteine	GO:0070925	organelle assembly	64	1	0.03	0.02993
sparteine	GO:0007088	regulation of mitosis	68	1	0.03	0.03178
sparteine	GO:0051783	regulation of nuclear division	68	1	0.03	0.03178
sparteine	GO:0006898	receptor-mediated endocytosis	84	1	0.04	0.03913
sparteine	GO:0007173	epidermal growth factor receptor signali...	93	1	0.04	0.04325
sparteine	GO:0007059	chromosome segregation	101	1	0.05	0.0469
sparteine	GO:0046777	protein autophosphorylation	113	1	0.05	0.05236
sparteine	GO:0016043	cellular component organization	2979	4	1.41	0.0697
streptozocin	GO:0042787	protein ubiquitination involved in ubiqu...	46	7	0.92	3.2e-05
streptozocin	GO:0045732	positive regulation of protein catabolic...	56	6	1.12	0.00083
streptozocin	GO:0007030	Golgi organization	22	4	0.44	0.00085
streptozocin	GO:0070936	protein K48-linked ubiquitination	27	4	0.54	0.00189
streptozocin	GO:0030518	steroid hormone receptor signaling pathw...	84	9	1.68	0.00217
streptozocin	GO:0006641	triglyceride metabolic process	73	6	1.46	0.00331
streptozocin	GO:0035338	long-chain fatty-acyl-CoA biosynthetic p...	16	3	0.32	0.00363
streptozocin	GO:0042147	retrograde transport, endosome to Golgi	16	3	0.32	0.00363
streptozocin	GO:0060765	regulation of androgen receptor signalin...	16	3	0.32	0.00363
streptozocin	GO:0018279	protein N-linked glycosylation via aspar...	76	6	1.52	0.00404
streptozocin	GO:0006886	intracellular protein transport	427	17	8.53	0.00526
streptozocin	GO:0048199	vesicle targeting, to, from or within Go...	21	3	0.42	0.00801
streptozocin	GO:0033692	cellular polysaccharide biosynthetic pro...	40	4	0.8	0.00805
streptozocin	GO:2000112	regulation of cellular macromolecule bio...	2174	58	43.42	0.00927
streptozocin	GO:0043507	positive regulation of JUN kinase activi...	42	4	0.84	0.00956
streptozocin	GO:0009057	macromolecule catabolic process	571	28	11.4	0.01023
streptozocin	GO:0016574	histone ubiquitination	23	3	0.46	0.01036
streptozocin	GO:0000956	nuclear-transcribed mRNA catabolic proce...	68	5	1.36	0.01141
streptozocin	GO:0051028	mRNA transport	95	6	1.9	0.01178
streptozocin	GO:0006901	vesicle coating	25	3	0.5	0.01307
sulfaphenazole	GO:0017145	stem cell division	12	4	0.19	2.6e-05
sulfaphenazole	GO:0055013	cardiac muscle cell development	23	4	0.36	0.0004
sulfaphenazole	GO:0007163	establishment or maintenance of cell pol...	69	6	1.08	0.0007
sulfaphenazole	GO:0001558	regulation of cell growth	224	11	3.5	0.00077
sulfaphenazole	GO:0030866	cortical actin cytoskeleton organization	13	3	0.2	0.00095
sulfaphenazole	GO:0030335	positive regulation of cell migration	163	9	2.55	0.00102
sulfaphenazole	GO:0035412	regulation of catenin import into nucleu...	14	3	0.22	0.0012
sulfaphenazole	GO:0032846	positive regulation of homeostatic proce...	54	5	0.84	0.00149
sulfaphenazole	GO:0045785	positive regulation of cell adhesion	83	6	1.3	0.00185
sulfaphenazole	GO:0010718	positive regulation of epithelial to mes...	17	3	0.27	0.00217
sulfaphenazole	GO:0001666	response to hypoxia	185	9	2.89	0.00245
sulfaphenazole	GO:0090317	negative regulation of intracellular pro...	37	4	0.58	0.00254
sulfaphenazole	GO:0008285	negative regulation of cell proliferatio...	392	14	6.12	0.00331
sulfaphenazole	GO:0090092	regulation of transmembrane receptor pro...	94	6	1.47	0.00348
sulfaphenazole	GO:0009952	anterior/posterior pattern specification	128	7	2	0.00388
sulfaphenazole	GO:0009395	phospholipid catabolic process	21	3	0.33	0.00405
sulfaphenazole	GO:0010810	regulation of cell-substrate adhesion	68	5	1.06	0.00413
sulfaphenazole	GO:0031175	neuron projection development	536	17	8.37	0.00423
sulfaphenazole	GO:0050790	regulation of catalytic activity	1078	28	16.84	0.00477
sulfaphenazole	GO:0007154	cell communication	3527	75	55.08	0.00523
sulfinpyrazone	GO:0071456	cellular response to hypoxia	32	2	0.03	0.00032
sulfinpyrazone	GO:0009749	response to glucose stimulus	85	2	0.07	0.00222
sulfinpyrazone	GO:0055015	ventricular cardiac muscle cell developm...	10	1	0.01	0.00849
sulfinpyrazone	GO:0090342	regulation of cell aging	11	1	0.01	0.00934
sulfinpyrazone	GO:0046718	entry of virus into host cell	13	1	0.01	0.01102
sulfinpyrazone	GO:0051926	negative regulation of calcium ion trans...	15	1	0.01	0.01271
sulfinpyrazone	GO:0007157	heterophilic cell-cell adhesion	16	1	0.01	0.01355
sulfinpyrazone	GO:0052192	movement in environment of other organis...	17	1	0.01	0.01439
sulfinpyrazone	GO:0051828	entry into other organism involved in sy...	17	1	0.01	0.01439
sulfinpyrazone	GO:0030260	entry into host cell	17	1	0.01	0.01439
sulfinpyrazone	GO:0052126	movement in host environment	17	1	0.01	0.01439
sulfinpyrazone	GO:0044409	entry into host	17	1	0.01	0.01439
sulfinpyrazone	GO:0051806	entry into cell of other organism involv...	17	1	0.01	0.01439
sulfinpyrazone	GO:0007517	muscle organ development	227	2	0.19	0.01498
sulfinpyrazone	GO:0051090	regulation of sequence-specific DNA bind...	227	2	0.19	0.01498
sulfinpyrazone	GO:0045123	cellular extravasation	18	1	0.02	0.01524
sulfinpyrazone	GO:0046688	response to copper ion	20	1	0.02	0.01692
sulfinpyrazone	GO:0045907	positive regulation of vasoconstriction	20	1	0.02	0.01692
sulfinpyrazone	GO:0034698	response to gonadotropin stimulus	21	1	0.02	0.01775
sulfinpyrazone	GO:0030261	chromosome condensation	21	1	0.02	0.01775
tanespimycin	GO:0006986	response to unfolded protein	57	21	3.02	3.9e-13
tanespimycin	GO:0051437	positive regulation of ubiquitin-protein...	66	17	3.49	3.5e-08
tanespimycin	GO:0031145	anaphase-promoting complex-dependent pro...	75	18	3.97	4.6e-08
tanespimycin	GO:0051436	negative regulation of ubiquitin-protein...	61	16	3.23	6.7e-08
tanespimycin	GO:0006521	regulation of cellular amino acid metabo...	53	13	2.8	2.6e-06
tanespimycin	GO:0042026	protein refolding	10	6	0.53	3.7e-06
tanespimycin	GO:0006457	protein folding	171	33	9.05	5.6e-06
tanespimycin	GO:0006977	DNA damage response, signal transduction...	60	13	3.17	1.2e-05
tanespimycin	GO:0061077	chaperone-mediated protein folding	14	6	0.74	4.5e-05
tanespimycin	GO:0002474	antigen processing and presentation of p...	80	14	4.23	6.8e-05
tanespimycin	GO:0000236	mitotic prometaphase	73	13	3.86	0.0001
tanespimycin	GO:0000216	M/G1 transition of mitotic cell cycle	76	13	4.02	0.00016
tanespimycin	GO:0015031	protein transport	818	75	43.28	0.00023
tanespimycin	GO:0042981	regulation of apoptosis	951	82	50.32	0.00044
tanespimycin	GO:0048193	Golgi vesicle transport	119	16	6.3	0.00051
tanespimycin	GO:0000084	S phase of mitotic cell cycle	124	16	6.56	0.00081
tanespimycin	GO:0016044	cellular membrane organization	480	42	25.4	0.00087
tanespimycin	GO:0006886	intracellular protein transport	427	38	22.59	0.00111
tanespimycin	GO:0007051	spindle organization	61	10	3.23	0.00124
tanespimycin	GO:0034508	centromere complex assembly	10	4	0.53	0.00126
tanespimycin	GO:0006986	response to unfolded protein	57	35	6.9	3.6e-15
tanespimycin	GO:0006457	protein folding	171	50	20.7	3.6e-07
tanespimycin	GO:0030433	ER-associated protein catabolic process	25	12	3.03	1.1e-05
tanespimycin	GO:0030968	endoplasmic reticulum unfolded protein r...	20	10	2.42	3.8e-05
tanespimycin	GO:0043535	regulation of blood vessel endothelial c...	29	11	3.51	0.00034
tanespimycin	GO:0002474	antigen processing and presentation of p...	80	21	9.68	0.00041
tanespimycin	GO:0042026	protein refolding	10	6	1.21	0.00042
tanespimycin	GO:0006874	cellular calcium ion homeostasis	194	40	23.49	0.00046
tanespimycin	GO:0009408	response to heat	60	17	7.26	0.00055
tanespimycin	GO:0042108	positive regulation of cytokine biosynth...	50	15	6.05	0.00059
tanespimycin	GO:0061077	chaperone-mediated protein folding	14	7	1.69	0.00059
tanespimycin	GO:0051345	positive regulation of hydrolase activit...	342	62	41.4	0.00065
tanespimycin	GO:0001666	response to hypoxia	185	38	22.4	0.00068
tanespimycin	GO:0006888	ER to Golgi vesicle-mediated transport	36	12	4.36	0.00073
tanespimycin	GO:0043552	positive regulation of phosphatidylinosi...	11	6	1.33	0.00084
tanespimycin	GO:0007093	mitotic cell cycle checkpoint	116	26	14.04	0.00124
tanespimycin	GO:0048513	organ development	1727	250	209.07	0.00151
tanespimycin	GO:0008207	C21-steroid hormone metabolic process	35	11	4.24	0.00206
tanespimycin	GO:0050880	regulation of blood vessel size	90	21	10.9	0.00209
tanespimycin	GO:0048199	vesicle targeting, to, from or within Go...	21	8	2.54	0.00214
tanespimycin	GO:0006986	response to unfolded protein	57	13	0.45	3e-16
tanespimycin	GO:0006457	protein folding	171	21	1.34	3e-10
tanespimycin	GO:0042026	protein refolding	10	4	0.08	7.2e-07
tanespimycin	GO:0051084	'de novo' posttranslational protein fold...	46	6	0.36	1.4e-06
tanespimycin	GO:0061077	chaperone-mediated protein folding	14	4	0.11	3.3e-06
tanespimycin	GO:0051131	chaperone-mediated protein complex assem...	10	3	0.08	5.4e-05
tanespimycin	GO:0045933	positive regulation of muscle contractio...	22	3	0.17	0.00065
tanespimycin	GO:0006626	protein targeting to mitochondrion	28	3	0.22	0.00133
tanespimycin	GO:0007006	mitochondrial membrane organization	32	3	0.25	0.00197
tanespimycin	GO:0042401	cellular biogenic amine biosynthetic pro...	33	3	0.26	0.00215
tanespimycin	GO:0090200	positive regulation of release of cytoch...	10	2	0.08	0.00263
tanespimycin	GO:0044319	wound healing, spreading of cells	10	2	0.08	0.00263
tanespimycin	GO:0045932	negative regulation of muscle contractio...	11	2	0.09	0.0032
tanespimycin	GO:0043280	positive regulation of caspase activity	81	4	0.64	0.00372
tanespimycin	GO:0006809	nitric oxide biosynthetic process	42	3	0.33	0.0043
tanespimycin	GO:0032781	positive regulation of ATPase activity	14	2	0.11	0.00522
tanespimycin	GO:0055117	regulation of cardiac muscle contraction	14	2	0.11	0.00522
tanespimycin	GO:0032355	response to estradiol stimulus	90	4	0.71	0.00542
tanespimycin	GO:0006595	polyamine metabolic process	16	2	0.13	0.00681
tanespimycin	GO:0001558	regulation of cell growth	224	6	1.76	0.00826
terconazole	GO:0000398	nuclear mRNA splicing, via spliceosome	175	4	0.41	0.0007
terconazole	GO:0043666	regulation of phosphoprotein phosphatase...	18	2	0.04	0.0008
terconazole	GO:0048255	mRNA stabilization	19	2	0.04	0.0009
terconazole	GO:0051235	maintenance of location	138	3	0.33	0.0041
terconazole	GO:0030833	regulation of actin filament polymerizat...	53	2	0.13	0.0069
terconazole	GO:0007163	establishment or maintenance of cell pol...	69	2	0.16	0.0114
terconazole	GO:0030036	actin cytoskeleton organization	284	5	0.67	0.0134
terconazole	GO:0045185	maintenance of protein location	78	2	0.18	0.0145
terconazole	GO:0071844	cellular component assembly at cellular ...	765	7	1.81	0.017
terconazole	GO:0006354	transcription elongation, DNA-dependent	85	2	0.2	0.017
terconazole	GO:0007015	actin filament organization	147	4	0.35	0.0177
terconazole	GO:0022607	cellular component assembly	1051	8	2.49	0.0178
terconazole	GO:0030029	actin filament-based process	322	5	0.76	0.0201
terconazole	GO:0018193	peptidyl-amino acid modification	451	4	1.07	0.0203
terconazole	GO:0045579	positive regulation of B cell differenti...	10	1	0.02	0.0234
terconazole	GO:0007016	cytoskeletal anchoring at plasma membran...	10	1	0.02	0.0234
terconazole	GO:0051056	regulation of small GTPase mediated sign...	264	3	0.62	0.0236
terconazole	GO:0006911	phagocytosis, engulfment	11	1	0.03	0.0257
terconazole	GO:0033630	positive regulation of cell adhesion med...	11	1	0.03	0.0257
terconazole	GO:0001782	B cell homeostasis	11	1	0.03	0.0257
thioguanosine	GO:0046685	response to arsenic-containing substance	12	4	0.47	0.00086
thioguanosine	GO:0044237	cellular metabolic process	6213	298	241.11	0.00149
thioguanosine	GO:0022904	respiratory electron transport chain	87	10	3.38	0.00192
thioguanosine	GO:0072593	reactive oxygen species metabolic proces...	90	10	3.49	0.00248
thioguanosine	GO:0019319	hexose biosynthetic process	62	8	2.41	0.00259
thioguanosine	GO:0006412	translation	344	33	13.35	0.00352
thioguanosine	GO:0016071	mRNA metabolic process	520	33	20.18	0.00363
thioguanosine	GO:0006979	response to oxidative stress	195	16	7.57	0.00381
thioguanosine	GO:0006418	tRNA aminoacylation for protein translat...	40	6	1.55	0.00413
thioguanosine	GO:0006414	translational elongation	99	10	3.84	0.00497
thioguanosine	GO:0009612	response to mechanical stimulus	100	10	3.88	0.00534
thioguanosine	GO:0009394	2'-deoxyribonucleotide metabolic process	19	4	0.74	0.00545
thioguanosine	GO:0045739	positive regulation of DNA repair	19	4	0.74	0.00545
thioguanosine	GO:0042026	protein refolding	10	3	0.39	0.00568
thioguanosine	GO:0001783	B cell apoptosis	10	3	0.39	0.00568
thioguanosine	GO:0006334	nucleosome assembly	72	8	2.79	0.00655
thioguanosine	GO:0009110	vitamin biosynthetic process	20	4	0.78	0.00661
thioguanosine	GO:0006006	glucose metabolic process	171	14	6.64	0.00671
thioguanosine	GO:0031123	RNA 3'-end processing	73	8	2.83	0.00711
thioguanosine	GO:0009636	response to toxin	89	9	3.45	0.00748
thioridazine	GO:0006916	anti-apoptosis	231	23	6.76	2.7e-07
thioridazine	GO:0006888	ER to Golgi vesicle-mediated transport	36	9	1.05	6.5e-07
thioridazine	GO:0048199	vesicle targeting, to, from or within Go...	21	7	0.61	1.4e-06
thioridazine	GO:0002467	germinal center formation	10	5	0.29	4.6e-06
thioridazine	GO:0030968	endoplasmic reticulum unfolded protein r...	20	6	0.58	1.6e-05
thioridazine	GO:0006695	cholesterol biosynthetic process	40	8	1.17	1.7e-05
thioridazine	GO:0006906	vesicle fusion	21	6	0.61	2.2e-05
thioridazine	GO:0060333	interferon-gamma-mediated signaling path...	69	10	2.02	2.9e-05
thioridazine	GO:0030193	regulation of blood coagulation	45	8	1.32	4.1e-05
thioridazine	GO:0006901	vesicle coating	25	6	0.73	6.6e-05
thioridazine	GO:0006184	GTP catabolic process	280	21	8.19	7.3e-05
thioridazine	GO:0001819	positive regulation of cytokine producti...	128	13	3.74	9.2e-05
thioridazine	GO:0034138	toll-like receptor 3 signaling pathway	64	9	1.87	9.3e-05
thioridazine	GO:0034134	toll-like receptor 2 signaling pathway	66	9	1.93	0.00012
thioridazine	GO:0043123	positive regulation of I-kappaB kinase/N...	114	12	3.33	0.00012
thioridazine	GO:0006954	inflammatory response	342	26	10	0.0002
thioridazine	GO:0008063	Toll signaling pathway	71	9	2.08	0.00021
thioridazine	GO:0006919	activation of caspase activity	73	9	2.14	0.00026
thioridazine	GO:0034142	toll-like receptor 4 signaling pathway	75	9	2.19	0.00032
thioridazine	GO:0015031	protein transport	818	47	23.92	0.00035
thioridazine	GO:0030968	endoplasmic reticulum unfolded protein r...	20	8	0.43	3.9e-09
thioridazine	GO:0045454	cell redox homeostasis	41	8	0.88	2e-06
thioridazine	GO:0006986	response to unfolded protein	57	14	1.22	9.9e-05
thioridazine	GO:0008285	negative regulation of cell proliferatio...	392	21	8.39	0.0001
thioridazine	GO:0030433	ER-associated protein catabolic process	25	5	0.53	0.00016
thioridazine	GO:0006695	cholesterol biosynthetic process	40	6	0.86	0.00019
thioridazine	GO:0007566	embryo implantation	26	5	0.56	0.0002
thioridazine	GO:0015804	neutral amino acid transport	15	4	0.32	0.00023
thioridazine	GO:0046697	decidualization	16	4	0.34	0.0003
thioridazine	GO:0006950	response to stress	2248	86	48.09	0.00055
thioridazine	GO:0046165	alcohol biosynthetic process	92	10	1.97	0.0007
thioridazine	GO:0006417	regulation of translation	138	10	2.95	0.00075
thioridazine	GO:0006916	anti-apoptosis	231	16	4.94	0.0009
thioridazine	GO:0006917	induction of apoptosis	337	17	7.21	0.00091
thioridazine	GO:0000188	inactivation of MAPK activity	21	4	0.45	0.00092
thioridazine	GO:0032354	response to follicle-stimulating hormone...	10	3	0.21	0.00104
thioridazine	GO:0006457	protein folding	171	11	3.66	0.00111
thioridazine	GO:0044060	regulation of endocrine process	11	3	0.24	0.0014
thioridazine	GO:0009893	positive regulation of metabolic process	1236	42	26.44	0.0015
thioridazine	GO:0043154	negative regulation of caspase activity	40	5	0.86	0.00153
ticlopidine	GO:0006414	translational elongation	99	5	0.52	0.00016
ticlopidine	GO:0006415	translational termination	91	4	0.47	0.00126
ticlopidine	GO:0071385	cellular response to glucocorticoid stim...	21	2	0.11	0.00524
ticlopidine	GO:0060334	regulation of interferon-gamma-mediated ...	21	2	0.11	0.00524
ticlopidine	GO:0006611	protein export from nucleus	24	2	0.12	0.00682
ticlopidine	GO:0042398	cellular modified amino acid biosyntheti...	28	2	0.15	0.00922
ticlopidine	GO:0030148	sphingolipid biosynthetic process	31	2	0.16	0.01123
ticlopidine	GO:0046467	membrane lipid biosynthetic process	31	2	0.16	0.01123
ticlopidine	GO:0032355	response to estradiol stimulus	90	3	0.47	0.0114
ticlopidine	GO:0071456	cellular response to hypoxia	32	2	0.17	0.01194
ticlopidine	GO:0071453	cellular response to oxygen levels	35	2	0.18	0.01418
ticlopidine	GO:0031018	endocrine pancreas development	119	3	0.62	0.02391
ticlopidine	GO:0090068	positive regulation of cell cycle proces...	123	3	0.64	0.02605
ticlopidine	GO:0007267	cell-cell signaling	847	9	4.41	0.02957
ticlopidine	GO:0031016	pancreas development	142	3	0.74	0.03755
ticlopidine	GO:0043627	response to estrogen stimulus	142	3	0.74	0.03755
ticlopidine	GO:0072474	signal transduction involved in mitotic ...	60	2	0.31	0.03886
ticlopidine	GO:0072422	signal transduction involved in DNA dama...	60	2	0.31	0.03886
ticlopidine	GO:0072413	signal transduction involved in mitotic ...	60	2	0.31	0.03886
ticlopidine	GO:0072431	signal transduction involved in mitotic ...	60	2	0.31	0.03886
trichostatin A	GO:0006695	cholesterol biosynthetic process	40	20	5.95	1.7e-07
trichostatin A	GO:0030036	actin cytoskeleton organization	284	68	42.26	3e-05
trichostatin A	GO:0006184	GTP catabolic process	280	67	41.66	3.5e-05
trichostatin A	GO:0033572	transferrin transport	26	12	3.87	0.00014
trichostatin A	GO:0006886	intracellular protein transport	427	90	63.53	0.00028
trichostatin A	GO:0008286	insulin receptor signaling pathway	134	35	19.94	0.00046
trichostatin A	GO:0008333	endosome to lysosome transport	22	10	3.27	0.0006
trichostatin A	GO:0000079	regulation of cyclin-dependent protein k...	68	21	10.12	0.00061
trichostatin A	GO:0043243	positive regulation of protein complex d...	12	7	1.79	0.00063
trichostatin A	GO:0015991	ATP hydrolysis coupled proton transport	26	11	3.87	0.00068
trichostatin A	GO:0006044	N-acetylglucosamine metabolic process	19	9	2.83	0.00078
trichostatin A	GO:0032006	regulation of TOR signaling cascade	19	9	2.83	0.00078
trichostatin A	GO:0007264	small GTPase mediated signal transductio...	451	99	67.11	0.00086
trichostatin A	GO:0006595	polyamine metabolic process	16	8	2.38	0.00099
trichostatin A	GO:0042147	retrograde transport, endosome to Golgi	16	8	2.38	0.00099
trichostatin A	GO:0007169	transmembrane receptor protein tyrosine ...	498	110	74.1	0.00128
trichostatin A	GO:0007031	peroxisome organization	24	10	3.57	0.00137
trichostatin A	GO:0006984	ER-nucleus signaling pathway	32	12	4.76	0.0014
trichostatin A	GO:0071418	cellular response to amine stimulus	17	8	2.53	0.00163
trichostatin A	GO:0009225	nucleotide-sugar metabolic process	21	9	3.12	0.00188
troglitazone	GO:0015879	carnitine transport	10	3	0.09	8.3e-05
troglitazone	GO:0006469	negative regulation of protein kinase ac...	105	9	0.95	0.00011
troglitazone	GO:0015909	long-chain fatty acid transport	31	4	0.28	0.00017
troglitazone	GO:0050996	positive regulation of lipid catabolic p...	17	3	0.15	0.00045
troglitazone	GO:0006641	triglyceride metabolic process	73	5	0.66	0.00051
troglitazone	GO:0022409	positive regulation of cell-cell adhesio...	22	3	0.2	0.00099
troglitazone	GO:0008333	endosome to lysosome transport	22	3	0.2	0.00099
troglitazone	GO:0043407	negative regulation of MAP kinase activi...	50	4	0.45	0.00107
troglitazone	GO:0045766	positive regulation of angiogenesis	56	4	0.51	0.00164
troglitazone	GO:0008366	axon ensheathment	60	4	0.55	0.00212
troglitazone	GO:0014066	regulation of phosphatidylinositol 3-kin...	30	3	0.27	0.00247
troglitazone	GO:0044242	cellular lipid catabolic process	107	5	0.97	0.00286
troglitazone	GO:0045893	positive regulation of transcription, DN...	677	14	6.15	0.00308
troglitazone	GO:0043065	positive regulation of apoptosis	489	13	4.44	0.00313
troglitazone	GO:0045408	regulation of interleukin-6 biosynthetic...	10	2	0.09	0.00351
troglitazone	GO:0050727	regulation of inflammatory response	113	5	1.03	0.00362
troglitazone	GO:0045444	fat cell differentiation	85	6	0.77	0.00364
troglitazone	GO:0015908	fatty acid transport	42	6	0.38	0.00394
troglitazone	GO:0015893	drug transport	11	2	0.1	0.00426
troglitazone	GO:0010669	epithelial structure maintenance	11	2	0.1	0.00426
verteporfin	GO:0006888	ER to Golgi vesicle-mediated transport	36	11	0.97	1.5e-09
verteporfin	GO:0048199	vesicle targeting, to, from or within Go...	21	7	0.57	8.1e-07
verteporfin	GO:0009225	nucleotide-sugar metabolic process	21	6	0.57	1.4e-05
verteporfin	GO:0006488	dolichol-linked oligosaccharide biosynth...	23	6	0.62	2.5e-05
verteporfin	GO:0018279	protein N-linked glycosylation via aspar...	76	10	2.05	3.5e-05
verteporfin	GO:0006901	vesicle coating	25	6	0.67	4.2e-05
verteporfin	GO:0016236	macroautophagy	21	5	0.57	0.0002
verteporfin	GO:0043687	post-translational protein modification	112	11	3.02	0.00021
verteporfin	GO:0006886	intracellular protein transport	427	25	11.52	0.00022
verteporfin	GO:0006418	tRNA aminoacylation for protein translat...	40	6	1.08	0.00065
verteporfin	GO:0046364	monosaccharide biosynthetic process	72	8	1.94	0.00068
verteporfin	GO:0002474	antigen processing and presentation of p...	80	8	2.16	0.00137
verteporfin	GO:0072594	establishment of protein localization to...	63	9	1.7	0.00145
verteporfin	GO:0060008	Sertoli cell differentiation	10	3	0.27	0.00202
verteporfin	GO:0016197	endosome transport	90	8	2.43	0.00291
verteporfin	GO:0008033	tRNA processing	59	6	1.59	0.00497
verteporfin	GO:0007585	respiratory gaseous exchange	42	5	1.13	0.00518
verteporfin	GO:0015031	protein transport	818	44	22.07	0.00566
verteporfin	GO:0045661	regulation of myoblast differentiation	14	3	0.38	0.00567
verteporfin	GO:0006013	mannose metabolic process	15	3	0.4	0.00695
withaferin A	GO:0006986	response to unfolded protein	57	27	2.01	1.1e-18
withaferin A	GO:0006457	protein folding	171	35	6.04	3.1e-11
withaferin A	GO:0061077	chaperone-mediated protein folding	14	7	0.49	1.8e-07
withaferin A	GO:0030968	endoplasmic reticulum unfolded protein r...	20	8	0.71	1.9e-07
withaferin A	GO:0042026	protein refolding	10	6	0.35	3.5e-07
withaferin A	GO:0006695	cholesterol biosynthetic process	40	8	1.41	6.4e-05
withaferin A	GO:0030433	ER-associated protein catabolic process	25	6	0.88	0.00019
withaferin A	GO:0006916	anti-apoptosis	231	20	8.16	0.0002
withaferin A	GO:2000112	regulation of cellular macromolecule bio...	2174	105	76.75	0.00024
withaferin A	GO:0031398	positive regulation of protein ubiquitin...	102	12	3.6	0.00024
withaferin A	GO:0006469	negative regulation of protein kinase ac...	105	12	3.71	0.00032
withaferin A	GO:0009267	cellular response to starvation	51	8	1.8	0.00038
withaferin A	GO:0032006	regulation of TOR signaling cascade	19	5	0.67	0.00041
withaferin A	GO:0045454	cell redox homeostasis	41	7	1.45	0.00051
withaferin A	GO:0001836	release of cytochrome c from mitochondri...	30	6	1.06	0.00054
withaferin A	GO:0006809	nitric oxide biosynthetic process	42	7	1.48	0.0006
withaferin A	GO:0031329	regulation of cellular catabolic process	299	22	10.56	0.00091
withaferin A	GO:0009636	response to toxin	89	10	3.14	0.00113
withaferin A	GO:0008219	cell death	1354	84	47.8	0.00181
withaferin A	GO:0006917	induction of apoptosis	337	23	11.9	0.00192
yohimbic acid	GO:0015850	organic alcohol transport	46	2	0.15	0.01
yohimbic acid	GO:0051302	regulation of cell division	58	2	0.19	0.016
yohimbic acid	GO:0071158	positive regulation of cell cycle arrest	70	2	0.23	0.022
yohimbic acid	GO:0022618	ribonucleoprotein complex assembly	78	2	0.26	0.027
yohimbic acid	GO:0008584	male gonad development	79	2	0.26	0.028
yohimbic acid	GO:0071826	ribonucleoprotein complex subunit organi...	80	2	0.27	0.029
yohimbic acid	GO:0009108	coenzyme biosynthetic process	83	2	0.27	0.031
yohimbic acid	GO:0051319	G2 phase	10	1	0.03	0.033
yohimbic acid	GO:0071108	protein K48-linked deubiquitination	10	1	0.03	0.033
yohimbic acid	GO:0009214	cyclic nucleotide catabolic process	10	1	0.03	0.033
yohimbic acid	GO:0015939	pantothenate metabolic process	10	1	0.03	0.033
yohimbic acid	GO:0000085	G2 phase of mitotic cell cycle	10	1	0.03	0.033
yohimbic acid	GO:0051048	negative regulation of secretion	87	2	0.29	0.033
yohimbic acid	GO:0046546	development of primary male sexual chara...	89	2	0.29	0.035
yohimbic acid	GO:0030252	growth hormone secretion	11	1	0.04	0.036
yohimbic acid	GO:0010002	cardioblast differentiation	11	1	0.04	0.036
yohimbic acid	GO:0060487	lung epithelial cell differentiation	12	1	0.04	0.039
yohimbic acid	GO:0033327	Leydig cell differentiation	12	1	0.04	0.039
yohimbic acid	GO:0042255	ribosome assembly	12	1	0.04	0.039
yohimbic acid	GO:0046661	male sex differentiation	95	2	0.31	0.039
zalcitabine	GO:0007094	mitotic cell cycle spindle assembly chec...	25	5	0.49	0.00011
zalcitabine	GO:0006464	protein modification process	1785	67	35.31	0.00042
zalcitabine	GO:0006695	cholesterol biosynthetic process	40	5	0.79	0.00108
zalcitabine	GO:0008104	protein localization	1028	34	20.34	0.00187
zalcitabine	GO:0006595	polyamine metabolic process	16	3	0.32	0.00353
zalcitabine	GO:0006461	protein complex assembly	527	20	10.43	0.00391
zalcitabine	GO:0044248	cellular catabolic process	1200	37	23.74	0.00392
zalcitabine	GO:0051129	negative regulation of cellular componen...	223	15	4.41	0.00514
zalcitabine	GO:0001932	regulation of protein phosphorylation	562	23	11.12	0.00617
zalcitabine	GO:0051493	regulation of cytoskeleton organization	170	9	3.36	0.00664
zalcitabine	GO:0006906	vesicle fusion	21	3	0.42	0.0078
zalcitabine	GO:0048199	vesicle targeting, to, from or within Go...	21	3	0.42	0.0078
zalcitabine	GO:0018193	peptidyl-amino acid modification	451	17	8.92	0.00813
zalcitabine	GO:0009101	glycoprotein biosynthetic process	178	9	3.52	0.00886
zalcitabine	GO:0000186	activation of MAPKK activity	42	4	0.83	0.00926
zalcitabine	GO:0044255	cellular lipid metabolic process	573	20	11.34	0.00962
zalcitabine	GO:0072659	protein localization in plasma membrane	23	3	0.45	0.01009
zalcitabine	GO:0000096	sulfur amino acid metabolic process	24	3	0.47	0.01137
zalcitabine	GO:0007163	establishment or maintenance of cell pol...	69	5	1.36	0.01166
zalcitabine	GO:0006901	vesicle coating	25	3	0.49	0.01274

## Sheet: GO Down Regulated
Cluster Exemplar	GO.ID	Term	Annotated	Significant	Expected	P-value
15-delta prostaglandin J2	GO:0006271	DNA strand elongation involved in DNA re...	30	14	1.56	6.1e-11
15-delta prostaglandin J2	GO:0009168	purine ribonucleoside monophosphate bios...	18	8	0.94	1.4e-06
15-delta prostaglandin J2	GO:0006270	DNA-dependent DNA replication initiation	25	9	1.3	2.5e-06
15-delta prostaglandin J2	GO:0006144	purine base metabolic process	31	9	1.61	1.9e-05
15-delta prostaglandin J2	GO:0000084	S phase of mitotic cell cycle	124	19	6.46	2.1e-05
15-delta prostaglandin J2	GO:0000075	cell cycle checkpoint	200	33	10.41	3.2e-05
15-delta prostaglandin J2	GO:0008033	tRNA processing	59	12	3.07	4.2e-05
15-delta prostaglandin J2	GO:0000082	G1/S transition of mitotic cell cycle	168	26	8.75	7.1e-05
15-delta prostaglandin J2	GO:0032201	telomere maintenance via semi-conservati...	24	7	1.25	0.00016
15-delta prostaglandin J2	GO:0000722	telomere maintenance via recombination	24	7	1.25	0.00016
15-delta prostaglandin J2	GO:0006418	tRNA aminoacylation for protein translat...	40	9	2.08	0.00017
15-delta prostaglandin J2	GO:0000460	maturation of 5.8S rRNA	12	5	0.62	0.00022
15-delta prostaglandin J2	GO:0044237	cellular metabolic process	6213	408	323.44	0.00025
15-delta prostaglandin J2	GO:0044238	primary metabolic process	6290	408	327.45	0.00032
15-delta prostaglandin J2	GO:0009108	coenzyme biosynthetic process	83	13	4.32	0.00033
15-delta prostaglandin J2	GO:0000083	regulation of transcription involved in ...	20	6	1.04	0.0004
15-delta prostaglandin J2	GO:0006302	double-strand break repair	75	12	3.9	0.00045
15-delta prostaglandin J2	GO:0006260	DNA replication	218	35	11.35	0.00046
15-delta prostaglandin J2	GO:0000070	mitotic sister chromatid segregation	37	8	1.93	0.00052
15-delta prostaglandin J2	GO:0051301	cell division	336	32	17.49	0.00068
15-delta prostaglandin J2	GO:0006271	DNA strand elongation involved in DNA re...	30	10	0.51	3.2e-11
15-delta prostaglandin J2	GO:0032201	telomere maintenance via semi-conservati...	24	7	0.4	9.3e-08
15-delta prostaglandin J2	GO:0000722	telomere maintenance via recombination	24	7	0.4	9.3e-08
15-delta prostaglandin J2	GO:0000082	G1/S transition of mitotic cell cycle	168	17	2.83	1.5e-07
15-delta prostaglandin J2	GO:0000084	S phase of mitotic cell cycle	124	12	2.09	1.1e-06
15-delta prostaglandin J2	GO:0051301	cell division	336	19	5.66	3.7e-06
15-delta prostaglandin J2	GO:0000075	cell cycle checkpoint	200	16	3.37	6.2e-06
15-delta prostaglandin J2	GO:0006297	nucleotide-excision repair, DNA gap fill...	17	5	0.29	6.7e-06
15-delta prostaglandin J2	GO:0006270	DNA-dependent DNA replication initiation	25	5	0.42	5.2e-05
15-delta prostaglandin J2	GO:0007051	spindle organization	61	7	1.03	6.9e-05
15-delta prostaglandin J2	GO:0007067	mitosis	275	21	4.63	0.00021
15-delta prostaglandin J2	GO:0000236	mitotic prometaphase	73	7	1.23	0.00022
15-delta prostaglandin J2	GO:0006298	mismatch repair	19	4	0.32	0.00025
15-delta prostaglandin J2	GO:0000070	mitotic sister chromatid segregation	37	5	0.62	0.00036
15-delta prostaglandin J2	GO:0035019	somatic stem cell maintenance	24	4	0.4	0.00064
15-delta prostaglandin J2	GO:0048015	phosphatidylinositol-mediated signaling	63	6	1.06	0.00064
15-delta prostaglandin J2	GO:0006283	transcription-coupled nucleotide-excisio...	42	5	0.71	0.00066
15-delta prostaglandin J2	GO:0035304	regulation of protein dephosphorylation	11	3	0.19	0.0007
15-delta prostaglandin J2	GO:0008283	cell proliferation	1147	34	19.32	0.00071
15-delta prostaglandin J2	GO:0010389	regulation of G2/M transition of mitotic...	25	4	0.42	0.00075
LY-294002	GO:0006986	response to unfolded protein	57	13	1.21	1.3e-10
LY-294002	GO:0042254	ribosome biogenesis	118	23	2.5	1.9e-10
LY-294002	GO:0006457	protein folding	171	31	3.63	4.9e-09
LY-294002	GO:0051084	'de novo' posttranslational protein fold...	46	10	0.98	3.1e-08
LY-294002	GO:0006364	rRNA processing	88	13	1.87	3.6e-08
LY-294002	GO:0006418	tRNA aminoacylation for protein translat...	40	9	0.85	1.1e-07
LY-294002	GO:0006626	protein targeting to mitochondrion	28	6	0.59	2.2e-05
LY-294002	GO:0042026	protein refolding	10	4	0.21	3.7e-05
LY-294002	GO:0006458	'de novo' protein folding	51	13	1.08	8.1e-05
LY-294002	GO:0006369	termination of RNA polymerase II transcr...	39	6	0.83	0.00015
LY-294002	GO:0007595	lactation	27	5	0.57	0.00023
LY-294002	GO:0007006	mitochondrial membrane organization	32	5	0.68	0.00052
LY-294002	GO:0000079	regulation of cyclin-dependent protein k...	68	7	1.44	0.00057
LY-294002	GO:0006406	mRNA export from nucleus	50	6	1.06	0.00062
LY-294002	GO:0006260	DNA replication	218	16	4.62	0.00079
LY-294002	GO:0048024	regulation of nuclear mRNA splicing, via...	21	4	0.45	0.00089
LY-294002	GO:0051131	chaperone-mediated protein complex assem...	10	3	0.21	0.00101
LY-294002	GO:0009451	RNA modification	38	5	0.81	0.00116
LY-294002	GO:0050658	RNA transport	108	12	2.29	0.00122
LY-294002	GO:0000002	mitochondrial genome maintenance	11	3	0.23	0.00137
N-acetylmuramic acid	GO:0015914	phospholipid transport	29	1	0	0.0027
N-acetylmuramic acid	GO:0006754	ATP biosynthetic process	61	1	0.01	0.0058
N-acetylmuramic acid	GO:0006200	ATP catabolic process	67	1	0.01	0.0063
N-acetylmuramic acid	GO:0034220	ion transmembrane transport	222	1	0.02	0.021
N-acetylmuramic acid	GO:0006811	ion transport	711	1	0.07	0.0673
N-acetylmuramic acid	GO:0055085	transmembrane transport	731	1	0.07	0.0692
N-acetylmuramic acid	GO:0009150	purine ribonucleotide metabolic process	430	1	0.04	1
N-acetylmuramic acid	GO:0009260	ribonucleotide biosynthetic process	95	1	0.01	1
N-acetylmuramic acid	GO:0046700	heterocycle catabolic process	436	1	0.04	1
N-acetylmuramic acid	GO:0006810	transport	2534	1	0.24	1
N-acetylmuramic acid	GO:0018130	heterocycle biosynthetic process	311	1	0.03	1
N-acetylmuramic acid	GO:0044281	small molecule metabolic process	4545	1	0.43	1
N-acetylmuramic acid	GO:0009261	ribonucleotide catabolic process	351	1	0.03	1
N-acetylmuramic acid	GO:0009152	purine ribonucleotide biosynthetic proce...	88	1	0.01	1
N-acetylmuramic acid	GO:0044282	small molecule catabolic process	661	1	0.06	1
N-acetylmuramic acid	GO:0044283	small molecule biosynthetic process	580	1	0.05	1
N-acetylmuramic acid	GO:0009154	purine ribonucleotide catabolic process	350	1	0.03	1
N-acetylmuramic acid	GO:0033036	macromolecule localization	1234	1	0.12	1
N-acetylmuramic acid	GO:0009987	cellular process	9470	1	0.9	1
N-acetylmuramic acid	GO:0051179	localization	3093	1	0.29	1
acetohexamide	GO:0006414	translational elongation	99	8	1.43	9.1e-05
acetohexamide	GO:0060317	cardiac epithelial to mesenchymal transi...	10	3	0.14	0.00033
acetohexamide	GO:0018107	peptidyl-threonine phosphorylation	28	4	0.41	0.00066
acetohexamide	GO:0045597	positive regulation of cell differentiat...	340	13	4.92	0.00131
acetohexamide	GO:0031018	endocrine pancreas development	119	7	1.72	0.00169
acetohexamide	GO:0006415	translational termination	91	6	1.32	0.00203
acetohexamide	GO:0048610	cellular process involved in reproductio...	329	12	4.76	0.00296
acetohexamide	GO:0032271	regulation of protein polymerization	69	5	1	0.00318
acetohexamide	GO:0030032	lamellipodium assembly	21	3	0.3	0.00327
acetohexamide	GO:0008154	actin polymerization or depolymerization	78	5	1.13	0.00539
acetohexamide	GO:2000027	regulation of organ morphogenesis	80	5	1.16	0.006
acetohexamide	GO:0048729	tissue morphogenesis	280	10	4.05	0.00751
acetohexamide	GO:0046320	regulation of fatty acid oxidation	29	3	0.42	0.00826
acetohexamide	GO:0033151	V(D)J recombination	10	2	0.14	0.00869
acetohexamide	GO:0001944	vasculature development	378	12	5.47	0.00878
acetohexamide	GO:0007584	response to nutrient	205	8	2.97	0.00987
acetohexamide	GO:0046637	regulation of alpha-beta T cell differen...	31	3	0.45	0.00995
acetohexamide	GO:0042491	auditory receptor cell differentiation	11	2	0.16	0.01052
acetohexamide	GO:0050769	positive regulation of neurogenesis	92	5	1.33	0.0107
acetohexamide	GO:0030041	actin filament polymerization	61	4	0.88	0.01165
ambroxol	GO:0006521	regulation of cellular amino acid metabo...	53	21	2.75	4.9e-14
ambroxol	GO:0016071	mRNA metabolic process	520	88	27.02	1.7e-12
ambroxol	GO:0000084	S phase of mitotic cell cycle	124	29	6.44	4.4e-12
ambroxol	GO:0051437	positive regulation of ubiquitin-protein...	66	21	3.43	7.3e-12
ambroxol	GO:0002474	antigen processing and presentation of p...	80	23	4.16	7.8e-12
ambroxol	GO:0051436	negative regulation of ubiquitin-protein...	61	20	3.17	1.2e-11
ambroxol	GO:0031145	anaphase-promoting complex-dependent pro...	75	22	3.9	1.4e-11
ambroxol	GO:0000216	M/G1 transition of mitotic cell cycle	76	21	3.95	1.5e-10
ambroxol	GO:0006977	DNA damage response, signal transduction...	60	18	3.12	7e-10
ambroxol	GO:0016032	viral reproduction	394	63	20.47	7.6e-10
ambroxol	GO:0000398	nuclear mRNA splicing, via spliceosome	175	35	9.09	1e-09
ambroxol	GO:0000209	protein polyubiquitination	135	29	7.02	3.2e-09
ambroxol	GO:0006414	translational elongation	99	20	5.14	1.3e-07
ambroxol	GO:0006412	translation	344	53	17.88	3.5e-07
ambroxol	GO:0006364	rRNA processing	88	18	4.57	4.7e-07
ambroxol	GO:0006415	translational termination	91	17	4.73	3.6e-06
ambroxol	GO:0044419	interspecies interaction between organis...	354	39	18.4	6.7e-06
ambroxol	GO:0019083	viral transcription	144	25	7.48	1.4e-05
ambroxol	GO:0051084	'de novo' posttranslational protein fold...	46	11	2.39	1.7e-05
ambroxol	GO:0006120	mitochondrial electron transport, NADH t...	32	9	1.66	2.5e-05
anisomycin	GO:0051301	cell division	336	101	44.14	2.2e-12
anisomycin	GO:0007067	mitosis	275	81	36.13	6.4e-06
anisomycin	GO:0007052	mitotic spindle organization	26	13	3.42	6.5e-06
anisomycin	GO:0006271	DNA strand elongation involved in DNA re...	30	14	3.94	8e-06
anisomycin	GO:0006260	DNA replication	218	60	28.64	1.6e-05
anisomycin	GO:0000236	mitotic prometaphase	73	23	9.59	3.5e-05
anisomycin	GO:0000084	S phase of mitotic cell cycle	124	33	16.29	4.2e-05
anisomycin	GO:0000082	G1/S transition of mitotic cell cycle	168	48	22.07	4.7e-05
anisomycin	GO:0007051	spindle organization	61	28	8.01	5e-05
anisomycin	GO:0000085	G2 phase of mitotic cell cycle	10	7	1.31	5.6e-05
anisomycin	GO:0031145	anaphase-promoting complex-dependent pro...	75	23	9.85	5.7e-05
anisomycin	GO:0032201	telomere maintenance via semi-conservati...	24	11	3.15	9.4e-05
anisomycin	GO:0000722	telomere maintenance via recombination	24	11	3.15	9.4e-05
anisomycin	GO:0018279	protein N-linked glycosylation via aspar...	76	22	9.98	0.00021
anisomycin	GO:0000075	cell cycle checkpoint	200	56	26.28	0.00027
anisomycin	GO:0007018	microtubule-based movement	98	26	12.87	0.00028
anisomycin	GO:0031572	G2/M transition DNA damage checkpoint	24	10	3.15	0.00051
anisomycin	GO:0006974	response to DNA damage stimulus	465	104	61.09	0.00055
anisomycin	GO:0030261	chromosome condensation	21	11	2.76	0.00066
anisomycin	GO:0009070	serine family amino acid biosynthetic pr...	10	6	1.31	0.00067
apigenin	GO:0000236	mitotic prometaphase	73	26	5.33	2.9e-12
apigenin	GO:0051301	cell division	336	65	24.52	3.9e-10
apigenin	GO:0008608	attachment of spindle microtubules to ki...	10	7	0.73	1.1e-06
apigenin	GO:0006271	DNA strand elongation involved in DNA re...	30	11	2.19	4.4e-06
apigenin	GO:0008380	RNA splicing	263	50	19.19	6.1e-06
apigenin	GO:0000070	mitotic sister chromatid segregation	37	14	2.7	7e-06
apigenin	GO:0030521	androgen receptor signaling pathway	53	14	3.87	1.8e-05
apigenin	GO:0006396	RNA processing	523	91	38.17	1.8e-05
apigenin	GO:0006397	mRNA processing	319	56	23.28	3e-05
apigenin	GO:0040001	establishment of mitotic spindle localiz...	11	6	0.8	5e-05
apigenin	GO:0007062	sister chromatid cohesion	21	8	1.53	6.7e-05
apigenin	GO:0007067	mitosis	275	66	20.07	7.6e-05
apigenin	GO:0034080	CenH3-containing nucleosome assembly at ...	18	7	1.31	0.00017
apigenin	GO:0031572	G2/M transition DNA damage checkpoint	24	8	1.75	0.0002
apigenin	GO:0032201	telomere maintenance via semi-conservati...	24	8	1.75	0.0002
apigenin	GO:0000722	telomere maintenance via recombination	24	8	1.75	0.0002
apigenin	GO:0051983	regulation of chromosome segregation	14	6	1.02	0.00027
apigenin	GO:0051028	mRNA transport	95	22	6.93	0.00027
apigenin	GO:0007094	mitotic cell cycle spindle assembly chec...	25	8	1.82	0.00027
apigenin	GO:0006270	DNA-dependent DNA replication initiation	25	8	1.82	0.00027
astemizole	GO:0006364	rRNA processing	88	9	0.94	3.7e-07
astemizole	GO:0000084	S phase of mitotic cell cycle	124	9	1.33	6.8e-06
astemizole	GO:0006271	DNA strand elongation involved in DNA re...	30	5	0.32	1.5e-05
astemizole	GO:0000082	G1/S transition of mitotic cell cycle	168	13	1.8	2.1e-05
astemizole	GO:0006297	nucleotide-excision repair, DNA gap fill...	17	4	0.18	2.7e-05
astemizole	GO:0000083	regulation of transcription involved in ...	20	4	0.21	5.3e-05
astemizole	GO:0000075	cell cycle checkpoint	200	10	2.14	5.4e-05
astemizole	GO:0006369	termination of RNA polymerase II transcr...	39	5	0.42	5.5e-05
astemizole	GO:0031124	mRNA 3'-end processing	64	6	0.68	5.9e-05
astemizole	GO:0006839	mitochondrial transport	71	6	0.76	0.00011
astemizole	GO:0032201	telomere maintenance via semi-conservati...	24	4	0.26	0.00011
astemizole	GO:0000722	telomere maintenance via recombination	24	4	0.26	0.00011
astemizole	GO:0000387	spliceosomal snRNP assembly	26	4	0.28	0.00015
astemizole	GO:0000216	M/G1 transition of mitotic cell cycle	76	6	0.81	0.00016
astemizole	GO:0006406	mRNA export from nucleus	50	5	0.53	0.00018
astemizole	GO:0051301	cell division	336	12	3.59	0.00024
astemizole	GO:0006260	DNA replication	218	16	2.33	0.00058
astemizole	GO:0071897	DNA biosynthetic process	18	3	0.19	0.00086
astemizole	GO:0006283	transcription-coupled nucleotide-excisio...	42	4	0.45	0.00102
astemizole	GO:0000236	mitotic prometaphase	73	5	0.78	0.00108
astemizole	GO:0000075	cell cycle checkpoint	200	7	0.53	6.6e-07
astemizole	GO:0000084	S phase of mitotic cell cycle	124	5	0.33	1.6e-05
astemizole	GO:0009411	response to UV	62	4	0.16	2e-05
astemizole	GO:0006271	DNA strand elongation involved in DNA re...	30	3	0.08	6.5e-05
astemizole	GO:0006260	DNA replication	218	8	0.58	6.8e-05
astemizole	GO:0000082	G1/S transition of mitotic cell cycle	168	5	0.45	7e-05
astemizole	GO:0071897	DNA biosynthetic process	18	2	0.05	0.001
astemizole	GO:0048024	regulation of nuclear mRNA splicing, via...	21	2	0.06	0.0014
astemizole	GO:0022409	positive regulation of cell-cell adhesio...	22	2	0.06	0.0015
astemizole	GO:0051301	cell division	336	5	0.89	0.0017
astemizole	GO:0033261	regulation of S phase	26	2	0.07	0.0021
astemizole	GO:0000245	spliceosome assembly	32	2	0.08	0.0032
astemizole	GO:0000070	mitotic sister chromatid segregation	37	2	0.1	0.0043
astemizole	GO:0000086	G2/M transition of mitotic cell cycle	128	3	0.34	0.0046
astemizole	GO:0033554	cellular response to stress	842	7	2.23	0.0053
astemizole	GO:0051053	negative regulation of DNA metabolic pro...	44	2	0.12	0.006
astemizole	GO:0000279	M phase	388	6	1.03	0.0102
astemizole	GO:0009408	response to heat	60	2	0.16	0.0109
astemizole	GO:0006200	ATP catabolic process	67	2	0.18	0.0135
astemizole	GO:0000079	regulation of cyclin-dependent protein k...	68	2	0.18	0.0139
atovaquone	GO:0000236	mitotic prometaphase	73	18	4.3	1.5e-07
atovaquone	GO:0000082	G1/S transition of mitotic cell cycle	168	30	9.91	1.4e-06
atovaquone	GO:0000084	S phase of mitotic cell cycle	124	19	7.31	0.00011
atovaquone	GO:0006200	ATP catabolic process	67	13	3.95	0.00012
atovaquone	GO:0006613	cotranslational protein targeting to mem...	11	5	0.65	0.00024
atovaquone	GO:0006099	tricarboxylic acid cycle	23	7	1.36	0.00026
atovaquone	GO:0007093	mitotic cell cycle checkpoint	116	17	6.84	0.00043
atovaquone	GO:0006308	DNA catabolic process	58	11	3.42	0.00049
atovaquone	GO:0007052	mitotic spindle organization	26	7	1.53	0.00059
atovaquone	GO:0015031	protein transport	818	78	48.24	0.00068
atovaquone	GO:0070936	protein K48-linked ubiquitination	27	7	1.59	0.00075
atovaquone	GO:0051436	negative regulation of ubiquitin-protein...	61	11	3.6	0.00077
atovaquone	GO:0051301	cell division	336	40	19.81	0.00105
atovaquone	GO:0000070	mitotic sister chromatid segregation	37	8	2.18	0.00117
atovaquone	GO:0031145	anaphase-promoting complex-dependent pro...	75	12	4.42	0.00136
atovaquone	GO:0007091	mitotic metaphase/anaphase transition	38	8	2.24	0.00141
atovaquone	GO:0000910	cytokinesis	66	11	3.89	0.00151
atovaquone	GO:0051437	positive regulation of ubiquitin-protein...	66	11	3.89	0.00151
atovaquone	GO:0000216	M/G1 transition of mitotic cell cycle	76	12	4.48	0.00153
atovaquone	GO:0006369	termination of RNA polymerase II transcr...	39	8	2.3	0.00169
benzbromarone	GO:0006342	chromatin silencing	29	3	0.08	7.2e-05
benzbromarone	GO:0043616	keratinocyte proliferation	16	2	0.05	0.00091
benzbromarone	GO:0016925	protein sumoylation	19	2	0.05	0.00129
benzbromarone	GO:0032501	multicellular organismal process	4134	19	11.74	0.00623
benzbromarone	GO:0000122	negative regulation of transcription fro...	290	4	0.82	0.00868
benzbromarone	GO:0000082	G1/S transition of mitotic cell cycle	168	3	0.48	0.0117
benzbromarone	GO:0051329	interphase of mitotic cell cycle	328	4	0.93	0.01322
benzbromarone	GO:0051325	interphase	335	4	0.95	0.01419
benzbromarone	GO:0051254	positive regulation of RNA metabolic pro...	720	6	2.04	0.01423
benzbromarone	GO:0048522	positive regulation of cellular process	2230	12	6.33	0.01444
benzbromarone	GO:0016568	chromatin modification	337	4	0.96	0.01448
benzbromarone	GO:0015718	monocarboxylic acid transport	70	2	0.2	0.0167
benzbromarone	GO:0016570	histone modification	205	3	0.58	0.01989
benzbromarone	GO:0016569	covalent chromatin modification	209	3	0.59	0.02092
benzbromarone	GO:0045935	positive regulation of nucleobase-contai...	800	6	2.27	0.02287
benzbromarone	GO:0018393	internal peptidyl-lysine acetylation	85	2	0.24	0.02405
benzbromarone	GO:0006325	chromatin organization	397	4	1.13	0.02486
benzbromarone	GO:0018394	peptidyl-lysine acetylation	87	2	0.25	0.02512
benzbromarone	GO:0051173	positive regulation of nitrogen compound...	820	6	2.33	0.0255
benzbromarone	GO:0006475	internal protein amino acid acetylation	90	2	0.26	0.02675
captopril	GO:0045892	negative regulation of transcription, DN...	528	31	15.79	0.00025
captopril	GO:0048024	regulation of nuclear mRNA splicing, via...	21	5	0.63	0.00032
captopril	GO:0044419	interspecies interaction between organis...	354	23	10.59	0.0004
captopril	GO:0008286	insulin receptor signaling pathway	134	12	4.01	0.00067
captopril	GO:0006612	protein targeting to membrane	37	6	1.11	0.00073
captopril	GO:0071103	DNA conformation change	123	11	3.68	0.00113
captopril	GO:0000398	nuclear mRNA splicing, via spliceosome	175	18	5.23	0.00117
captopril	GO:0000060	protein import into nucleus, translocati...	28	5	0.84	0.00129
captopril	GO:0006986	response to unfolded protein	57	7	1.7	0.00147
captopril	GO:0050686	negative regulation of mRNA processing	10	3	0.3	0.00272
captopril	GO:0006913	nucleocytoplasmic transport	255	25	7.63	0.00287
captopril	GO:0006406	mRNA export from nucleus	50	6	1.5	0.00358
captopril	GO:0016567	protein ubiquitination	321	19	9.6	0.00359
captopril	GO:0090004	positive regulation of establishment of ...	11	3	0.33	0.00366
captopril	GO:0045893	positive regulation of transcription, DN...	677	33	20.25	0.00372
captopril	GO:0006357	regulation of transcription from RNA pol...	790	37	23.63	0.00419
captopril	GO:0006281	DNA repair	303	18	9.06	0.00438
captopril	GO:0033119	negative regulation of RNA splicing	12	3	0.36	0.00477
captopril	GO:0035088	establishment or maintenance of apical/b...	12	3	0.36	0.00477
captopril	GO:0048524	positive regulation of viral reproductio...	70	7	2.09	0.00479
cefadroxil	GO:0051028	mRNA transport	95	11	1.65	0.00011
cefadroxil	GO:0006370	mRNA capping	28	5	0.49	0.00011
cefadroxil	GO:0034130	toll-like receptor 1 signaling pathway	64	7	1.11	0.00012
cefadroxil	GO:0034134	toll-like receptor 2 signaling pathway	66	7	1.15	0.00014
cefadroxil	GO:0000082	G1/S transition of mitotic cell cycle	168	11	2.93	0.00017
cefadroxil	GO:0002755	MyD88-dependent toll-like receptor signa...	68	7	1.18	0.00017
cefadroxil	GO:0008063	Toll signaling pathway	71	7	1.24	0.00023
cefadroxil	GO:0000398	nuclear mRNA splicing, via spliceosome	175	11	3.05	0.00024
cefadroxil	GO:0034142	toll-like receptor 4 signaling pathway	75	7	1.31	0.00032
cefadroxil	GO:0006888	ER to Golgi vesicle-mediated transport	36	5	0.63	0.00037
cefadroxil	GO:0045927	positive regulation of growth	104	8	1.81	0.00045
cefadroxil	GO:0070646	protein modification by small protein re...	60	6	1.04	0.00059
cefadroxil	GO:0006417	regulation of translation	138	9	2.4	0.00068
cefadroxil	GO:0002756	MyD88-independent toll-like receptor sig...	62	6	1.08	0.0007
cefadroxil	GO:0031124	mRNA 3'-end processing	64	6	1.11	0.00083
cefadroxil	GO:0034138	toll-like receptor 3 signaling pathway	64	6	1.11	0.00083
cefadroxil	GO:0051403	stress-activated MAPK cascade	65	6	1.13	0.00091
cefadroxil	GO:0045931	positive regulation of mitotic cell cycl...	26	4	0.45	0.00099
cefadroxil	GO:0007250	activation of NF-kappaB-inducing kinase ...	12	3	0.21	0.00102
cefadroxil	GO:0009084	glutamine family amino acid biosynthetic...	14	3	0.24	0.00164
cephaeline	GO:0022904	respiratory electron transport chain	87	38	13.11	2.5e-09
cephaeline	GO:0018279	protein N-linked glycosylation via aspar...	76	28	11.45	2.4e-06
cephaeline	GO:0006457	protein folding	171	56	25.77	8.1e-06
cephaeline	GO:0015949	nucleobase-containing compound interconv...	16	10	2.41	2e-05
cephaeline	GO:0006695	cholesterol biosynthetic process	40	17	6.03	2.7e-05
cephaeline	GO:0006098	pentose-phosphate shunt	11	8	1.66	2.8e-05
cephaeline	GO:0046907	intracellular transport	745	170	112.26	3.9e-05
cephaeline	GO:0006271	DNA strand elongation involved in DNA re...	30	14	4.52	3.9e-05
cephaeline	GO:0051301	cell division	336	78	50.63	4.1e-05
cephaeline	GO:0000082	G1/S transition of mitotic cell cycle	168	45	25.32	5.4e-05
cephaeline	GO:0051084	'de novo' posttranslational protein fold...	46	18	6.93	6e-05
cephaeline	GO:0034621	cellular macromolecular complex subunit ...	518	117	78.06	0.00011
cephaeline	GO:0043687	post-translational protein modification	112	32	16.88	0.00017
cephaeline	GO:0044248	cellular catabolic process	1200	262	180.82	0.00043
cephaeline	GO:0045454	cell redox homeostasis	41	15	6.18	0.00057
cephaeline	GO:0000084	S phase of mitotic cell cycle	124	33	18.69	0.00058
cephaeline	GO:0000398	nuclear mRNA splicing, via spliceosome	175	43	26.37	0.00061
cephaeline	GO:0009311	oligosaccharide metabolic process	50	17	7.53	0.00068
cephaeline	GO:0046364	monosaccharide biosynthetic process	72	24	10.85	0.00083
cephaeline	GO:0035338	long-chain fatty-acyl-CoA biosynthetic p...	16	8	2.41	0.00108
chloropyramine	GO:0045665	negative regulation of neuron differenti...	39	3	0.1	0.00011
chloropyramine	GO:0001837	epithelial to mesenchymal transition	54	3	0.13	0.0003
chloropyramine	GO:2000826	regulation of heart morphogenesis	11	2	0.03	0.00032
chloropyramine	GO:2000736	regulation of stem cell differentiation	12	2	0.03	0.00038
chloropyramine	GO:0048710	regulation of astrocyte differentiation	17	2	0.04	0.00077
chloropyramine	GO:0048713	regulation of oligodendrocyte differenti...	17	2	0.04	0.00077
chloropyramine	GO:0045686	negative regulation of glial cell differ...	17	2	0.04	0.00077
chloropyramine	GO:0090102	cochlea development	19	2	0.05	0.00097
chloropyramine	GO:0042554	superoxide anion generation	19	2	0.05	0.00097
chloropyramine	GO:0045687	positive regulation of glial cell differ...	20	2	0.05	0.00108
chloropyramine	GO:2000379	positive regulation of reactive oxygen s...	22	2	0.05	0.00131
chloropyramine	GO:0014068	positive regulation of phosphatidylinosi...	23	2	0.06	0.00143
chloropyramine	GO:0035019	somatic stem cell maintenance	24	2	0.06	0.00155
chloropyramine	GO:0051145	smooth muscle cell differentiation	24	2	0.06	0.00155
chloropyramine	GO:0043392	negative regulation of DNA binding	25	2	0.06	0.00169
chloropyramine	GO:0007018	microtubule-based movement	98	3	0.24	0.00172
chloropyramine	GO:0045168	cell-cell signaling involved in cell fat...	26	2	0.06	0.00183
chloropyramine	GO:0002683	negative regulation of immune system pro...	107	3	0.26	0.00222
chloropyramine	GO:0002694	regulation of leukocyte activation	242	4	0.6	0.0027
chloropyramine	GO:0045445	myoblast differentiation	32	2	0.08	0.00276
ciclopirox	GO:0051301	cell division	336	29	2.1	2.7e-19
ciclopirox	GO:0000236	mitotic prometaphase	73	13	0.46	4.1e-16
ciclopirox	GO:0007052	mitotic spindle organization	26	8	0.16	2.1e-12
ciclopirox	GO:0007067	mitosis	275	30	1.72	8.8e-11
ciclopirox	GO:0031145	anaphase-promoting complex-dependent pro...	75	9	0.47	7.5e-10
ciclopirox	GO:0007018	microtubule-based movement	98	9	0.61	8.4e-09
ciclopirox	GO:0051983	regulation of chromosome segregation	14	5	0.09	1.6e-08
ciclopirox	GO:0007051	spindle organization	61	14	0.38	1.6e-08
ciclopirox	GO:0034502	protein localization to chromosome	18	5	0.11	6.6e-08
ciclopirox	GO:0034508	centromere complex assembly	10	4	0.06	2.8e-07
ciclopirox	GO:0007094	mitotic cell cycle spindle assembly chec...	25	5	0.16	3.9e-07
ciclopirox	GO:0040001	establishment of mitotic spindle localiz...	11	4	0.07	4.4e-07
ciclopirox	GO:0000070	mitotic sister chromatid segregation	37	9	0.23	1.8e-06
ciclopirox	GO:0048015	phosphatidylinositol-mediated signaling	63	6	0.39	2.4e-06
ciclopirox	GO:0007059	chromosome segregation	101	16	0.63	3.4e-06
ciclopirox	GO:0033205	cell cycle cytokinesis	18	4	0.11	4e-06
ciclopirox	GO:0051303	establishment of chromosome localization	17	6	0.11	7e-06
ciclopirox	GO:0010389	regulation of G2/M transition of mitotic...	25	4	0.16	1.6e-05
ciclopirox	GO:0030261	chromosome condensation	21	5	0.13	2.5e-05
ciclopirox	GO:0008608	attachment of spindle microtubules to ki...	10	3	0.06	2.7e-05
cinnarizine	GO:0042113	B cell activation	119	11	3.62	0.00097
cinnarizine	GO:0007155	cell adhesion	715	37	21.72	0.00099
cinnarizine	GO:0060291	long-term synaptic potentiation	10	3	0.3	0.00284
cinnarizine	GO:0021761	limbic system development	50	6	1.52	0.00387
cinnarizine	GO:0001710	mesodermal cell fate commitment	12	3	0.36	0.00498
cinnarizine	GO:0021904	dorsal/ventral neural tube patterning	12	3	0.36	0.00498
cinnarizine	GO:0017145	stem cell division	12	3	0.36	0.00498
cinnarizine	GO:0006836	neurotransmitter transport	110	9	3.34	0.00623
cinnarizine	GO:0050866	negative regulation of cell activation	73	7	2.22	0.00656
cinnarizine	GO:0046394	carboxylic acid biosynthetic process	220	14	6.68	0.00727
cinnarizine	GO:0007626	locomotory behavior	94	8	2.86	0.00769
cinnarizine	GO:0042136	neurotransmitter biosynthetic process	14	3	0.43	0.00788
cinnarizine	GO:0048562	embryonic organ morphogenesis	137	10	4.16	0.00889
cinnarizine	GO:0043009	chordate embryonic development	311	20	9.45	0.00908
cinnarizine	GO:0048854	brain morphogenesis	15	3	0.46	0.00964
cinnarizine	GO:0042522	regulation of tyrosine phosphorylation o...	15	3	0.46	0.00964
cinnarizine	GO:0044282	small molecule catabolic process	661	31	20.08	0.01045
cinnarizine	GO:0002009	morphogenesis of an epithelium	207	13	6.29	0.01056
cinnarizine	GO:0060429	epithelium development	352	19	10.69	0.01105
cinnarizine	GO:0016337	cell-cell adhesion	255	15	7.75	0.01111
clioquinol	GO:0000002	mitochondrial genome maintenance	11	0	0	1
clioquinol	GO:0000003	reproduction	889	0	0	1
clioquinol	GO:0000018	regulation of DNA recombination	29	0	0	1
clioquinol	GO:0000038	very long-chain fatty acid metabolic pro...	25	0	0	1
clioquinol	GO:0000041	transition metal ion transport	68	0	0	1
clioquinol	GO:0000045	autophagic vacuole assembly	15	0	0	1
clioquinol	GO:0000060	protein import into nucleus, translocati...	28	0	0	1
clioquinol	GO:0000070	mitotic sister chromatid segregation	37	0	0	1
clioquinol	GO:0000075	cell cycle checkpoint	200	0	0	1
clioquinol	GO:0000077	DNA damage checkpoint	112	0	0	1
clioquinol	GO:0000079	regulation of cyclin-dependent protein k...	68	0	0	1
clioquinol	GO:0000080	G1 phase of mitotic cell cycle	32	0	0	1
clioquinol	GO:0000082	G1/S transition of mitotic cell cycle	168	0	0	1
clioquinol	GO:0000083	regulation of transcription involved in ...	20	0	0	1
clioquinol	GO:0000084	S phase of mitotic cell cycle	124	0	0	1
clioquinol	GO:0000085	G2 phase of mitotic cell cycle	10	0	0	1
clioquinol	GO:0000086	G2/M transition of mitotic cell cycle	128	0	0	1
clioquinol	GO:0000087	M phase of mitotic cell cycle	283	0	0	1
clioquinol	GO:0000096	sulfur amino acid metabolic process	24	0	0	1
clioquinol	GO:0000097	sulfur amino acid biosynthetic process	14	0	0	1
cortisone	GO:0008360	regulation of cell shape	52	2	0.1	0.0047
cortisone	GO:0045444	fat cell differentiation	85	2	0.17	0.0122
cortisone	GO:0090092	regulation of transmembrane receptor pro...	94	2	0.19	0.0147
cortisone	GO:0006323	DNA packaging	103	2	0.2	0.0175
cortisone	GO:0015936	coenzyme A metabolic process	10	1	0.02	0.0197
cortisone	GO:0015939	pantothenate metabolic process	10	1	0.02	0.0197
cortisone	GO:0000381	regulation of alternative nuclear mRNA s...	12	1	0.02	0.0236
cortisone	GO:0071103	DNA conformation change	123	2	0.24	0.0244
cortisone	GO:0051329	interphase of mitotic cell cycle	328	3	0.65	0.0261
cortisone	GO:0000086	G2/M transition of mitotic cell cycle	128	2	0.25	0.0263
cortisone	GO:0031365	N-terminal protein amino acid modificati...	14	1	0.03	0.0275
cortisone	GO:0051325	interphase	335	3	0.67	0.0275
cortisone	GO:0000380	alternative nuclear mRNA splicing, via s...	16	1	0.03	0.0314
cortisone	GO:0042147	retrograde transport, endosome to Golgi	16	1	0.03	0.0314
cortisone	GO:0007176	regulation of epidermal growth factor-ac...	17	1	0.03	0.0333
cortisone	GO:0048523	negative regulation of cellular process	2018	8	4.01	0.0335
cortisone	GO:0050873	brown fat cell differentiation	18	1	0.04	0.0352
cortisone	GO:0042461	photoreceptor cell development	19	1	0.04	0.0371
cortisone	GO:0042462	eye photoreceptor cell development	19	1	0.04	0.0371
cortisone	GO:0006298	mismatch repair	19	1	0.04	0.0371
debrisoquine	GO:0006414	translational elongation	99	8	0.87	2.4e-06
debrisoquine	GO:0006415	translational termination	91	7	0.8	1.4e-05
debrisoquine	GO:0031018	endocrine pancreas development	119	7	1.05	8.2e-05
debrisoquine	GO:0019083	viral transcription	144	7	1.27	0.00027
debrisoquine	GO:0000398	nuclear mRNA splicing, via spliceosome	175	6	1.54	0.0044
debrisoquine	GO:0007250	activation of NF-kappaB-inducing kinase ...	12	2	0.11	0.00478
debrisoquine	GO:0008625	induction of apoptosis via death domain ...	12	2	0.11	0.00478
debrisoquine	GO:0022613	ribonucleoprotein complex biogenesis	182	6	1.6	0.00532
debrisoquine	GO:0006412	translation	344	14	3.03	0.01279
debrisoquine	GO:0034660	ncRNA metabolic process	223	6	1.96	0.01374
debrisoquine	GO:0000278	mitotic cell cycle	598	11	5.26	0.01563
debrisoquine	GO:0072594	establishment of protein localization to...	63	3	0.55	0.01793
debrisoquine	GO:0042254	ribosome biogenesis	118	4	1.04	0.02017
debrisoquine	GO:0006626	protein targeting to mitochondrion	28	2	0.25	0.02498
debrisoquine	GO:0008633	activation of pro-apoptotic gene product...	28	2	0.25	0.02498
debrisoquine	GO:0016071	mRNA metabolic process	520	13	4.58	0.02533
debrisoquine	GO:0051329	interphase of mitotic cell cycle	328	7	2.89	0.02538
debrisoquine	GO:0051325	interphase	335	7	2.95	0.02806
debrisoquine	GO:0022403	cell cycle phase	654	11	5.76	0.02818
debrisoquine	GO:0006271	DNA strand elongation involved in DNA re...	30	2	0.26	0.02842
dexamethasone	GO:0022409	positive regulation of cell-cell adhesio...	22	3	0.05	2e-05
dexamethasone	GO:0007566	embryo implantation	26	3	0.06	3.3e-05
dexamethasone	GO:0046330	positive regulation of JNK cascade	35	3	0.09	8.2e-05
dexamethasone	GO:0061041	regulation of wound healing	54	5	0.13	0.00016
dexamethasone	GO:0030193	regulation of blood coagulation	45	3	0.11	0.00018
dexamethasone	GO:0006916	anti-apoptosis	231	5	0.57	0.00022
dexamethasone	GO:0070374	positive regulation of ERK1 and ERK2 cas...	50	3	0.12	0.00024
dexamethasone	GO:0042102	positive regulation of T cell proliferat...	52	3	0.13	0.00027
dexamethasone	GO:0008285	negative regulation of cell proliferatio...	392	6	0.96	0.00031
dexamethasone	GO:0046825	regulation of protein export from nucleu...	11	2	0.03	0.00032
dexamethasone	GO:0042119	neutrophil activation	12	2	0.03	0.00038
dexamethasone	GO:0010470	regulation of gastrulation	13	2	0.03	0.00045
dexamethasone	GO:2000758	positive regulation of peptidyl-lysine a...	13	2	0.03	0.00045
dexamethasone	GO:0014009	glial cell proliferation	14	2	0.03	0.00052
dexamethasone	GO:0032874	positive regulation of stress-activated ...	14	2	0.03	0.00052
dexamethasone	GO:0002699	positive regulation of immune effector p...	75	3	0.18	0.00079
dexamethasone	GO:0050927	positive regulation of positive chemotax...	18	2	0.04	0.00087
dexamethasone	GO:0002244	hemopoietic progenitor cell differentiat...	19	2	0.05	0.00097
dexamethasone	GO:0021532	neural tube patterning	21	2	0.05	0.00119
dexamethasone	GO:0003281	ventricular septum development	21	2	0.05	0.00119
diphenylpyraline	GO:0034130	toll-like receptor 1 signaling pathway	64	5	0.59	0.00029
diphenylpyraline	GO:0034134	toll-like receptor 2 signaling pathway	66	5	0.61	0.00034
diphenylpyraline	GO:0002755	MyD88-dependent toll-like receptor signa...	68	5	0.62	0.00039
diphenylpyraline	GO:0008063	Toll signaling pathway	71	5	0.65	0.00047
diphenylpyraline	GO:0000236	mitotic prometaphase	73	5	0.67	0.00054
diphenylpyraline	GO:0034142	toll-like receptor 4 signaling pathway	75	5	0.69	0.00061
diphenylpyraline	GO:0000086	G2/M transition of mitotic cell cycle	128	6	1.18	0.00113
diphenylpyraline	GO:0070423	nucleotide-binding oligomerization domai...	24	3	0.22	0.00132
diphenylpyraline	GO:0031623	receptor internalization	29	3	0.27	0.00231
diphenylpyraline	GO:0002756	MyD88-independent toll-like receptor sig...	62	4	0.57	0.00248
diphenylpyraline	GO:0034138	toll-like receptor 3 signaling pathway	64	4	0.59	0.00278
diphenylpyraline	GO:0051403	stress-activated MAPK cascade	65	4	0.6	0.00295
diphenylpyraline	GO:0000079	regulation of cyclin-dependent protein k...	68	4	0.62	0.00347
diphenylpyraline	GO:0050686	negative regulation of mRNA processing	10	2	0.09	0.00358
diphenylpyraline	GO:0043623	cellular protein complex assembly	217	7	1.99	0.00377
diphenylpyraline	GO:0006301	postreplication repair	11	2	0.1	0.00435
diphenylpyraline	GO:0051129	negative regulation of cellular componen...	223	7	2.05	0.00437
diphenylpyraline	GO:0007091	mitotic metaphase/anaphase transition	38	3	0.35	0.00502
diphenylpyraline	GO:0033119	negative regulation of RNA splicing	12	2	0.11	0.00519
diphenylpyraline	GO:0000398	nuclear mRNA splicing, via spliceosome	175	6	1.61	0.0054
doxorubicin	GO:0006355	regulation of transcription, DNA-depende...	1998	594	322.63	< 1e-30
doxorubicin	GO:0051301	cell division	336	115	54.26	3.4e-13
doxorubicin	GO:0045893	positive regulation of transcription, DN...	677	188	109.32	4e-12
doxorubicin	GO:0045892	negative regulation of transcription, DN...	528	163	85.26	9.8e-11
doxorubicin	GO:0000122	negative regulation of transcription fro...	290	86	46.83	3.8e-09
doxorubicin	GO:0000236	mitotic prometaphase	73	33	11.79	4.5e-09
doxorubicin	GO:0006396	RNA processing	523	178	84.45	5.7e-08
doxorubicin	GO:0016567	protein ubiquitination	321	99	51.83	1.5e-07
doxorubicin	GO:0043966	histone H3 acetylation	36	19	5.81	4.4e-07
doxorubicin	GO:0006366	transcription from RNA polymerase II pro...	983	279	158.73	9.8e-07
doxorubicin	GO:0051298	centrosome duplication	18	12	2.91	2.2e-06
doxorubicin	GO:0030521	androgen receptor signaling pathway	53	23	8.56	2.4e-06
doxorubicin	GO:0007067	mitosis	275	103	44.41	2.8e-06
doxorubicin	GO:0045944	positive regulation of transcription fro...	423	104	68.3	3.4e-06
doxorubicin	GO:0006281	DNA repair	303	94	48.93	3.5e-06
doxorubicin	GO:0000086	G2/M transition of mitotic cell cycle	128	45	20.67	4e-06
doxorubicin	GO:0031124	mRNA 3'-end processing	64	28	10.33	1.2e-05
doxorubicin	GO:0006357	regulation of transcription from RNA pol...	790	218	127.57	1.3e-05
doxorubicin	GO:0034508	centromere complex assembly	10	8	1.61	1.5e-05
doxorubicin	GO:0007049	cell cycle	1048	316	169.23	1.7e-05
econazole	GO:0000082	G1/S transition of mitotic cell cycle	168	2	0.03	0.00025
econazole	GO:0051726	regulation of cell cycle	553	2	0.1	0.00274
econazole	GO:0045884	regulation of survival gene product expr...	20	1	0	0.00378
econazole	GO:0030520	estrogen receptor signaling pathway	23	1	0	0.00435
econazole	GO:0033143	regulation of steroid hormone receptor s...	29	1	0.01	0.00548
econazole	GO:0000079	regulation of cyclin-dependent protein k...	68	1	0.01	0.01283
econazole	GO:0031145	anaphase-promoting complex-dependent pro...	75	1	0.01	0.01415
econazole	GO:0000084	S phase of mitotic cell cycle	124	1	0.02	0.02334
econazole	GO:0000086	G2/M transition of mitotic cell cycle	128	1	0.02	0.02409
econazole	GO:0051320	S phase	132	1	0.02	0.02483
econazole	GO:0000209	protein polyubiquitination	135	1	0.03	0.02539
econazole	GO:0006464	protein modification process	1785	2	0.34	0.02853
econazole	GO:0043412	macromolecule modification	1849	2	0.35	0.03062
econazole	GO:0043161	proteasomal ubiquitin-dependent protein ...	170	1	0.03	0.03192
econazole	GO:0010498	proteasomal protein catabolic process	175	1	0.03	0.03286
econazole	GO:0000075	cell cycle checkpoint	200	1	0.04	0.0375
econazole	GO:0071156	regulation of cell cycle arrest	213	1	0.04	0.03992
econazole	GO:0044267	cellular protein metabolic process	2314	2	0.44	0.04796
econazole	GO:0071900	regulation of protein serine/threonine k...	262	1	0.05	0.04899
econazole	GO:0006511	ubiquitin-dependent protein catabolic pr...	284	1	0.05	0.05304
emetine	GO:0006271	DNA strand elongation involved in DNA re...	30	20	3.06	1.4e-13
emetine	GO:0000084	S phase of mitotic cell cycle	124	38	12.64	2.3e-10
emetine	GO:0032201	telomere maintenance via semi-conservati...	24	13	2.45	1e-07
emetine	GO:0000722	telomere maintenance via recombination	24	13	2.45	1e-07
emetine	GO:0006695	cholesterol biosynthetic process	40	17	4.08	1.1e-07
emetine	GO:0006270	DNA-dependent DNA replication initiation	25	13	2.55	1.9e-07
emetine	GO:0000083	regulation of transcription involved in ...	20	11	2.04	8.3e-07
emetine	GO:0006297	nucleotide-excision repair, DNA gap fill...	17	10	1.73	1.2e-06
emetine	GO:0009168	purine ribonucleoside monophosphate bios...	18	10	1.83	2.4e-06
emetine	GO:0006260	DNA replication	218	64	22.22	8.6e-06
emetine	GO:0000075	cell cycle checkpoint	200	41	20.39	9.2e-06
emetine	GO:0006284	base-excision repair	34	13	3.47	1.4e-05
emetine	GO:0000216	M/G1 transition of mitotic cell cycle	76	21	7.75	1.5e-05
emetine	GO:0006457	protein folding	171	36	17.43	1.7e-05
emetine	GO:0000082	G1/S transition of mitotic cell cycle	168	43	17.13	2.4e-05
emetine	GO:0048255	mRNA stabilization	19	9	1.94	4.1e-05
emetine	GO:0006418	tRNA aminoacylation for protein translat...	40	13	4.08	0.0001
emetine	GO:0006414	translational elongation	99	23	10.09	0.00012
emetine	GO:0010972	negative regulation of G2/M transition o...	10	6	1.02	0.00016
emetine	GO:0006633	fatty acid biosynthetic process	108	24	11.01	0.00018
ethaverine	GO:0030335	positive regulation of cell migration	163	6	0.82	0.00016
ethaverine	GO:0007568	aging	171	6	0.86	0.0002
ethaverine	GO:0030501	positive regulation of bone mineralizati...	24	3	0.12	0.00022
ethaverine	GO:0032456	endocytic recycling	10	2	0.05	0.00108
ethaverine	GO:0001952	regulation of cell-matrix adhesion	41	3	0.21	0.00111
ethaverine	GO:0032757	positive regulation of interleukin-8 pro...	14	2	0.07	0.00216
ethaverine	GO:0032874	positive regulation of stress-activated ...	14	2	0.07	0.00216
ethaverine	GO:0061351	neural precursor cell proliferation	52	3	0.26	0.00221
ethaverine	GO:0032414	positive regulation of ion transmembrane...	15	2	0.08	0.00249
ethaverine	GO:0045766	positive regulation of angiogenesis	56	3	0.28	0.00274
ethaverine	GO:0010623	developmental programmed cell death	16	2	0.08	0.00283
ethaverine	GO:0032784	regulation of transcription elongation, ...	16	2	0.08	0.00283
ethaverine	GO:0009952	anterior/posterior pattern specification	128	4	0.64	0.00381
ethaverine	GO:0055093	response to hyperoxia	19	2	0.1	0.004
ethaverine	GO:0045668	negative regulation of osteoblast differ...	19	2	0.1	0.004
ethaverine	GO:0045834	positive regulation of lipid metabolic p...	66	3	0.33	0.00437
ethaverine	GO:0048562	embryonic organ morphogenesis	137	4	0.69	0.00485
ethaverine	GO:0042730	fibrinolysis	21	2	0.11	0.00488
ethaverine	GO:0003281	ventricular septum development	21	2	0.11	0.00488
ethaverine	GO:0033628	regulation of cell adhesion mediated by ...	22	2	0.11	0.00535
ethisterone	GO:0006369	termination of RNA polymerase II transcr...	39	5	0.32	1.6e-05
ethisterone	GO:0048011	nerve growth factor receptor signaling p...	203	9	1.67	4.2e-05
ethisterone	GO:0006406	mRNA export from nucleus	50	5	0.41	5.3e-05
ethisterone	GO:0031124	mRNA 3'-end processing	64	6	0.53	0.00063
ethisterone	GO:0008624	induction of apoptosis by extracellular ...	107	5	0.88	0.00186
ethisterone	GO:0030522	intracellular receptor mediated signalin...	158	6	1.3	0.0019
ethisterone	GO:0031293	membrane protein intracellular domain pr...	11	2	0.09	0.00351
ethisterone	GO:0035303	regulation of dephosphorylation	38	3	0.31	0.0037
ethisterone	GO:0043279	response to alkaloid	79	4	0.65	0.00403
ethisterone	GO:0045815	positive regulation of gene expression, ...	12	2	0.1	0.00419
ethisterone	GO:0006376	mRNA splice site selection	14	2	0.12	0.00572
ethisterone	GO:0006378	mRNA polyadenylation	15	2	0.12	0.00657
ethisterone	GO:0006337	nucleosome disassembly	15	2	0.12	0.00657
ethisterone	GO:0014037	Schwann cell differentiation	16	2	0.13	0.00746
ethisterone	GO:0051252	regulation of RNA metabolic process	2061	32	16.97	0.00877
ethisterone	GO:0051017	actin filament bundle assembly	53	3	0.44	0.00939
ethisterone	GO:0006355	regulation of transcription, DNA-depende...	1998	29	16.45	0.00957
ethisterone	GO:0000122	negative regulation of transcription fro...	290	7	2.39	0.00983
ethisterone	GO:0065009	regulation of molecular function	1328	19	10.94	0.01059
ethisterone	GO:0007568	aging	171	5	1.41	0.01333
etoposide	GO:0051301	cell division	336	68	11.8	3.2e-29
etoposide	GO:0000236	mitotic prometaphase	73	28	2.56	2e-22
etoposide	GO:0007052	mitotic spindle organization	26	15	0.91	6.3e-16
etoposide	GO:0007067	mitosis	275	74	9.66	1.7e-13
etoposide	GO:0007018	microtubule-based movement	98	20	3.44	1.4e-10
etoposide	GO:0007051	spindle organization	61	27	2.14	4.5e-10
etoposide	GO:0051983	regulation of chromosome segregation	14	8	0.49	5.4e-09
etoposide	GO:0006364	rRNA processing	88	19	3.09	5.5e-09
etoposide	GO:0008608	attachment of spindle microtubules to ki...	10	7	0.35	6.8e-09
etoposide	GO:0007080	mitotic metaphase plate congression	10	7	0.35	6.8e-09
etoposide	GO:0000070	mitotic sister chromatid segregation	37	20	1.3	1.7e-08
etoposide	GO:0050686	negative regulation of mRNA processing	10	6	0.35	3.4e-07
etoposide	GO:0040001	establishment of mitotic spindle localiz...	11	6	0.39	7.2e-07
etoposide	GO:0006406	mRNA export from nucleus	50	11	1.76	9.4e-07
etoposide	GO:0006260	DNA replication	218	28	7.66	1.3e-06
etoposide	GO:0007094	mitotic cell cycle spindle assembly chec...	25	8	0.88	1.4e-06
etoposide	GO:0033205	cell cycle cytokinesis	18	7	0.63	1.4e-06
etoposide	GO:0031145	anaphase-promoting complex-dependent pro...	75	13	2.63	1.8e-06
etoposide	GO:0031124	mRNA 3'-end processing	64	12	2.25	1.9e-06
etoposide	GO:0048024	regulation of nuclear mRNA splicing, via...	21	7	0.74	4.7e-06
eucatropine	GO:0048011	nerve growth factor receptor signaling p...	203	27	10.78	9.2e-06
eucatropine	GO:0006607	NLS-bearing substrate import into nucleu...	14	6	0.74	4.5e-05
eucatropine	GO:0033205	cell cycle cytokinesis	18	6	0.96	0.00023
eucatropine	GO:0033554	cellular response to stress	842	82	44.71	0.00032
eucatropine	GO:0010608	posttranscriptional regulation of gene e...	243	30	12.9	0.00035
eucatropine	GO:0008624	induction of apoptosis by extracellular ...	107	18	5.68	0.00043
eucatropine	GO:0044419	interspecies interaction between organis...	354	34	18.8	0.00057
eucatropine	GO:0048024	regulation of nuclear mRNA splicing, via...	21	6	1.12	0.0006
eucatropine	GO:0048813	dendrite morphogenesis	48	9	2.55	0.00082
eucatropine	GO:0033598	mammary gland epithelial cell proliferat...	16	5	0.85	0.00111
eucatropine	GO:0006406	mRNA export from nucleus	50	9	2.65	0.00112
eucatropine	GO:0050686	negative regulation of mRNA processing	10	4	0.53	0.00128
eucatropine	GO:0033197	response to vitamin E	10	4	0.53	0.00128
eucatropine	GO:0006470	protein dephosphorylation	118	15	6.27	0.00141
eucatropine	GO:0042059	negative regulation of epidermal growth ...	33	7	1.75	0.00146
eucatropine	GO:0007067	mitosis	275	27	14.6	0.00149
eucatropine	GO:0010557	positive regulation of macromolecule bio...	786	61	41.74	0.00158
eucatropine	GO:0050434	positive regulation of viral transcripti...	53	9	2.81	0.00172
eucatropine	GO:0032486	Rap protein signal transduction	11	4	0.58	0.00192
eucatropine	GO:0000398	nuclear mRNA splicing, via spliceosome	175	24	9.29	0.00224
felodipine	GO:0001945	lymph vessel development	11	1	0	0.001
felodipine	GO:0045736	negative regulation of cyclin-dependent ...	13	1	0	0.0012
felodipine	GO:0010596	negative regulation of endothelial cell ...	17	1	0	0.0016
felodipine	GO:0001937	negative regulation of endothelial cell ...	18	1	0	0.0017
felodipine	GO:0045446	endothelial cell differentiation	32	1	0	0.003
felodipine	GO:0001764	neuron migration	53	1	0.01	0.005
felodipine	GO:0032355	response to estradiol stimulus	90	1	0.01	0.0085
felodipine	GO:0060173	limb development	98	1	0.01	0.0093
felodipine	GO:0007519	skeletal muscle tissue development	109	1	0.01	0.0103
felodipine	GO:0060538	skeletal muscle organ development	113	1	0.01	0.0107
felodipine	GO:0009952	anterior/posterior pattern specification	128	1	0.01	0.0121
felodipine	GO:0045165	cell fate commitment	142	1	0.01	0.0134
felodipine	GO:0030522	intracellular receptor mediated signalin...	158	1	0.01	0.015
felodipine	GO:0030900	forebrain development	187	1	0.02	0.0177
felodipine	GO:0014706	striated muscle tissue development	192	1	0.02	0.0182
felodipine	GO:0003002	regionalization	193	1	0.02	0.0183
felodipine	GO:0060537	muscle tissue development	199	1	0.02	0.0188
felodipine	GO:0007517	muscle organ development	227	1	0.02	0.0215
felodipine	GO:0007389	pattern specification process	269	1	0.03	0.0255
felodipine	GO:0000122	negative regulation of transcription fro...	290	1	0.03	0.0274
fludroxycortide	GO:0022409	positive regulation of cell-cell adhesio...	22	2	0.03	0.00037
fludroxycortide	GO:0042990	regulation of transcription factor impor...	48	2	0.06	0.00178
fludroxycortide	GO:0016477	cell migration	583	6	0.77	0.00186
fludroxycortide	GO:0019221	cytokine-mediated signaling pathway	209	3	0.28	0.00236
fludroxycortide	GO:0007292	female gamete generation	60	2	0.08	0.00276
fludroxycortide	GO:0006916	anti-apoptosis	231	3	0.31	0.00314
fludroxycortide	GO:0001525	angiogenesis	266	3	0.35	0.00468
fludroxycortide	GO:0043279	response to alkaloid	79	2	0.1	0.00474
fludroxycortide	GO:0071346	cellular response to interferon-gamma	79	2	0.1	0.00474
fludroxycortide	GO:0045787	positive regulation of cell cycle	80	2	0.11	0.00486
fludroxycortide	GO:0030595	leukocyte chemotaxis	83	2	0.11	0.00522
fludroxycortide	GO:0006865	amino acid transport	84	2	0.11	0.00534
fludroxycortide	GO:0009636	response to toxin	89	2	0.12	0.00598
fludroxycortide	GO:0050670	regulation of lymphocyte proliferation	105	2	0.14	0.00824
fludroxycortide	GO:0042063	gliogenesis	112	2	0.15	0.00933
fludroxycortide	GO:0030162	regulation of proteolysis	113	2	0.15	0.00949
fludroxycortide	GO:0022603	regulation of anatomical structure morph...	368	3	0.49	0.01146
fludroxycortide	GO:0007565	female pregnancy	129	2	0.17	0.01223
fludroxycortide	GO:0030730	sequestering of triglyceride	10	1	0.01	0.01318
fludroxycortide	GO:0045080	positive regulation of chemokine biosynt...	10	1	0.01	0.01318
fulvestrant	GO:0006364	rRNA processing	88	12	1.37	1e-08
fulvestrant	GO:0042254	ribosome biogenesis	118	17	1.84	6.6e-05
fulvestrant	GO:0006260	DNA replication	218	11	3.4	0.00061
fulvestrant	GO:0006865	amino acid transport	84	6	1.31	0.00197
fulvestrant	GO:0034105	positive regulation of tissue remodeling	17	3	0.27	0.00217
fulvestrant	GO:0008033	tRNA processing	59	5	0.92	0.00222
fulvestrant	GO:0048255	mRNA stabilization	19	3	0.3	0.00302
fulvestrant	GO:0001657	ureteric bud development	64	5	1	0.00317
fulvestrant	GO:0008285	negative regulation of cell proliferatio...	392	14	6.12	0.00331
fulvestrant	GO:0000083	regulation of transcription involved in ...	20	3	0.31	0.00351
fulvestrant	GO:0000079	regulation of cyclin-dependent protein k...	68	5	1.06	0.00413
fulvestrant	GO:0033273	response to vitamin	138	7	2.16	0.00585
fulvestrant	GO:0046638	positive regulation of alpha-beta T cell...	25	3	0.39	0.00668
fulvestrant	GO:0043627	response to estrogen stimulus	142	7	2.22	0.00682
fulvestrant	GO:0042493	response to drug	300	11	4.69	0.00738
fulvestrant	GO:0030336	negative regulation of cell migration	81	5	1.27	0.00863
fulvestrant	GO:0002573	myeloid leukocyte differentiation	82	5	1.28	0.00908
fulvestrant	GO:0007005	mitochondrion organization	151	7	2.36	0.00942
fulvestrant	GO:0046902	regulation of mitochondrial membrane per...	10	2	0.16	0.01005
fulvestrant	GO:0015879	carnitine transport	10	2	0.16	0.01005
harmaline	GO:0031145	anaphase-promoting complex-dependent pro...	75	9	1.85	8.8e-05
harmaline	GO:0051437	positive regulation of ubiquitin-protein...	66	8	1.62	0.0002
harmaline	GO:0000084	S phase of mitotic cell cycle	124	11	3.05	0.00024
harmaline	GO:0002755	MyD88-dependent toll-like receptor signa...	68	8	1.67	0.00025
harmaline	GO:0009084	glutamine family amino acid biosynthetic...	14	4	0.34	0.0003
harmaline	GO:0006605	protein targeting	275	17	6.77	0.00045
harmaline	GO:0000216	M/G1 transition of mitotic cell cycle	76	8	1.87	0.00054
harmaline	GO:0006271	DNA strand elongation involved in DNA re...	30	5	0.74	0.00075
harmaline	GO:0002756	MyD88-independent toll-like receptor sig...	62	7	1.53	0.00078
harmaline	GO:0000082	G1/S transition of mitotic cell cycle	168	12	4.13	0.0009
harmaline	GO:0034130	toll-like receptor 1 signaling pathway	64	7	1.58	0.00095
harmaline	GO:0034138	toll-like receptor 3 signaling pathway	64	7	1.58	0.00095
harmaline	GO:0051403	stress-activated MAPK cascade	65	7	1.6	0.00104
harmaline	GO:0034134	toll-like receptor 2 signaling pathway	66	7	1.62	0.00114
harmaline	GO:0006406	mRNA export from nucleus	50	6	1.23	0.00134
harmaline	GO:0006458	'de novo' protein folding	51	6	1.26	0.00149
harmaline	GO:0048024	regulation of nuclear mRNA splicing, via...	21	4	0.52	0.00154
harmaline	GO:0042987	amyloid precursor protein catabolic proc...	10	3	0.25	0.00156
harmaline	GO:0050686	negative regulation of mRNA processing	10	3	0.25	0.00156
harmaline	GO:0042026	protein refolding	10	3	0.25	0.00156
hydralazine	GO:0050807	regulation of synapse organization	26	6	0.87	0.00017
hydralazine	GO:0007267	cell-cell signaling	847	51	28.22	0.00043
hydralazine	GO:0060541	respiratory system development	125	12	4.16	0.00093
hydralazine	GO:0001974	blood vessel remodeling	25	5	0.83	0.00122
hydralazine	GO:0055123	digestive system development	81	9	2.7	0.00144
hydralazine	GO:0030890	positive regulation of B cell proliferat...	27	5	0.9	0.00176
hydralazine	GO:0019233	sensory perception of pain	53	7	1.77	0.00177
hydralazine	GO:0051592	response to calcium ion	73	8	2.43	0.00285
hydralazine	GO:0045995	regulation of embryonic development	45	6	1.5	0.00356
hydralazine	GO:0015833	peptide transport	147	12	4.9	0.00368
hydralazine	GO:0051023	regulation of immunoglobulin secretion	10	3	0.33	0.0037
hydralazine	GO:0035815	positive regulation of renal sodium excr...	10	3	0.33	0.0037
hydralazine	GO:0010656	negative regulation of muscle cell apopt...	10	3	0.33	0.0037
hydralazine	GO:0001501	skeletal system development	268	18	8.93	0.00374
hydralazine	GO:0061061	muscle structure development	312	20	10.4	0.00391
hydralazine	GO:0030902	hindbrain development	79	8	2.63	0.00466
hydralazine	GO:0048513	organ development	1727	84	57.54	0.00495
hydralazine	GO:0034101	erythrocyte homeostasis	64	7	2.13	0.00522
hydralazine	GO:0008038	neuron recognition	22	4	0.73	0.00551
hydralazine	GO:0042060	wound healing	534	29	17.79	0.00647
idoxuridine	GO:0007268	synaptic transmission	495	90	44.42	2.7e-08
idoxuridine	GO:0007155	cell adhesion	715	115	64.16	3.6e-07
idoxuridine	GO:0007267	cell-cell signaling	847	147	76	4.5e-06
idoxuridine	GO:0007215	glutamate signaling pathway	24	10	2.15	2e-05
idoxuridine	GO:0007189	activation of adenylate cyclase activity...	38	12	3.41	7.6e-05
idoxuridine	GO:0060134	prepulse inhibition	10	6	0.9	7.9e-05
idoxuridine	GO:0007608	sensory perception of smell	28	10	2.51	9.4e-05
idoxuridine	GO:0032501	multicellular organismal process	4134	504	370.94	0.00015
idoxuridine	GO:0060525	prostate glandular acinus development	11	6	0.99	0.00016
idoxuridine	GO:0045597	positive regulation of cell differentiat...	340	51	30.51	0.00017
idoxuridine	GO:0019233	sensory perception of pain	53	14	4.76	0.00017
idoxuridine	GO:0007157	heterophilic cell-cell adhesion	16	7	1.44	0.00025
idoxuridine	GO:0030900	forebrain development	187	32	16.78	0.00026
idoxuridine	GO:0010043	response to zinc ion	26	9	2.33	0.00028
idoxuridine	GO:0060442	branching involved in prostate gland mor...	12	6	1.08	0.0003
idoxuridine	GO:0007186	G-protein coupled receptor protein signa...	501	95	44.95	0.00031
idoxuridine	GO:0007612	learning	63	15	5.65	0.00035
idoxuridine	GO:0007193	inhibition of adenylate cyclase activity...	38	11	3.41	0.00036
idoxuridine	GO:0046676	negative regulation of insulin secretion	17	7	1.53	0.0004
idoxuridine	GO:0060688	regulation of morphogenesis of a branchi...	33	10	2.96	0.00044
ifosfamide	GO:0032784	regulation of transcription elongation, ...	16	1	0	0.003
ifosfamide	GO:0008333	endosome to lysosome transport	22	1	0	0.0042
ifosfamide	GO:0006513	protein monoubiquitination	22	1	0	0.0042
ifosfamide	GO:0010389	regulation of G2/M transition of mitotic...	25	1	0	0.0047
ifosfamide	GO:0045744	negative regulation of G-protein coupled...	25	1	0	0.0047
ifosfamide	GO:0045931	positive regulation of mitotic cell cycl...	26	1	0	0.0049
ifosfamide	GO:0000080	G1 phase of mitotic cell cycle	32	1	0.01	0.006
ifosfamide	GO:0006368	transcription elongation from RNA polyme...	65	1	0.01	0.0123
ifosfamide	GO:0019933	cAMP-mediated signaling	110	1	0.02	0.0207
ifosfamide	GO:0090068	positive regulation of cell cycle proces...	123	1	0.02	0.0231
ifosfamide	GO:0019935	cyclic-nucleotide-mediated signaling	147	1	0.03	0.0276
ifosfamide	GO:0019932	second-messenger-mediated signaling	290	1	0.05	0.0541
ifosfamide	GO:0044419	interspecies interaction between organis...	354	1	0.07	0.0659
ifosfamide	GO:0051254	positive regulation of RNA metabolic pro...	720	1	0.14	0.1317
ifosfamide	GO:0006357	regulation of transcription from RNA pol...	790	1	0.15	0.144
ifosfamide	GO:0045935	positive regulation of nucleobase-contai...	800	1	0.15	0.1457
ifosfamide	GO:0051173	positive regulation of nitrogen compound...	820	1	0.16	0.1492
ifosfamide	GO:0051704	multi-organism process	843	1	0.16	0.1532
ifosfamide	GO:0031328	positive regulation of cellular biosynth...	861	1	0.16	0.1564
ifosfamide	GO:0009891	positive regulation of biosynthetic proc...	877	1	0.17	0.1591
iohexol	GO:0006891	intra-Golgi vesicle-mediated transport	16	2	0.06	0.0018
iohexol	GO:0006355	regulation of transcription, DNA-depende...	1998	16	7.94	0.0029
iohexol	GO:0071479	cellular response to ionizing radiation	25	2	0.1	0.0044
iohexol	GO:0006370	mRNA capping	28	2	0.11	0.0055
iohexol	GO:0001836	release of cytochrome c from mitochondri...	30	2	0.12	0.0063
iohexol	GO:0090304	nucleic acid metabolic process	3085	25	12.26	0.0091
iohexol	GO:0043123	positive regulation of I-kappaB kinase/N...	114	3	0.45	0.0103
iohexol	GO:0043122	regulation of I-kappaB kinase/NF-kappaB ...	124	3	0.49	0.013
iohexol	GO:0007569	cell aging	51	2	0.2	0.0174
iohexol	GO:0007127	meiosis I	57	2	0.23	0.0214
iohexol	GO:0006308	DNA catabolic process	58	2	0.23	0.0222
iohexol	GO:0007249	I-kappaB kinase/NF-kappaB cascade	158	3	0.63	0.0246
iohexol	GO:0007568	aging	171	3	0.68	0.0302
iohexol	GO:0006281	DNA repair	303	4	1.2	0.0316
iohexol	GO:0043066	negative regulation of apoptosis	459	5	1.82	0.0343
iohexol	GO:0043069	negative regulation of programmed cell d...	463	5	1.84	0.0355
iohexol	GO:0006302	double-strand break repair	75	2	0.3	0.0357
iohexol	GO:0010269	response to selenium ion	10	1	0.04	0.0391
iohexol	GO:0060548	negative regulation of cell death	477	5	1.9	0.0395
iohexol	GO:0048147	negative regulation of fibroblast prolif...	11	1	0.04	0.0429
iohexol	GO:0042481	regulation of odontogenesis	16	4	0.38	0.00043
iohexol	GO:0007268	synaptic transmission	495	24	11.62	0.0006
iohexol	GO:0030324	lung development	110	9	2.58	0.00111
iohexol	GO:0048247	lymphocyte chemotaxis	10	3	0.23	0.00136
iohexol	GO:0007193	inhibition of adenylate cyclase activity...	38	5	0.89	0.00182
iohexol	GO:0007189	activation of adenylate cyclase activity...	38	5	0.89	0.00182
iohexol	GO:0042737	drug catabolic process	11	3	0.26	0.00183
iohexol	GO:0060173	limb development	98	8	2.3	0.0021
iohexol	GO:0032332	positive regulation of chondrocyte diffe...	12	3	0.28	0.0024
iohexol	GO:0001775	cell activation	593	25	13.92	0.00322
iohexol	GO:0008217	regulation of blood pressure	105	8	2.46	0.00324
iohexol	GO:0006725	cellular aromatic compound metabolic pro...	180	11	4.23	0.00345
iohexol	GO:0002825	regulation of T-helper 1 type immune res...	14	3	0.33	0.00384
iohexol	GO:0060021	palate development	46	5	1.08	0.00428
iohexol	GO:0007616	long-term memory	15	3	0.35	0.00472
iohexol	GO:0042063	gliogenesis	112	8	2.63	0.0048
iohexol	GO:0050877	neurological system process	880	41	20.66	0.00497
iohexol	GO:0030335	positive regulation of cell migration	163	10	3.83	0.00506
iohexol	GO:0045807	positive regulation of endocytosis	48	5	1.13	0.00515
iohexol	GO:0051240	positive regulation of multicellular org...	334	16	7.84	0.00544
isotretinoin	GO:0006364	rRNA processing	88	43	9.97	4.4e-16
isotretinoin	GO:0042254	ribosome biogenesis	118	60	13.37	1.4e-09
isotretinoin	GO:0006260	DNA replication	218	47	24.7	8.7e-06
isotretinoin	GO:0006418	tRNA aminoacylation for protein translat...	40	15	4.53	1.5e-05
isotretinoin	GO:0046112	nucleobase biosynthetic process	14	7	1.59	0.00039
isotretinoin	GO:0006446	regulation of translational initiation	41	13	4.65	0.0004
isotretinoin	GO:0009168	purine ribonucleoside monophosphate bios...	18	8	2.04	0.00041
isotretinoin	GO:0006541	glutamine metabolic process	18	8	2.04	0.00041
isotretinoin	GO:0007005	mitochondrion organization	151	36	17.11	0.00047
isotretinoin	GO:0000398	nuclear mRNA splicing, via spliceosome	175	39	19.83	0.00051
isotretinoin	GO:0009451	RNA modification	38	12	4.31	0.00069
isotretinoin	GO:0051028	mRNA transport	95	22	10.76	0.00077
isotretinoin	GO:0006221	pyrimidine nucleotide biosynthetic proce...	20	8	2.27	0.00095
isotretinoin	GO:0035088	establishment or maintenance of apical/b...	12	6	1.36	0.00105
isotretinoin	GO:0000460	maturation of 5.8S rRNA	12	6	1.36	0.00105
isotretinoin	GO:0006767	water-soluble vitamin metabolic process	51	14	5.78	0.00121
isotretinoin	GO:0006986	response to unfolded protein	57	15	6.46	0.00132
isotretinoin	GO:0046134	pyrimidine nucleoside biosynthetic proce...	13	6	1.47	0.00177
isotretinoin	GO:0007595	lactation	27	9	3.06	0.00209
isotretinoin	GO:0006839	mitochondrial transport	71	21	8.04	0.00219
isotretinoin	GO:0001960	negative regulation of cytokine-mediated...	21	3	0.13	0.00026
isotretinoin	GO:0006906	vesicle fusion	21	3	0.13	0.00026
isotretinoin	GO:0050919	negative chemotaxis	10	2	0.06	0.00158
isotretinoin	GO:0060396	growth hormone receptor signaling pathwa...	10	2	0.06	0.00158
isotretinoin	GO:0048523	negative regulation of cellular process	2018	25	12.22	0.00219
isotretinoin	GO:0060349	bone morphogenesis	44	3	0.27	0.00235
isotretinoin	GO:0032781	positive regulation of ATPase activity	14	2	0.08	0.00314
isotretinoin	GO:0060341	regulation of cellular localization	413	8	2.5	0.00331
isotretinoin	GO:0051216	cartilage development	103	4	0.62	0.00346
isotretinoin	GO:0042522	regulation of tyrosine phosphorylation o...	15	2	0.09	0.00361
isotretinoin	GO:0006469	negative regulation of protein kinase ac...	105	4	0.64	0.00371
isotretinoin	GO:0051899	membrane depolarization	52	3	0.32	0.00379
isotretinoin	GO:0009306	protein secretion	106	4	0.64	0.00383
isotretinoin	GO:0007157	heterophilic cell-cell adhesion	16	2	0.1	0.0041
isotretinoin	GO:0051223	regulation of protein transport	176	5	1.07	0.00418
isotretinoin	GO:0043550	regulation of lipid kinase activity	17	2	0.1	0.00463
isotretinoin	GO:0048584	positive regulation of response to stimu...	752	11	4.56	0.00508
isotretinoin	GO:0034614	cellular response to reactive oxygen spe...	58	3	0.35	0.00516
isotretinoin	GO:0001937	negative regulation of endothelial cell ...	18	2	0.11	0.00519
isotretinoin	GO:0042692	muscle cell differentiation	186	5	1.13	0.00528
lanatoside C	GO:0006364	rRNA processing	88	34	12.32	8.1e-09
lanatoside C	GO:0000084	S phase of mitotic cell cycle	124	40	17.36	1.5e-07
lanatoside C	GO:0051301	cell division	336	82	47.04	1.6e-07
lanatoside C	GO:0006281	DNA repair	303	93	42.42	6.9e-07
lanatoside C	GO:0008033	tRNA processing	59	23	8.26	1.8e-06
lanatoside C	GO:0006271	DNA strand elongation involved in DNA re...	30	15	4.2	2.8e-06
lanatoside C	GO:0000236	mitotic prometaphase	73	25	10.22	9.8e-06
lanatoside C	GO:0006298	mismatch repair	19	11	2.66	1e-05
lanatoside C	GO:0006418	tRNA aminoacylation for protein translat...	40	17	5.6	1e-05
lanatoside C	GO:0006446	regulation of translational initiation	41	17	5.74	1.5e-05
lanatoside C	GO:0006413	translational initiation	61	28	8.54	1.8e-05
lanatoside C	GO:0032201	telomere maintenance via semi-conservati...	24	12	3.36	2.9e-05
lanatoside C	GO:0044238	primary metabolic process	6290	1066	880.54	2.9e-05
lanatoside C	GO:0034080	CenH3-containing nucleosome assembly at ...	18	10	2.52	4.2e-05
lanatoside C	GO:0006270	DNA-dependent DNA replication initiation	25	12	3.5	4.8e-05
lanatoside C	GO:0007067	mitosis	275	77	38.5	6.9e-05
lanatoside C	GO:0031124	mRNA 3'-end processing	64	21	8.96	0.0001
lanatoside C	GO:0000083	regulation of transcription involved in ...	20	10	2.8	0.00014
lanatoside C	GO:0000722	telomere maintenance via recombination	24	11	3.36	0.00017
lanatoside C	GO:0007005	mitochondrion organization	151	38	21.14	0.00017
lanatoside C	GO:0006418	tRNA aminoacylation for protein translat...	40	22	6.13	7.1e-09
lanatoside C	GO:0006281	DNA repair	303	104	46.4	6.2e-08
lanatoside C	GO:0006364	rRNA processing	88	36	13.48	2.5e-07
lanatoside C	GO:0008033	tRNA processing	59	29	9.04	3.6e-07
lanatoside C	GO:0051301	cell division	336	85	51.46	9.5e-07
lanatoside C	GO:0051028	mRNA transport	95	38	14.55	2.7e-06
lanatoside C	GO:0006298	mismatch repair	19	12	2.91	2.8e-06
lanatoside C	GO:0009451	RNA modification	38	21	5.82	5.9e-06
lanatoside C	GO:0007131	reciprocal meiotic recombination	33	16	5.05	7.4e-06
lanatoside C	GO:0006369	termination of RNA polymerase II transcr...	39	17	5.97	2.3e-05
lanatoside C	GO:0000398	nuclear mRNA splicing, via spliceosome	175	52	26.8	2.8e-05
lanatoside C	GO:0010827	regulation of glucose transport	64	23	9.8	3.9e-05
lanatoside C	GO:0031124	mRNA 3'-end processing	64	23	9.8	3.9e-05
lanatoside C	GO:0000236	mitotic prometaphase	73	24	11.18	0.00014
lanatoside C	GO:0007067	mitosis	275	74	42.12	0.00023
lanatoside C	GO:0000077	DNA damage checkpoint	112	32	17.15	0.00024
lanatoside C	GO:0006511	ubiquitin-dependent protein catabolic pr...	284	66	43.49	0.00024
lanatoside C	GO:0006312	mitotic recombination	34	14	5.21	0.00025
lanatoside C	GO:0006406	mRNA export from nucleus	50	18	7.66	0.00026
lanatoside C	GO:0051310	metaphase plate congression	14	8	2.14	0.00038
lanatoside C	GO:0008033	tRNA processing	59	20	5.15	5.7e-08
lanatoside C	GO:0006364	rRNA processing	88	26	7.69	1.2e-06
lanatoside C	GO:0007131	reciprocal meiotic recombination	33	13	2.88	1.7e-06
lanatoside C	GO:0006281	DNA repair	303	70	26.47	5.4e-06
lanatoside C	GO:0006261	DNA-dependent DNA replication	75	18	6.55	5.9e-05
lanatoside C	GO:0006298	mismatch repair	19	8	1.66	0.0001
lanatoside C	GO:0006302	double-strand break repair	75	20	6.55	0.00021
lanatoside C	GO:0009451	RNA modification	38	11	3.32	0.00028
lanatoside C	GO:0009264	deoxyribonucleotide catabolic process	13	6	1.14	0.00044
lanatoside C	GO:0006284	base-excision repair	34	10	2.97	0.00046
lanatoside C	GO:0000398	nuclear mRNA splicing, via spliceosome	175	29	15.29	0.00056
lanatoside C	GO:0010467	gene expression	2939	353	256.76	0.00058
lanatoside C	GO:0019048	virus-host interaction	36	10	3.15	0.00076
lanatoside C	GO:0030330	DNA damage response, signal transduction...	99	19	8.65	0.00082
lanatoside C	GO:0006413	translational initiation	61	16	5.33	0.00103
lanatoside C	GO:0010605	negative regulation of macromolecule met...	850	100	74.26	0.00103
lanatoside C	GO:0006405	RNA export from nucleus	58	13	5.07	0.00122
lanatoside C	GO:0008630	DNA damage response, signal transduction...	32	9	2.8	0.00126
lanatoside C	GO:0006396	RNA processing	523	102	45.69	0.0013
lanatoside C	GO:0044238	primary metabolic process	6290	664	549.52	0.00133
luteolin	GO:0006406	mRNA export from nucleus	50	11	2.69	5.5e-05
luteolin	GO:0000236	mitotic prometaphase	73	13	3.93	0.00012
luteolin	GO:0000398	nuclear mRNA splicing, via spliceosome	175	22	9.42	0.00018
luteolin	GO:0006144	purine base metabolic process	31	8	1.67	0.00018
luteolin	GO:0044260	cellular macromolecule metabolic process	4638	307	249.79	0.00024
luteolin	GO:0009168	purine ribonucleoside monophosphate bios...	18	6	0.97	0.00025
luteolin	GO:0010827	regulation of glucose transport	64	11	3.45	0.00055
luteolin	GO:0031124	mRNA 3'-end processing	64	11	3.45	0.00055
luteolin	GO:0051301	cell division	336	37	18.1	0.00056
luteolin	GO:0008380	RNA splicing	263	35	14.16	0.00065
luteolin	GO:0051329	interphase of mitotic cell cycle	328	36	17.67	0.0008
luteolin	GO:0006271	DNA strand elongation involved in DNA re...	30	7	1.62	0.00087
luteolin	GO:0006369	termination of RNA polymerase II transcr...	39	8	2.1	0.00094
luteolin	GO:0007067	mitosis	275	36	14.81	0.00169
luteolin	GO:0010389	regulation of G2/M transition of mitotic...	25	6	1.35	0.00175
luteolin	GO:0007094	mitotic cell cycle spindle assembly chec...	25	6	1.35	0.00175
luteolin	GO:0044262	cellular carbohydrate metabolic process	403	36	21.7	0.0019
luteolin	GO:0006312	mitotic recombination	34	7	1.83	0.00191
luteolin	GO:0006541	glutamine metabolic process	18	5	0.97	0.00212
luteolin	GO:0048255	mRNA stabilization	19	5	1.02	0.00275
meclofenoxate	GO:0033144	negative regulation of steroid hormone r...	13	1	0.01	0.012
meclofenoxate	GO:0010596	negative regulation of endothelial cell ...	17	1	0.02	0.016
meclofenoxate	GO:0001937	negative regulation of endothelial cell ...	18	1	0.02	0.017
meclofenoxate	GO:0032092	positive regulation of protein binding	22	1	0.02	0.021
meclofenoxate	GO:0030520	estrogen receptor signaling pathway	23	1	0.02	0.022
meclofenoxate	GO:0019751	polyol metabolic process	23	1	0.02	0.022
meclofenoxate	GO:0007257	activation of JUN kinase activity	28	1	0.03	0.026
meclofenoxate	GO:0033143	regulation of steroid hormone receptor s...	29	1	0.03	0.027
meclofenoxate	GO:0030010	establishment of cell polarity	37	1	0.04	0.034
meclofenoxate	GO:0030316	osteoclast differentiation	37	1	0.04	0.034
meclofenoxate	GO:0016525	negative regulation of angiogenesis	41	1	0.04	0.038
meclofenoxate	GO:0045454	cell redox homeostasis	41	1	0.04	0.038
meclofenoxate	GO:0043507	positive regulation of JUN kinase activi...	42	1	0.04	0.039
meclofenoxate	GO:0051099	positive regulation of binding	49	1	0.05	0.045
meclofenoxate	GO:0010594	regulation of endothelial cell migration	51	1	0.05	0.047
meclofenoxate	GO:0043506	regulation of JUN kinase activity	52	1	0.05	0.048
meclofenoxate	GO:0010951	negative regulation of endopeptidase act...	57	1	0.05	0.053
meclofenoxate	GO:0001936	regulation of endothelial cell prolifera...	59	1	0.06	0.054
meclofenoxate	GO:0043393	regulation of protein binding	62	1	0.06	0.057
meclofenoxate	GO:0050680	negative regulation of epithelial cell p...	62	1	0.06	0.057
mefenamic acid	GO:0060337	type I interferon-mediated signaling pat...	69	8	0.84	1.8e-06
mefenamic acid	GO:0051893	regulation of focal adhesion assembly	17	3	0.21	0.0011
mefenamic acid	GO:0001959	regulation of cytokine-mediated signalin...	67	5	0.82	0.0013
mefenamic acid	GO:0042462	eye photoreceptor cell development	19	3	0.23	0.0015
mefenamic acid	GO:0048522	positive regulation of cellular process	2230	41	27.23	0.0029
mefenamic acid	GO:0048011	nerve growth factor receptor signaling p...	203	8	2.48	0.0034
mefenamic acid	GO:0018107	peptidyl-threonine phosphorylation	28	3	0.34	0.0047
mefenamic acid	GO:0015909	long-chain fatty acid transport	31	3	0.38	0.0062
mefenamic acid	GO:0032319	regulation of Rho GTPase activity	64	4	0.78	0.0077
mefenamic acid	GO:0060333	interferon-gamma-mediated signaling path...	69	4	0.84	0.01
mefenamic acid	GO:0048041	focal adhesion assembly	30	5	0.37	0.0101
mefenamic acid	GO:0007263	nitric oxide mediated signal transductio...	13	2	0.16	0.0106
mefenamic acid	GO:2000191	regulation of fatty acid transport	13	2	0.16	0.0106
mefenamic acid	GO:0009615	response to virus	199	7	2.43	0.011
mefenamic acid	GO:0051707	response to other organism	411	11	5.02	0.0118
mefenamic acid	GO:0035556	intracellular signal transduction	1469	30	17.94	0.0136
mefenamic acid	GO:0034329	cell junction assembly	136	8	1.66	0.0139
mefenamic acid	GO:0035020	regulation of Rac protein signal transdu...	15	2	0.18	0.014
mefenamic acid	GO:0048514	blood vessel morphogenesis	317	9	3.87	0.0155
mefenamic acid	GO:0071634	regulation of transforming growth factor...	16	2	0.2	0.0159
meglumine	GO:0051297	centrosome organization	40	6	0.93	0.00029
meglumine	GO:0051568	histone H3-K4 methylation	17	4	0.39	0.00053
meglumine	GO:0009394	2'-deoxyribonucleotide metabolic process	19	4	0.44	0.00083
meglumine	GO:0009264	deoxyribonucleotide catabolic process	13	3	0.3	0.00297
meglumine	GO:0031365	N-terminal protein amino acid modificati...	14	3	0.32	0.00371
meglumine	GO:0006364	rRNA processing	88	7	2.04	0.00426
meglumine	GO:0022900	electron transport chain	116	8	2.69	0.00551
meglumine	GO:0006839	mitochondrial transport	71	6	1.65	0.00596
meglumine	GO:0000080	G1 phase of mitotic cell cycle	32	4	0.74	0.00609
meglumine	GO:0016070	RNA metabolic process	2689	83	62.36	0.00741
meglumine	GO:0009168	purine ribonucleoside monophosphate bios...	18	3	0.42	0.00777
meglumine	GO:0000086	G2/M transition of mitotic cell cycle	128	8	2.97	0.0098
meglumine	GO:0000083	regulation of transcription involved in ...	20	3	0.46	0.01049
meglumine	GO:0032774	RNA biosynthetic process	2189	66	50.76	0.01095
meglumine	GO:0018205	peptidyl-lysine modification	106	7	2.46	0.01155
meglumine	GO:0034645	cellular macromolecule biosynthetic proc...	2778	80	64.42	0.01477
meglumine	GO:0010467	gene expression	2939	87	68.15	0.01633
meglumine	GO:0043624	cellular protein complex disassembly	141	8	3.27	0.01684
meglumine	GO:0051785	positive regulation of nuclear division	24	3	0.56	0.0174
meglumine	GO:0045840	positive regulation of mitosis	24	3	0.56	0.0174
menadione	GO:0051301	cell division	336	60	25.38	9e-08
menadione	GO:0006355	regulation of transcription, DNA-depende...	1998	217	150.91	1.7e-06
menadione	GO:0006607	NLS-bearing substrate import into nucleu...	14	8	1.06	2e-06
menadione	GO:0006511	ubiquitin-dependent protein catabolic pr...	284	42	21.45	1.8e-05
menadione	GO:0016568	chromatin modification	337	52	25.45	2.8e-05
menadione	GO:0000070	mitotic sister chromatid segregation	37	11	2.79	5.9e-05
menadione	GO:0045892	negative regulation of transcription, DN...	528	64	39.88	9.4e-05
menadione	GO:0016567	protein ubiquitination	321	43	24.25	0.00016
menadione	GO:0051225	spindle assembly	29	9	2.19	0.00019
menadione	GO:0051252	regulation of RNA metabolic process	2061	230	155.67	0.00025
menadione	GO:0000910	cytokinesis	66	14	4.99	0.00034
menadione	GO:0031023	microtubule organizing center organizati...	45	11	3.4	0.0004
menadione	GO:0034508	centromere complex assembly	10	5	0.76	0.00044
menadione	GO:0006260	DNA replication	218	31	16.47	0.00045
menadione	GO:0007067	mitosis	275	50	20.77	0.00046
menadione	GO:0030521	androgen receptor signaling pathway	53	12	4	0.00047
menadione	GO:0006310	DNA recombination	163	25	12.31	0.00051
menadione	GO:0032012	regulation of ARF protein signal transdu...	33	9	2.49	0.00056
menadione	GO:0007049	cell cycle	1048	146	79.16	0.00058
menadione	GO:0007062	sister chromatid cohesion	21	7	1.59	0.00062
mepenzolate bromide	GO:0006376	mRNA splice site selection	14	5	0.3	7.3e-06
mepenzolate bromide	GO:0006606	protein import into nucleus	157	12	3.36	0.00014
mepenzolate bromide	GO:0006351	transcription, DNA-dependent	2109	70	45.11	0.00028
mepenzolate bromide	GO:0044260	cellular macromolecule metabolic process	4638	149	99.21	0.00063
mepenzolate bromide	GO:0048024	regulation of nuclear mRNA splicing, via...	21	4	0.45	0.00092
mepenzolate bromide	GO:0050686	negative regulation of mRNA processing	10	3	0.21	0.00104
mepenzolate bromide	GO:0006355	regulation of transcription, DNA-depende...	1998	61	42.74	0.00168
mepenzolate bromide	GO:0031929	TOR signaling cascade	25	4	0.53	0.00181
mepenzolate bromide	GO:0033119	negative regulation of RNA splicing	12	3	0.26	0.00184
mepenzolate bromide	GO:0032480	negative regulation of type I interferon...	27	4	0.58	0.00243
mepenzolate bromide	GO:0000398	nuclear mRNA splicing, via spliceosome	175	16	3.74	0.00324
mepenzolate bromide	GO:0043525	positive regulation of neuron apoptosis	31	4	0.66	0.00408
mepenzolate bromide	GO:0090304	nucleic acid metabolic process	3085	109	65.99	0.00596
mepenzolate bromide	GO:0010608	posttranscriptional regulation of gene e...	243	12	5.2	0.00602
mepenzolate bromide	GO:2000112	regulation of cellular macromolecule bio...	2174	70	46.5	0.00686
mepenzolate bromide	GO:0006986	response to unfolded protein	57	5	1.22	0.00727
mepenzolate bromide	GO:0016567	protein ubiquitination	321	14	6.87	0.00911
mepenzolate bromide	GO:0016070	RNA metabolic process	2689	95	57.52	0.00937
mepenzolate bromide	GO:0007062	sister chromatid cohesion	21	3	0.45	0.00967
mepenzolate bromide	GO:0031532	actin cytoskeleton reorganization	22	3	0.47	0.01102
mephentermine	GO:0000002	mitochondrial genome maintenance	11	0	0	1
mephentermine	GO:0000003	reproduction	889	0	0	1
mephentermine	GO:0000018	regulation of DNA recombination	29	0	0	1
mephentermine	GO:0000038	very long-chain fatty acid metabolic pro...	25	0	0	1
mephentermine	GO:0000041	transition metal ion transport	68	0	0	1
mephentermine	GO:0000045	autophagic vacuole assembly	15	0	0	1
mephentermine	GO:0000060	protein import into nucleus, translocati...	28	0	0	1
mephentermine	GO:0000070	mitotic sister chromatid segregation	37	0	0	1
mephentermine	GO:0000075	cell cycle checkpoint	200	0	0	1
mephentermine	GO:0000077	DNA damage checkpoint	112	0	0	1
mephentermine	GO:0000079	regulation of cyclin-dependent protein k...	68	0	0	1
mephentermine	GO:0000080	G1 phase of mitotic cell cycle	32	0	0	1
mephentermine	GO:0000082	G1/S transition of mitotic cell cycle	168	0	0	1
mephentermine	GO:0000083	regulation of transcription involved in ...	20	0	0	1
mephentermine	GO:0000084	S phase of mitotic cell cycle	124	0	0	1
mephentermine	GO:0000085	G2 phase of mitotic cell cycle	10	0	0	1
mephentermine	GO:0000086	G2/M transition of mitotic cell cycle	128	0	0	1
mephentermine	GO:0000087	M phase of mitotic cell cycle	283	0	0	1
mephentermine	GO:0000096	sulfur amino acid metabolic process	24	0	0	1
mephentermine	GO:0000097	sulfur amino acid biosynthetic process	14	0	0	1
meropenem	GO:0009615	response to virus	199	7	1.07	9e-05
meropenem	GO:0042059	negative regulation of epidermal growth ...	33	3	0.18	0.00072
meropenem	GO:0002698	negative regulation of immune effector p...	38	3	0.21	0.0011
meropenem	GO:0045087	innate immune response	403	8	2.17	0.00134
meropenem	GO:0070498	interleukin-1-mediated signaling pathway	11	2	0.06	0.00152
meropenem	GO:0001556	oocyte maturation	12	2	0.06	0.00182
meropenem	GO:0006886	intracellular protein transport	427	8	2.3	0.00193
meropenem	GO:0048584	positive regulation of response to stimu...	752	11	4.06	0.00198
meropenem	GO:0031348	negative regulation of defense response	49	3	0.26	0.0023
meropenem	GO:0006913	nucleocytoplasmic transport	255	6	1.38	0.00241
meropenem	GO:0006767	water-soluble vitamin metabolic process	51	3	0.28	0.00258
meropenem	GO:0043330	response to exogenous dsRNA	15	2	0.08	0.00287
meropenem	GO:0043066	negative regulation of apoptosis	459	8	2.48	0.00303
meropenem	GO:0045071	negative regulation of viral genome repl...	17	2	0.09	0.00369
meropenem	GO:0009966	regulation of signal transduction	1165	16	6.29	0.00395
meropenem	GO:0010827	regulation of glucose transport	64	3	0.35	0.00491
meropenem	GO:0008286	insulin receptor signaling pathway	134	4	0.72	0.00581
meropenem	GO:2000112	regulation of cellular macromolecule bio...	2174	20	11.73	0.00772
meropenem	GO:0048523	negative regulation of cellular process	2018	24	10.89	0.00835
meropenem	GO:0022402	cell cycle process	788	10	4.25	0.00879
meropenem	GO:0060291	long-term synaptic potentiation	10	3	0.28	0.0022
meropenem	GO:0050679	positive regulation of epithelial cell p...	84	8	2.33	0.0022
meropenem	GO:0006811	ion transport	711	33	19.72	0.0024
meropenem	GO:0060525	prostate glandular acinus development	11	3	0.31	0.003
meropenem	GO:0060736	prostate gland growth	11	3	0.31	0.003
meropenem	GO:0051966	regulation of synaptic transmission, glu...	23	4	0.64	0.0034
meropenem	GO:0060442	branching involved in prostate gland mor...	12	3	0.33	0.0039
meropenem	GO:0009611	response to wounding	884	38	24.52	0.0043
meropenem	GO:0007263	nitric oxide mediated signal transductio...	13	3	0.36	0.0049
meropenem	GO:0022008	neurogenesis	828	35	22.96	0.0079
meropenem	GO:0048878	chemical homeostasis	599	27	16.61	0.0086
meropenem	GO:0048699	generation of neurons	782	33	21.69	0.0101
meropenem	GO:0042246	tissue regeneration	31	4	0.86	0.0101
meropenem	GO:0007214	gamma-aminobutyric acid signaling pathwa...	17	3	0.47	0.0108
meropenem	GO:0021537	telencephalon development	109	8	3.02	0.0108
meropenem	GO:0030182	neuron differentiation	728	31	20.19	0.0111
meropenem	GO:0030301	cholesterol transport	49	5	1.36	0.0112
meropenem	GO:0006836	neurotransmitter transport	110	8	3.05	0.0113
meropenem	GO:0019933	cAMP-mediated signaling	110	8	3.05	0.0113
meropenem	GO:0015918	sterol transport	50	5	1.39	0.0121
methazolamide	GO:0060343	trabecula formation	13	4	0.33	0.00024
methazolamide	GO:0006355	regulation of transcription, DNA-depende...	1998	75	50.49	0.00052
methazolamide	GO:0009968	negative regulation of signal transducti...	387	21	9.78	0.00081
methazolamide	GO:0016573	histone acetylation	83	8	2.1	0.00115
methazolamide	GO:0051297	centrosome organization	40	5	1.01	0.00317
methazolamide	GO:0045017	glycerolipid biosynthetic process	100	8	2.53	0.00375
methazolamide	GO:0031058	positive regulation of histone modificat...	26	4	0.66	0.00385
methazolamide	GO:0006625	protein targeting to peroxisome	14	3	0.35	0.00473
methazolamide	GO:0046488	phosphatidylinositol metabolic process	64	6	1.62	0.00542
methazolamide	GO:0006342	chromatin silencing	29	4	0.73	0.00576
methazolamide	GO:2001020	regulation of response to DNA damage sti...	47	5	1.19	0.0064
methazolamide	GO:0071260	cellular response to mechanical stimulus	47	5	1.19	0.0064
methazolamide	GO:0044237	cellular metabolic process	6213	191	157.02	0.00769
methazolamide	GO:0016572	histone phosphorylation	17	3	0.43	0.00835
methazolamide	GO:0043666	regulation of phosphoprotein phosphatase...	18	3	0.45	0.00983
methazolamide	GO:0048193	Golgi vesicle transport	119	8	3.01	0.01052
methazolamide	GO:0042770	signal transduction in response to DNA d...	119	8	3.01	0.01052
methazolamide	GO:0007090	regulation of S phase of mitotic cell cy...	19	3	0.48	0.01146
methazolamide	GO:0009394	2'-deoxyribonucleotide metabolic process	19	3	0.48	0.01146
methazolamide	GO:0043966	histone H3 acetylation	36	4	0.91	0.01245
methylbenzethonium chloride	GO:0000084	S phase of mitotic cell cycle	124	10	1.63	5.1e-06
methylbenzethonium chloride	GO:0009411	response to UV	62	7	0.82	1.6e-05
methylbenzethonium chloride	GO:0000082	G1/S transition of mitotic cell cycle	168	13	2.21	2.1e-05
methylbenzethonium chloride	GO:0006271	DNA strand elongation involved in DNA re...	30	5	0.39	4e-05
methylbenzethonium chloride	GO:0000086	G2/M transition of mitotic cell cycle	128	9	1.68	4.6e-05
methylbenzethonium chloride	GO:0000279	M phase	388	16	5.1	4.9e-05
methylbenzethonium chloride	GO:0006260	DNA replication	218	17	2.87	6.5e-05
methylbenzethonium chloride	GO:0006298	mismatch repair	19	4	0.25	9.5e-05
methylbenzethonium chloride	GO:0048024	regulation of nuclear mRNA splicing, via...	21	4	0.28	0.00014
methylbenzethonium chloride	GO:0000079	regulation of cyclin-dependent protein k...	68	6	0.89	0.00026
methylbenzethonium chloride	GO:0006270	DNA-dependent DNA replication initiation	25	4	0.33	0.00029
methylbenzethonium chloride	GO:0006301	postreplication repair	11	3	0.14	0.00034
methylbenzethonium chloride	GO:0000387	spliceosomal snRNP assembly	26	4	0.34	0.00034
methylbenzethonium chloride	GO:0000216	M/G1 transition of mitotic cell cycle	76	6	1	0.00048
methylbenzethonium chloride	GO:0006406	mRNA export from nucleus	50	5	0.66	0.00048
methylbenzethonium chloride	GO:0071843	cellular component biogenesis at cellula...	192	18	2.53	0.00049
methylbenzethonium chloride	GO:0000077	DNA damage checkpoint	112	7	1.47	0.00067
methylbenzethonium chloride	GO:0032508	DNA duplex unwinding	14	3	0.18	0.00073
methylbenzethonium chloride	GO:0000075	cell cycle checkpoint	200	13	2.63	0.00084
methylbenzethonium chloride	GO:0006364	rRNA processing	88	6	1.16	0.00104
nafcillin	GO:0003151	outflow tract morphogenesis	23	5	0.54	0.00017
nafcillin	GO:0048566	embryonic digestive tract development	26	5	0.62	0.00031
nafcillin	GO:0042104	positive regulation of activated T cell ...	16	4	0.38	0.00045
nafcillin	GO:0008584	male gonad development	79	8	1.87	0.00054
nafcillin	GO:0050768	negative regulation of neurogenesis	66	7	1.56	0.00091
nafcillin	GO:0014032	neural crest cell development	35	5	0.83	0.00129
nafcillin	GO:0019932	second-messenger-mediated signaling	290	16	6.86	0.00146
nafcillin	GO:0007169	transmembrane receptor protein tyrosine ...	498	23	11.78	0.00165
nafcillin	GO:0031290	retinal ganglion cell axon guidance	11	3	0.26	0.00188
nafcillin	GO:0007155	cell adhesion	715	35	16.92	0.002
nafcillin	GO:0042993	positive regulation of transcription fac...	24	4	0.57	0.00224
nafcillin	GO:0017145	stem cell division	12	3	0.28	0.00246
nafcillin	GO:0016337	cell-cell adhesion	255	14	6.03	0.00297
nafcillin	GO:0035329	hippo signaling cascade	13	3	0.31	0.00314
nafcillin	GO:0060412	ventricular septum morphogenesis	13	3	0.31	0.00314
nafcillin	GO:0007184	SMAD protein import into nucleus	13	3	0.31	0.00314
nafcillin	GO:0046716	muscle cell homeostasis	13	3	0.31	0.00314
nafcillin	GO:0007268	synaptic transmission	495	22	11.71	0.00332
nafcillin	GO:0010717	regulation of epithelial to mesenchymal ...	27	4	0.64	0.0035
nafcillin	GO:0030817	regulation of cAMP biosynthetic process	107	8	2.53	0.00382
naloxone	GO:0000082	G1/S transition of mitotic cell cycle	168	9	1.94	0.00014
naloxone	GO:0000216	M/G1 transition of mitotic cell cycle	76	6	0.88	0.00024
naloxone	GO:0000080	G1 phase of mitotic cell cycle	32	4	0.37	0.00047
naloxone	GO:0048255	mRNA stabilization	19	3	0.22	0.00127
naloxone	GO:0042692	muscle cell differentiation	186	8	2.15	0.00138
naloxone	GO:0033628	regulation of cell adhesion mediated by ...	22	3	0.25	0.00197
naloxone	GO:0071826	ribonucleoprotein complex subunit organi...	80	5	0.92	0.00228
naloxone	GO:0002040	sprouting angiogenesis	25	3	0.29	0.00287
naloxone	GO:0000084	S phase of mitotic cell cycle	124	6	1.43	0.00309
naloxone	GO:0006397	mRNA processing	319	10	3.68	0.0038
naloxone	GO:0006271	DNA strand elongation involved in DNA re...	30	3	0.35	0.00486
naloxone	GO:0001666	response to hypoxia	185	7	2.14	0.00557
naloxone	GO:0043537	negative regulation of blood vessel endo...	10	2	0.12	0.0056
naloxone	GO:0009411	response to UV	62	4	0.72	0.00564
naloxone	GO:0048522	positive regulation of cellular process	2230	38	25.75	0.00583
naloxone	GO:0042401	cellular biogenic amine biosynthetic pro...	33	3	0.38	0.00637
naloxone	GO:0043496	regulation of protein homodimerization a...	12	2	0.14	0.00809
naloxone	GO:0006887	exocytosis	199	7	2.3	0.0082
naloxone	GO:0000075	cell cycle checkpoint	200	7	2.31	0.00842
naloxone	GO:0016311	dephosphorylation	155	6	1.79	0.00907
nifenazone	GO:0006970	response to osmotic stress	40	3	0.13	0.0003
nifenazone	GO:0070509	calcium ion import	12	2	0.04	0.00069
nifenazone	GO:0002673	regulation of acute inflammatory respons...	33	2	0.11	0.00528
nifenazone	GO:0042509	regulation of tyrosine phosphorylation o...	35	2	0.12	0.00592
nifenazone	GO:0042102	positive regulation of T cell proliferat...	52	2	0.17	0.01274
nifenazone	GO:0048585	negative regulation of response to stimu...	470	5	1.56	0.01838
nifenazone	GO:0001959	regulation of cytokine-mediated signalin...	67	2	0.22	0.0206
nifenazone	GO:0000956	nuclear-transcribed mRNA catabolic proce...	68	2	0.23	0.02118
nifenazone	GO:0060759	regulation of response to cytokine stimu...	69	2	0.23	0.02177
nifenazone	GO:0042129	regulation of T cell proliferation	70	2	0.23	0.02237
nifenazone	GO:0006402	mRNA catabolic process	75	2	0.25	0.02544
nifenazone	GO:0006874	cellular calcium ion homeostasis	194	3	0.64	0.02594
nifenazone	GO:0050671	positive regulation of lymphocyte prolif...	76	2	0.25	0.02607
nifenazone	GO:0032946	positive regulation of mononuclear cell ...	77	2	0.26	0.02671
nifenazone	GO:0070665	positive regulation of leukocyte prolife...	78	2	0.26	0.02736
nifenazone	GO:0051651	maintenance of location in cell	79	2	0.26	0.02801
nifenazone	GO:0072503	cellular divalent inorganic cation homeo...	201	3	0.67	0.02841
nifenazone	GO:0055074	calcium ion homeostasis	201	3	0.67	0.02841
nifenazone	GO:0042098	T cell proliferation	82	2	0.27	0.03001
nifenazone	GO:0072507	divalent inorganic cation homeostasis	208	3	0.69	0.03101
nocodazole	GO:0006369	termination of RNA polymerase II transcr...	39	10	1.3	4e-07
nocodazole	GO:0031124	mRNA 3'-end processing	64	12	2.13	1.1e-06
nocodazole	GO:0051084	'de novo' posttranslational protein fold...	46	9	1.53	1.7e-05
nocodazole	GO:0007018	microtubule-based movement	98	13	3.27	2.1e-05
nocodazole	GO:0006406	mRNA export from nucleus	50	9	1.67	3.4e-05
nocodazole	GO:0000082	G1/S transition of mitotic cell cycle	168	17	5.6	4.4e-05
nocodazole	GO:0044237	cellular metabolic process	6213	270	207	4.4e-05
nocodazole	GO:0006271	DNA strand elongation involved in DNA re...	30	7	1	4.5e-05
nocodazole	GO:0044238	primary metabolic process	6290	269	209.57	8.8e-05
nocodazole	GO:0032201	telomere maintenance via semi-conservati...	24	6	0.8	0.00011
nocodazole	GO:0000722	telomere maintenance via recombination	24	6	0.8	0.00011
nocodazole	GO:0000086	G2/M transition of mitotic cell cycle	128	17	4.26	0.00014
nocodazole	GO:0000236	mitotic prometaphase	73	10	2.43	0.00014
nocodazole	GO:0000084	S phase of mitotic cell cycle	124	13	4.13	0.00024
nocodazole	GO:0006281	DNA repair	303	22	10.1	0.0005
nocodazole	GO:0051301	cell division	336	23	11.19	0.00086
nocodazole	GO:0006413	translational initiation	61	8	2.03	0.00088
nocodazole	GO:0006376	mRNA splice site selection	14	4	0.47	0.00093
nocodazole	GO:0030705	cytoskeleton-dependent intracellular tra...	35	6	1.17	0.00094
nocodazole	GO:0010389	regulation of G2/M transition of mitotic...	25	5	0.83	0.00122
nomifensine	GO:0007155	cell adhesion	715	31	16.78	0.00066
nomifensine	GO:0045666	positive regulation of neuron differenti...	46	6	1.08	0.00067
nomifensine	GO:0071359	cellular response to dsRNA	22	4	0.52	0.00155
nomifensine	GO:0021766	hippocampus development	39	5	0.92	0.00205
nomifensine	GO:0070670	response to interleukin-4	12	3	0.28	0.0024
nomifensine	GO:0045787	positive regulation of cell cycle	80	7	1.88	0.00267
nomifensine	GO:0021782	glial cell development	42	5	0.99	0.00287
nomifensine	GO:0002065	columnar/cuboidal epithelial cell differ...	13	3	0.31	0.00307
nomifensine	GO:0033077	T cell differentiation in thymus	43	5	1.01	0.00318
nomifensine	GO:0006955	immune response	831	32	19.51	0.00366
nomifensine	GO:0045670	regulation of osteoclast differentiation	28	4	0.66	0.00389
nomifensine	GO:0007243	intracellular protein kinase cascade	620	29	14.55	0.00422
nomifensine	GO:0006972	hyperosmotic response	15	3	0.35	0.00472
nomifensine	GO:0043524	negative regulation of neuron apoptosis	67	6	1.57	0.00475
nomifensine	GO:0070372	regulation of ERK1 and ERK2 cascade	69	6	1.62	0.00549
nomifensine	GO:0031424	keratinization	16	3	0.38	0.00571
nomifensine	GO:0042481	regulation of odontogenesis	16	3	0.38	0.00571
nomifensine	GO:0009651	response to salt stress	17	3	0.4	0.00681
nomifensine	GO:0050806	positive regulation of synaptic transmis...	33	4	0.77	0.0071
nomifensine	GO:0030183	B cell differentiation	53	5	1.24	0.00785
paracetamol	GO:0007184	SMAD protein import into nucleus	13	1	0.01	0.0061
paracetamol	GO:0051693	actin filament capping	22	1	0.01	0.0104
paracetamol	GO:0030835	negative regulation of actin filament de...	24	1	0.01	0.0113
paracetamol	GO:0050999	regulation of nitric-oxide synthase acti...	26	1	0.01	0.0122
paracetamol	GO:0030834	regulation of actin filament depolymeriz...	27	1	0.01	0.0127
paracetamol	GO:0030042	actin filament depolymerization	28	1	0.01	0.0132
paracetamol	GO:0030837	negative regulation of actin filament po...	29	1	0.01	0.0137
paracetamol	GO:0006342	chromatin silencing	29	1	0.01	0.0137
paracetamol	GO:0045814	negative regulation of gene expression, ...	31	1	0.01	0.0146
paracetamol	GO:0045428	regulation of nitric oxide biosynthetic ...	33	1	0.02	0.0155
paracetamol	GO:0032272	negative regulation of protein polymeriz...	34	1	0.02	0.016
paracetamol	GO:0006476	protein deacetylation	36	1	0.02	0.0169
paracetamol	GO:0032768	regulation of monooxygenase activity	36	1	0.02	0.0169
paracetamol	GO:0035601	protein deacylation	37	1	0.02	0.0174
paracetamol	GO:0043242	negative regulation of protein complex d...	39	1	0.02	0.0183
paracetamol	GO:0045454	cell redox homeostasis	41	1	0.02	0.0193
paracetamol	GO:0006809	nitric oxide biosynthetic process	42	1	0.02	0.0197
paracetamol	GO:0031333	negative regulation of protein complex a...	48	1	0.02	0.0225
paracetamol	GO:0046209	nitric oxide metabolic process	48	1	0.02	0.0225
paracetamol	GO:0051261	protein depolymerization	48	1	0.02	0.0225
pergolide	GO:0006364	rRNA processing	88	30	2.72	8.3e-24
pergolide	GO:0006418	tRNA aminoacylation for protein translat...	40	12	1.24	1.6e-09
pergolide	GO:0042254	ribosome biogenesis	118	40	3.65	5.2e-09
pergolide	GO:0009168	purine ribonucleoside monophosphate bios...	18	7	0.56	6.1e-07
pergolide	GO:0009451	RNA modification	38	9	1.18	1.7e-06
pergolide	GO:0009070	serine family amino acid biosynthetic pr...	10	4	0.31	0.00016
pergolide	GO:0006541	glutamine metabolic process	18	5	0.56	0.00017
pergolide	GO:0006626	protein targeting to mitochondrion	28	6	0.87	0.00018
pergolide	GO:0006446	regulation of translational initiation	41	7	1.27	0.00023
pergolide	GO:0006767	water-soluble vitamin metabolic process	51	7	1.58	0.00092
pergolide	GO:0000387	spliceosomal snRNP assembly	26	5	0.8	0.00106
pergolide	GO:0006595	polyamine metabolic process	16	4	0.5	0.00122
pergolide	GO:0008652	cellular amino acid biosynthetic process	81	14	2.51	0.00196
pergolide	GO:0008033	tRNA processing	59	7	1.83	0.00219
pergolide	GO:0006457	protein folding	171	13	5.29	0.00251
pergolide	GO:0006401	RNA catabolic process	95	9	2.94	0.00265
pergolide	GO:0000097	sulfur amino acid biosynthetic process	14	5	0.43	0.00276
pergolide	GO:0006221	pyrimidine nucleotide biosynthetic proce...	20	4	0.62	0.00295
pergolide	GO:0010039	response to iron ion	20	4	0.62	0.00295
pergolide	GO:0009113	purine base biosynthetic process	10	3	0.31	0.003
phenylpropanolamine	GO:0009968	negative regulation of signal transducti...	387	24	9.67	0.00034
phenylpropanolamine	GO:0008285	negative regulation of cell proliferatio...	392	21	9.8	0.00083
phenylpropanolamine	GO:0001525	angiogenesis	266	16	6.65	0.00104
phenylpropanolamine	GO:0007422	peripheral nervous system development	52	6	1.3	0.00179
phenylpropanolamine	GO:0010811	positive regulation of cell-substrate ad...	36	5	0.9	0.00188
phenylpropanolamine	GO:0031214	biomineral tissue development	77	7	1.92	0.00304
phenylpropanolamine	GO:0007399	nervous system development	1284	51	32.08	0.00388
phenylpropanolamine	GO:0007166	cell surface receptor linked signaling p...	1711	67	42.75	0.00419
phenylpropanolamine	GO:0060571	morphogenesis of an epithelial fold	14	3	0.35	0.00458
phenylpropanolamine	GO:0006952	defense response	824	33	20.59	0.00461
phenylpropanolamine	GO:0009719	response to endogenous stimulus	658	30	16.44	0.00467
phenylpropanolamine	GO:0008217	regulation of blood pressure	105	8	2.62	0.00472
phenylpropanolamine	GO:0030154	cell differentiation	1848	63	46.18	0.00481
phenylpropanolamine	GO:0002720	positive regulation of cytokine producti...	15	3	0.37	0.00562
phenylpropanolamine	GO:0030801	positive regulation of cyclic nucleotide...	30	4	0.75	0.00626
phenylpropanolamine	GO:0052548	regulation of endopeptidase activity	184	11	4.6	0.00647
phenylpropanolamine	GO:0043616	keratinocyte proliferation	16	3	0.4	0.00679
phenylpropanolamine	GO:0050854	regulation of antigen receptor-mediated ...	16	3	0.4	0.00679
phenylpropanolamine	GO:0051707	response to other organism	411	19	10.27	0.00729
phenylpropanolamine	GO:0032101	regulation of response to external stimu...	242	13	6.05	0.00777
pivampicillin	GO:0000398	nuclear mRNA splicing, via spliceosome	175	30	5.98	2.6e-11
pivampicillin	GO:0022904	respiratory electron transport chain	87	16	2.97	3.2e-08
pivampicillin	GO:0031145	anaphase-promoting complex-dependent pro...	75	14	2.56	1.9e-07
pivampicillin	GO:0051437	positive regulation of ubiquitin-protein...	66	13	2.26	2.8e-07
pivampicillin	GO:0042254	ribosome biogenesis	118	23	4.03	3.3e-07
pivampicillin	GO:0006364	rRNA processing	88	14	3.01	1.5e-06
pivampicillin	GO:0051436	negative regulation of ubiquitin-protein...	61	11	2.08	5.7e-06
pivampicillin	GO:0006418	tRNA aminoacylation for protein translat...	40	9	1.37	6.1e-06
pivampicillin	GO:0000209	protein polyubiquitination	135	15	4.61	5.6e-05
pivampicillin	GO:0031124	mRNA 3'-end processing	64	10	2.19	5.6e-05
pivampicillin	GO:0006521	regulation of cellular amino acid metabo...	53	9	1.81	6.7e-05
pivampicillin	GO:0006977	DNA damage response, signal transduction...	60	9	2.05	0.00018
pivampicillin	GO:0007080	mitotic metaphase plate congression	10	4	0.34	0.00024
pivampicillin	GO:0009451	RNA modification	38	7	1.3	0.00026
pivampicillin	GO:0006369	termination of RNA polymerase II transcr...	39	7	1.33	0.00031
pivampicillin	GO:0016032	viral reproduction	394	27	13.46	0.00045
pivampicillin	GO:0006354	transcription elongation, DNA-dependent	85	10	2.9	0.00061
pivampicillin	GO:0051028	mRNA transport	95	13	3.25	0.00071
pivampicillin	GO:0042776	mitochondrial ATP synthesis coupled prot...	13	4	0.44	0.00075
pivampicillin	GO:0000236	mitotic prometaphase	73	9	2.49	0.00081
podophyllotoxin	GO:0051084	'de novo' posttranslational protein fold...	46	8	1.02	6.5e-06
podophyllotoxin	GO:0007018	microtubule-based movement	98	11	2.17	1e-05
podophyllotoxin	GO:0051258	protein polymerization	109	9	2.41	0.00069
podophyllotoxin	GO:0035148	tube formation	63	6	1.4	0.00262
podophyllotoxin	GO:0001558	regulation of cell growth	224	12	4.96	0.00417
podophyllotoxin	GO:0007568	aging	171	10	3.79	0.00472
podophyllotoxin	GO:0070374	positive regulation of ERK1 and ERK2 cas...	50	5	1.11	0.00481
podophyllotoxin	GO:0006334	nucleosome assembly	72	6	1.59	0.00512
podophyllotoxin	GO:0090183	regulation of kidney development	33	4	0.73	0.0058
podophyllotoxin	GO:0071897	DNA biosynthetic process	18	3	0.4	0.00684
podophyllotoxin	GO:0030705	cytoskeleton-dependent intracellular tra...	35	4	0.78	0.00717
podophyllotoxin	GO:0007589	body fluid secretion	56	5	1.24	0.00779
podophyllotoxin	GO:0007271	synaptic transmission, cholinergic	19	3	0.42	0.008
podophyllotoxin	GO:0000272	polysaccharide catabolic process	39	4	0.86	0.01051
podophyllotoxin	GO:0030168	platelet activation	223	11	4.94	0.01082
podophyllotoxin	GO:0048562	embryonic organ morphogenesis	137	8	3.03	0.01113
podophyllotoxin	GO:0060429	epithelium development	352	15	7.8	0.01168
podophyllotoxin	GO:0043526	neuroprotection	22	3	0.49	0.0121
podophyllotoxin	GO:0014072	response to isoquinoline alkaloid	22	3	0.49	0.0121
podophyllotoxin	GO:0043278	response to morphine	22	3	0.49	0.0121
prasterone	GO:0030261	chromosome condensation	21	3	0.1	0.00014
prasterone	GO:0000819	sister chromatid segregation	40	3	0.2	0.00098
prasterone	GO:0032897	negative regulation of viral transcripti...	10	2	0.05	0.00104
prasterone	GO:0060351	cartilage development involved in endoch...	13	2	0.06	0.00179
prasterone	GO:2000113	negative regulation of cellular macromol...	596	9	2.93	0.00226
prasterone	GO:0001958	endochondral ossification	16	2	0.08	0.00273
prasterone	GO:0007411	axon guidance	300	6	1.48	0.00339
prasterone	GO:0005979	regulation of glycogen biosynthetic proc...	18	2	0.09	0.00346
prasterone	GO:0090398	cellular senescence	20	2	0.1	0.00427
prasterone	GO:0048384	retinoic acid receptor signaling pathway	20	2	0.1	0.00427
prasterone	GO:0010810	regulation of cell-substrate adhesion	68	3	0.33	0.0045
prasterone	GO:0001894	tissue homeostasis	72	3	0.35	0.00528
prasterone	GO:0051301	cell division	336	6	1.65	0.00587
prasterone	GO:0031497	chromatin assembly	78	3	0.38	0.0066
prasterone	GO:0043392	negative regulation of DNA binding	25	2	0.12	0.00663
prasterone	GO:0010389	regulation of G2/M transition of mitotic...	25	2	0.12	0.00663
prasterone	GO:0033280	response to vitamin D	25	2	0.12	0.00663
prasterone	GO:0071479	cellular response to ionizing radiation	25	2	0.12	0.00663
prasterone	GO:0007566	embryo implantation	26	2	0.13	0.00716
prasterone	GO:0045069	regulation of viral genome replication	26	2	0.13	0.00716
pridinol	GO:0006352	transcription initiation, DNA-dependent	99	3	0.26	0.0022
pridinol	GO:0030521	androgen receptor signaling pathway	53	2	0.14	0.0086
pridinol	GO:0007155	cell adhesion	715	6	1.89	0.0098
pridinol	GO:0006368	transcription elongation from RNA polyme...	65	2	0.17	0.0127
pridinol	GO:0071216	cellular response to biotic stimulus	66	2	0.17	0.0131
pridinol	GO:0006367	transcription initiation from RNA polyme...	74	2	0.2	0.0163
pridinol	GO:0045216	cell-cell junction organization	80	2	0.21	0.0188
pridinol	GO:0006354	transcription elongation, DNA-dependent	85	2	0.23	0.0211
pridinol	GO:0050730	regulation of peptidyl-tyrosine phosphor...	94	2	0.25	0.0255
pridinol	GO:0043174	nucleoside salvage	10	1	0.03	0.0262
pridinol	GO:0006978	DNA damage response, signal transduction...	10	1	0.03	0.0262
pridinol	GO:0031063	regulation of histone deacetylation	10	1	0.03	0.0262
pridinol	GO:0070242	thymocyte apoptosis	10	1	0.03	0.0262
pridinol	GO:0070232	regulation of T cell apoptosis	10	1	0.03	0.0262
pridinol	GO:0042772	DNA damage response, signal transduction...	10	1	0.03	0.0262
pridinol	GO:0046902	regulation of mitochondrial membrane per...	10	1	0.03	0.0262
pridinol	GO:0000002	mitochondrial genome maintenance	11	1	0.03	0.0288
pridinol	GO:0001953	negative regulation of cell-matrix adhes...	11	1	0.03	0.0288
pridinol	GO:0050732	negative regulation of peptidyl-tyrosine...	12	1	0.03	0.0314
pridinol	GO:0090311	regulation of protein deacetylation	12	1	0.03	0.0314
procaine	GO:0016572	histone phosphorylation	17	4	0.37	0.00042
procaine	GO:0010467	gene expression	2939	85	63.98	0.00144
procaine	GO:0070498	interleukin-1-mediated signaling pathway	11	3	0.24	0.00148
procaine	GO:0001525	angiogenesis	266	14	5.79	0.00204
procaine	GO:0033044	regulation of chromosome organization	61	6	1.33	0.00204
procaine	GO:0048286	lung alveolus development	30	4	0.65	0.00384
procaine	GO:0010639	negative regulation of organelle organiz...	120	8	2.61	0.00464
procaine	GO:0016071	mRNA metabolic process	520	21	11.32	0.00467
procaine	GO:0003007	heart morphogenesis	122	8	2.66	0.00513
procaine	GO:0010556	regulation of macromolecule biosynthetic...	2231	65	48.57	0.00573
procaine	GO:0044085	cellular component biogenesis	1165	38	25.36	0.00694
procaine	GO:0032856	activation of Ras GTPase activity	19	3	0.41	0.00763
procaine	GO:0032006	regulation of TOR signaling cascade	19	3	0.41	0.00763
procaine	GO:0034623	cellular macromolecular complex disassem...	158	9	3.44	0.00764
procaine	GO:0043280	positive regulation of caspase activity	81	6	1.76	0.00832
procaine	GO:0051252	regulation of RNA metabolic process	2061	60	44.87	0.00841
procaine	GO:0034645	cellular macromolecule biosynthetic proc...	2778	77	60.48	0.0087
procaine	GO:0032774	RNA biosynthetic process	2189	63	47.65	0.00874
procaine	GO:0016573	histone acetylation	83	6	1.81	0.00934
procaine	GO:0007281	germ cell development	84	6	1.83	0.00988
prochlorperazine	GO:0000075	cell cycle checkpoint	200	15	2.14	2.1e-08
prochlorperazine	GO:0006260	DNA replication	218	17	2.33	1.4e-06
prochlorperazine	GO:0006364	rRNA processing	88	8	0.94	4.2e-06
prochlorperazine	GO:0000082	G1/S transition of mitotic cell cycle	168	10	1.8	1.2e-05
prochlorperazine	GO:0006406	mRNA export from nucleus	50	6	0.53	1.4e-05
prochlorperazine	GO:0006271	DNA strand elongation involved in DNA re...	30	5	0.32	1.5e-05
prochlorperazine	GO:0006369	termination of RNA polymerase II transcr...	39	5	0.42	5.5e-05
prochlorperazine	GO:0031124	mRNA 3'-end processing	64	6	0.68	5.9e-05
prochlorperazine	GO:0050686	negative regulation of mRNA processing	10	3	0.11	0.00014
prochlorperazine	GO:0000216	M/G1 transition of mitotic cell cycle	76	6	0.81	0.00016
prochlorperazine	GO:0000398	nuclear mRNA splicing, via spliceosome	175	11	1.87	0.0002
prochlorperazine	GO:0000084	S phase of mitotic cell cycle	124	7	1.33	0.00036
prochlorperazine	GO:0006839	mitochondrial transport	71	5	0.76	0.00095
prochlorperazine	GO:0048024	regulation of nuclear mRNA splicing, via...	21	3	0.22	0.00138
prochlorperazine	GO:0007569	cell aging	51	4	0.55	0.00211
prochlorperazine	GO:0006270	DNA-dependent DNA replication initiation	25	3	0.27	0.00231
prochlorperazine	GO:0051320	S phase	132	9	1.41	0.00275
prochlorperazine	GO:0051301	cell division	336	10	3.59	0.00316
prochlorperazine	GO:0006401	RNA catabolic process	95	5	1.02	0.00346
prochlorperazine	GO:0008033	tRNA processing	59	4	0.63	0.00359
progesterone	GO:0006096	glycolysis	57	11	0.66	3.6e-11
progesterone	GO:0006695	cholesterol biosynthetic process	40	7	0.46	3.1e-07
progesterone	GO:0006094	gluconeogenesis	53	7	0.61	2.3e-06
progesterone	GO:0071456	cellular response to hypoxia	32	5	0.37	3e-05
progesterone	GO:0044419	interspecies interaction between organis...	354	13	4.09	0.00022
progesterone	GO:0010042	response to manganese ion	12	3	0.14	0.00031
progesterone	GO:0006271	DNA strand elongation involved in DNA re...	30	4	0.35	0.00037
progesterone	GO:0009628	response to abiotic stimulus	461	14	5.32	0.00085
progesterone	GO:0010243	response to organic nitrogen	99	6	1.14	0.00098
progesterone	GO:0050873	brown fat cell differentiation	18	3	0.21	0.00108
progesterone	GO:0006000	fructose metabolic process	18	3	0.21	0.00108
progesterone	GO:0051090	regulation of sequence-specific DNA bind...	227	9	2.62	0.00124
progesterone	GO:0000083	regulation of transcription involved in ...	20	3	0.23	0.00148
progesterone	GO:0001666	response to hypoxia	185	12	2.14	0.00155
progesterone	GO:0031100	organ regeneration	46	4	0.53	0.0019
progesterone	GO:0048678	response to axon injury	47	4	0.54	0.00206
progesterone	GO:0006606	protein import into nucleus	157	7	1.81	0.00225
progesterone	GO:0051707	response to other organism	411	15	4.75	0.00226
progesterone	GO:0043547	positive regulation of GTPase activity	118	6	1.36	0.00241
progesterone	GO:0042493	response to drug	300	10	3.46	0.00245
quinidine	GO:0010042	response to manganese ion	12	2	0.01	3.3e-05
quinidine	GO:0006783	heme biosynthetic process	17	2	0.01	6.8e-05
quinidine	GO:0045124	regulation of bone resorption	19	2	0.01	8.5e-05
quinidine	GO:0043536	positive regulation of blood vessel endo...	19	2	0.01	8.5e-05
quinidine	GO:0010039	response to iron ion	20	2	0.02	9.5e-05
quinidine	GO:0001666	response to hypoxia	185	3	0.14	0.00028
quinidine	GO:0006826	iron ion transport	38	2	0.03	0.00035
quinidine	GO:0006879	cellular iron ion homeostasis	54	2	0.04	0.0007
quinidine	GO:0030099	myeloid cell differentiation	158	3	0.12	0.00376
quinidine	GO:0050930	induction of positive chemotaxis	10	1	0.01	0.00755
quinidine	GO:0070528	protein kinase C signaling cascade	10	1	0.01	0.00755
quinidine	GO:0043405	regulation of MAP kinase activity	183	2	0.14	0.0078
quinidine	GO:0001775	cell activation	593	3	0.45	0.00797
quinidine	GO:0001701	in utero embryonic development	185	2	0.14	0.00797
quinidine	GO:0016043	cellular component organization	2979	6	2.26	0.00809
quinidine	GO:0034104	negative regulation of tissue remodeling	11	1	0.01	0.0083
quinidine	GO:0030949	positive regulation of vascular endothel...	11	1	0.01	0.0083
quinidine	GO:0060749	mammary gland alveolus development	11	1	0.01	0.0083
quinidine	GO:0000959	mitochondrial RNA metabolic process	11	1	0.01	0.0083
quinidine	GO:0031954	positive regulation of protein autophosp...	12	1	0.01	0.00905
quinpirole	GO:0006364	rRNA processing	88	33	3.54	3.1e-19
quinpirole	GO:0042254	ribosome biogenesis	118	49	4.75	1.4e-14
quinpirole	GO:0006418	tRNA aminoacylation for protein translat...	40	14	1.61	2.1e-10
quinpirole	GO:0009168	purine ribonucleoside monophosphate bios...	18	9	0.72	8.9e-09
quinpirole	GO:0000460	maturation of 5.8S rRNA	12	6	0.48	3.1e-06
quinpirole	GO:0006446	regulation of translational initiation	41	10	1.65	3.6e-06
quinpirole	GO:0000959	mitochondrial RNA metabolic process	11	5	0.44	3.9e-05
quinpirole	GO:0006626	protein targeting to mitochondrion	28	7	1.13	9.2e-05
quinpirole	GO:0009113	purine base biosynthetic process	10	4	0.4	0.00045
quinpirole	GO:0042273	ribosomal large subunit biogenesis	10	4	0.4	0.00045
quinpirole	GO:0006541	glutamine metabolic process	18	5	0.72	0.00057
quinpirole	GO:0022618	ribonucleoprotein complex assembly	78	14	3.14	0.00067
quinpirole	GO:0043928	exonucleolytic nuclear-transcribed mRNA ...	20	5	0.8	0.00097
quinpirole	GO:0006144	purine base metabolic process	31	9	1.25	0.00118
quinpirole	GO:0006457	protein folding	171	16	6.88	0.00144
quinpirole	GO:0008033	tRNA processing	59	11	2.37	0.00163
quinpirole	GO:0009451	RNA modification	38	9	1.53	0.00183
quinpirole	GO:0032508	DNA duplex unwinding	14	4	0.56	0.00187
quinpirole	GO:0009303	rRNA transcription	14	4	0.56	0.00187
quinpirole	GO:0042168	heme metabolic process	24	5	0.97	0.00232
resveratrol	GO:0000002	mitochondrial genome maintenance	11	0	0	1
resveratrol	GO:0000003	reproduction	889	0	0	1
resveratrol	GO:0000018	regulation of DNA recombination	29	0	0	1
resveratrol	GO:0000038	very long-chain fatty acid metabolic pro...	25	0	0	1
resveratrol	GO:0000041	transition metal ion transport	68	0	0	1
resveratrol	GO:0000045	autophagic vacuole assembly	15	0	0	1
resveratrol	GO:0000060	protein import into nucleus, translocati...	28	0	0	1
resveratrol	GO:0000070	mitotic sister chromatid segregation	37	0	0	1
resveratrol	GO:0000075	cell cycle checkpoint	200	0	0	1
resveratrol	GO:0000077	DNA damage checkpoint	112	0	0	1
resveratrol	GO:0000079	regulation of cyclin-dependent protein k...	68	0	0	1
resveratrol	GO:0000080	G1 phase of mitotic cell cycle	32	0	0	1
resveratrol	GO:0000082	G1/S transition of mitotic cell cycle	168	0	0	1
resveratrol	GO:0000083	regulation of transcription involved in ...	20	0	0	1
resveratrol	GO:0000084	S phase of mitotic cell cycle	124	0	0	1
resveratrol	GO:0000085	G2 phase of mitotic cell cycle	10	0	0	1
resveratrol	GO:0000086	G2/M transition of mitotic cell cycle	128	0	0	1
resveratrol	GO:0000087	M phase of mitotic cell cycle	283	0	0	1
resveratrol	GO:0000096	sulfur amino acid metabolic process	24	0	0	1
resveratrol	GO:0000097	sulfur amino acid biosynthetic process	14	0	0	1
salbutamol	GO:0001937	negative regulation of endothelial cell ...	18	3	0.09	8.2e-05
salbutamol	GO:0014910	regulation of smooth muscle cell migrati...	23	3	0.11	0.00018
salbutamol	GO:0001525	angiogenesis	266	7	1.28	0.00027
salbutamol	GO:0043066	negative regulation of apoptosis	459	9	2.22	0.0003
salbutamol	GO:0090263	positive regulation of canonical Wnt rec...	33	3	0.16	0.00052
salbutamol	GO:0006898	receptor-mediated endocytosis	84	4	0.41	0.0007
salbutamol	GO:0001952	regulation of cell-matrix adhesion	41	3	0.2	0.00099
salbutamol	GO:0032897	negative regulation of viral transcripti...	10	2	0.05	0.001
salbutamol	GO:0003179	heart valve morphogenesis	10	2	0.05	0.001
salbutamol	GO:0090092	regulation of transmembrane receptor pro...	94	4	0.45	0.00107
salbutamol	GO:0003209	cardiac atrium morphogenesis	11	2	0.05	0.00122
salbutamol	GO:0048514	blood vessel morphogenesis	317	10	1.53	0.00131
salbutamol	GO:0007568	aging	171	5	0.83	0.00135
salbutamol	GO:0045807	positive regulation of endocytosis	48	3	0.23	0.00157
salbutamol	GO:0006469	negative regulation of protein kinase ac...	105	4	0.51	0.00161
salbutamol	GO:0031529	ruffle organization	13	2	0.06	0.00172
salbutamol	GO:0001933	negative regulation of protein phosphory...	50	3	0.24	0.00177
salbutamol	GO:0007519	skeletal muscle tissue development	109	4	0.53	0.00185
salbutamol	GO:0009267	cellular response to starvation	51	3	0.25	0.00187
salbutamol	GO:0051899	membrane depolarization	52	3	0.25	0.00198
scopolamine	GO:0016197	endosome transport	90	10	2.25	7.9e-05
scopolamine	GO:0034453	microtubule anchoring	21	4	0.52	0.0016
scopolamine	GO:0071479	cellular response to ionizing radiation	25	4	0.62	0.0032
scopolamine	GO:0034622	cellular macromolecular complex assembly	381	19	9.52	0.0033
scopolamine	GO:0006260	DNA replication	218	13	5.45	0.0033
scopolamine	GO:0008629	induction of apoptosis by intracellular ...	80	7	2	0.0038
scopolamine	GO:0032508	DNA duplex unwinding	14	3	0.35	0.0046
scopolamine	GO:0000086	G2/M transition of mitotic cell cycle	128	9	3.2	0.0048
scopolamine	GO:2000112	regulation of cellular macromolecule bio...	2174	72	54.32	0.005
scopolamine	GO:0051646	mitochondrion localization	15	3	0.37	0.0056
scopolamine	GO:0006351	transcription, DNA-dependent	2109	69	52.7	0.0082
scopolamine	GO:0043516	regulation of DNA damage response, signa...	18	3	0.45	0.0095
scopolamine	GO:0071897	DNA biosynthetic process	18	3	0.45	0.0095
scopolamine	GO:0051298	centrosome duplication	18	3	0.45	0.0095
scopolamine	GO:0051252	regulation of RNA metabolic process	2061	67	51.5	0.0108
scopolamine	GO:0006261	DNA-dependent DNA replication	75	6	1.87	0.011
scopolamine	GO:0006355	regulation of transcription, DNA-depende...	1998	65	49.93	0.0119
scopolamine	GO:0019219	regulation of nucleobase-containing comp...	2402	76	60.02	0.0121
scopolamine	GO:0000724	double-strand break repair via homologou...	38	4	0.95	0.0144
scopolamine	GO:0000725	recombinational repair	38	4	0.95	0.0144
scopoletin	GO:0009651	response to salt stress	17	2	0.04	0.0006
scopoletin	GO:0006586	indolalkylamine metabolic process	19	2	0.04	0.00076
scopoletin	GO:0009072	aromatic amino acid family metabolic pro...	20	2	0.04	0.00084
scopoletin	GO:0048731	system development	2535	12	5.52	0.0032
scopoletin	GO:0051817	modification of morphology or physiology...	40	2	0.09	0.00336
scopoletin	GO:0018130	heterocycle biosynthetic process	311	4	0.68	0.00419
scopoletin	GO:0051591	response to cAMP	61	2	0.13	0.00767
scopoletin	GO:0007088	regulation of mitosis	68	2	0.15	0.00946
scopoletin	GO:0007163	establishment or maintenance of cell pol...	69	2	0.15	0.00973
scopoletin	GO:0030154	cell differentiation	1848	9	4.02	0.01171
scopoletin	GO:0048869	cellular developmental process	1919	9	4.18	0.01493
scopoletin	GO:0044271	cellular nitrogen compound biosynthetic ...	455	4	0.99	0.01568
scopoletin	GO:0009165	nucleotide biosynthetic process	257	3	0.56	0.01759
scopoletin	GO:0034654	nucleobase-containing biosynthetic proce...	272	3	0.59	0.02042
scopoletin	GO:0051319	G2 phase	10	1	0.02	0.02157
scopoletin	GO:0009219	pyrimidine deoxyribonucleotide metabolic...	10	1	0.02	0.02157
scopoletin	GO:0051414	response to cortisol stimulus	10	1	0.02	0.02157
scopoletin	GO:0034508	centromere complex assembly	10	1	0.02	0.02157
scopoletin	GO:0000085	G2 phase of mitotic cell cycle	10	1	0.02	0.02157
scopoletin	GO:0030036	actin cytoskeleton organization	284	3	0.62	0.02287
sotalol	GO:0033261	regulation of S phase	26	3	0.24	0.0016
sotalol	GO:0045815	positive regulation of gene expression, ...	12	2	0.11	0.0051
sotalol	GO:0010467	gene expression	2939	40	26.71	0.0052
sotalol	GO:0034645	cellular macromolecule biosynthetic proc...	2778	37	25.24	0.0056
sotalol	GO:0002065	columnar/cuboidal epithelial cell differ...	13	2	0.12	0.006
sotalol	GO:0060412	ventricular septum morphogenesis	13	2	0.12	0.006
sotalol	GO:0051168	nuclear export	83	4	0.75	0.0068
sotalol	GO:0055117	regulation of cardiac muscle contraction	14	2	0.13	0.0069
sotalol	GO:0051252	regulation of RNA metabolic process	2061	29	18.73	0.0078
sotalol	GO:0034613	cellular protein localization	550	11	5	0.011
sotalol	GO:0070727	cellular macromolecule localization	554	11	5.03	0.0116
sotalol	GO:0035295	tube development	272	7	2.47	0.0118
sotalol	GO:0060428	lung epithelium development	21	2	0.19	0.0153
sotalol	GO:2000112	regulation of cellular macromolecule bio...	2174	29	19.75	0.0162
sotalol	GO:0000122	negative regulation of transcription fro...	290	7	2.64	0.0163
sotalol	GO:0032774	RNA biosynthetic process	2189	29	19.89	0.0177
sotalol	GO:0006355	regulation of transcription, DNA-depende...	1998	27	18.16	0.0177
sotalol	GO:0030324	lung development	110	4	1	0.0178
sotalol	GO:0051865	protein autoubiquitination	23	2	0.21	0.0183
sotalol	GO:0009411	response to UV	62	3	0.56	0.0187
sparteine	GO:0070925	organelle assembly	64	3	0.2	0.001
sparteine	GO:0090304	nucleic acid metabolic process	3085	19	9.64	0.0022
sparteine	GO:0071479	cellular response to ionizing radiation	25	2	0.08	0.0027
sparteine	GO:0010332	response to gamma radiation	26	2	0.08	0.0029
sparteine	GO:0051329	interphase of mitotic cell cycle	328	5	1.02	0.0032
sparteine	GO:0007126	meiosis	101	3	0.32	0.0038
sparteine	GO:0043525	positive regulation of neuron apoptosis	31	2	0.1	0.0042
sparteine	GO:0000077	DNA damage checkpoint	112	3	0.35	0.005
sparteine	GO:0043966	histone H3 acetylation	36	2	0.11	0.0056
sparteine	GO:0000724	double-strand break repair via homologou...	38	2	0.12	0.0062
sparteine	GO:0007067	mitosis	275	4	0.86	0.0101
sparteine	GO:0000280	nuclear division	275	4	0.86	0.0101
sparteine	GO:0000087	M phase of mitotic cell cycle	283	4	0.88	0.0112
sparteine	GO:0048285	organelle fission	288	4	0.9	0.0119
sparteine	GO:0007127	meiosis I	57	2	0.18	0.0136
sparteine	GO:0006977	DNA damage response, signal transduction...	60	2	0.19	0.015
sparteine	GO:0072474	signal transduction involved in mitotic ...	60	2	0.19	0.015
sparteine	GO:0072422	signal transduction involved in DNA dama...	60	2	0.19	0.015
sparteine	GO:0072413	signal transduction involved in mitotic ...	60	2	0.19	0.015
sparteine	GO:0072431	signal transduction involved in mitotic ...	60	2	0.19	0.015
streptozocin	GO:0048247	lymphocyte chemotaxis	10	3	0.07	3.5e-05
streptozocin	GO:2000401	regulation of lymphocyte migration	10	3	0.07	3.5e-05
streptozocin	GO:0033630	positive regulation of cell adhesion med...	11	2	0.07	0.0024
streptozocin	GO:0045815	positive regulation of gene expression, ...	12	2	0.08	0.0029
streptozocin	GO:0090023	positive regulation of neutrophil chemot...	13	2	0.09	0.0034
streptozocin	GO:0006337	nucleosome disassembly	15	2	0.1	0.0045
streptozocin	GO:0060325	face morphogenesis	18	2	0.12	0.0065
streptozocin	GO:0032856	activation of Ras GTPase activity	19	2	0.13	0.0073
streptozocin	GO:0051279	regulation of release of sequestered cal...	19	2	0.13	0.0073
streptozocin	GO:0007600	sensory perception	332	7	2.26	0.0073
streptozocin	GO:0032501	multicellular organismal process	4134	41	28.17	0.0089
streptozocin	GO:0043254	regulation of protein complex assembly	122	4	0.83	0.0095
streptozocin	GO:0051238	sequestering of metal ion	44	4	0.3	0.0118
streptozocin	GO:0031128	developmental induction	25	2	0.17	0.0124
streptozocin	GO:0030101	natural killer cell activation	25	2	0.17	0.0124
streptozocin	GO:0002690	positive regulation of leukocyte chemota...	39	4	0.27	0.0127
streptozocin	GO:0045168	cell-cell signaling involved in cell fat...	26	2	0.18	0.0134
streptozocin	GO:0048259	regulation of receptor-mediated endocyto...	26	2	0.18	0.0134
streptozocin	GO:0007275	multicellular organismal development	2930	29	19.97	0.0142
streptozocin	GO:0045165	cell fate commitment	142	4	0.97	0.0159
sulfaphenazole	GO:0060337	type I interferon-mediated signaling pat...	69	8	1.27	3.7e-05
sulfaphenazole	GO:0006355	regulation of transcription, DNA-depende...	1998	58	36.88	0.00015
sulfaphenazole	GO:0046320	regulation of fatty acid oxidation	29	5	0.54	0.00017
sulfaphenazole	GO:0006916	anti-apoptosis	231	12	4.26	0.00118
sulfaphenazole	GO:0031346	positive regulation of cell projection o...	93	7	1.72	0.00163
sulfaphenazole	GO:0060674	placenta blood vessel development	14	3	0.26	0.00194
sulfaphenazole	GO:0060395	SMAD protein signal transduction	15	3	0.28	0.00239
sulfaphenazole	GO:0060491	regulation of cell projection assembly	34	4	0.63	0.00338
sulfaphenazole	GO:0048878	chemical homeostasis	599	21	11.06	0.00346
sulfaphenazole	GO:0045727	positive regulation of translation	37	4	0.68	0.00462
sulfaphenazole	GO:0042462	eye photoreceptor cell development	19	3	0.35	0.00482
sulfaphenazole	GO:0048255	mRNA stabilization	19	3	0.35	0.00482
sulfaphenazole	GO:2000242	negative regulation of reproductive proc...	38	4	0.7	0.00509
sulfaphenazole	GO:0032319	regulation of Rho GTPase activity	64	5	1.18	0.00643
sulfaphenazole	GO:0060711	labyrinthine layer development	21	3	0.39	0.00645
sulfaphenazole	GO:0032570	response to progesterone stimulus	23	3	0.42	0.00835
sulfaphenazole	GO:0031668	cellular response to extracellular stimu...	126	7	2.33	0.00874
sulfaphenazole	GO:0009612	response to mechanical stimulus	100	6	1.85	0.0104
sulfaphenazole	GO:0007243	intracellular protein kinase cascade	620	20	11.44	0.01051
sulfaphenazole	GO:0031929	TOR signaling cascade	25	3	0.46	0.01056
sulfinpyrazone	GO:0006024	glycosaminoglycan biosynthetic process	19	2	0.02	0.00017
sulfinpyrazone	GO:0007369	gastrulation	88	2	0.09	0.00359
sulfinpyrazone	GO:0045070	positive regulation of viral genome repl...	10	1	0.01	0.01037
sulfinpyrazone	GO:0006303	double-strand break repair via nonhomolo...	10	1	0.01	0.01037
sulfinpyrazone	GO:0015012	heparan sulfate proteoglycan biosyntheti...	11	1	0.01	0.0114
sulfinpyrazone	GO:0000726	non-recombinational repair	11	1	0.01	0.0114
sulfinpyrazone	GO:0018198	peptidyl-cysteine modification	11	1	0.01	0.0114
sulfinpyrazone	GO:0030201	heparan sulfate proteoglycan metabolic p...	12	1	0.01	0.01243
sulfinpyrazone	GO:0046134	pyrimidine nucleoside biosynthetic proce...	13	1	0.01	0.01346
sulfinpyrazone	GO:0003016	respiratory system process	16	1	0.02	0.01654
sulfinpyrazone	GO:0021988	olfactory lobe development	16	1	0.02	0.01654
sulfinpyrazone	GO:0021772	olfactory bulb development	16	1	0.02	0.01654
sulfinpyrazone	GO:0030968	endoplasmic reticulum unfolded protein r...	20	1	0.02	0.02064
sulfinpyrazone	GO:0034620	cellular response to unfolded protein	20	1	0.02	0.02064
sulfinpyrazone	GO:0009225	nucleotide-sugar metabolic process	21	1	0.02	0.02166
sulfinpyrazone	GO:0001523	retinoid metabolic process	22	1	0.02	0.02268
sulfinpyrazone	GO:0035967	cellular response to topologically incor...	23	1	0.02	0.0237
sulfinpyrazone	GO:0016101	diterpenoid metabolic process	24	1	0.02	0.02472
sulfinpyrazone	GO:0030166	proteoglycan biosynthetic process	24	1	0.02	0.02472
sulfinpyrazone	GO:0001702	gastrulation with mouth forming second	24	1	0.02	0.02472
tanespimycin	GO:0006364	rRNA processing	88	25	4.42	7e-11
tanespimycin	GO:0042254	ribosome biogenesis	118	38	5.93	3.8e-10
tanespimycin	GO:0006271	DNA strand elongation involved in DNA re...	30	9	1.51	1.1e-05
tanespimycin	GO:0007005	mitochondrion organization	151	26	7.59	3.4e-05
tanespimycin	GO:0006626	protein targeting to mitochondrion	28	8	1.41	4.9e-05
tanespimycin	GO:0006383	transcription from RNA polymerase III pr...	41	9	2.06	0.00016
tanespimycin	GO:0044237	cellular metabolic process	6213	395	312.27	0.00026
tanespimycin	GO:0032508	DNA duplex unwinding	14	5	0.7	0.00043
tanespimycin	GO:0009451	RNA modification	38	10	1.91	0.00074
tanespimycin	GO:0000082	G1/S transition of mitotic cell cycle	168	19	8.44	0.00077
tanespimycin	GO:0006767	water-soluble vitamin metabolic process	51	9	2.56	0.00088
tanespimycin	GO:0006865	amino acid transport	84	12	4.22	0.00095
tanespimycin	GO:0045599	negative regulation of fat cell differen...	24	6	1.21	0.00097
tanespimycin	GO:0006260	DNA replication	218	29	10.96	0.00099
tanespimycin	GO:0051180	vitamin transport	17	5	0.85	0.00118
tanespimycin	GO:0006270	DNA-dependent DNA replication initiation	25	6	1.26	0.00122
tanespimycin	GO:0009168	purine ribonucleoside monophosphate bios...	18	5	0.9	0.00156
tanespimycin	GO:0048255	mRNA stabilization	19	5	0.95	0.00203
tanespimycin	GO:0042375	quinone cofactor metabolic process	12	4	0.6	0.00226
tanespimycin	GO:0000460	maturation of 5.8S rRNA	12	4	0.6	0.00226
tanespimycin	GO:0006270	DNA-dependent DNA replication initiation	25	14	1.84	2.5e-10
tanespimycin	GO:0006271	DNA strand elongation involved in DNA re...	30	11	2.21	4.7e-06
tanespimycin	GO:0006260	DNA replication	218	50	16.03	1.6e-05
tanespimycin	GO:0006281	DNA repair	303	48	22.28	2.2e-05
tanespimycin	GO:0032508	DNA duplex unwinding	14	7	1.03	2.5e-05
tanespimycin	GO:0000075	cell cycle checkpoint	200	30	14.71	0.00014
tanespimycin	GO:0008033	tRNA processing	59	13	4.34	0.00028
tanespimycin	GO:0006312	mitotic recombination	34	9	2.5	0.00059
tanespimycin	GO:0031060	regulation of histone methylation	11	5	0.81	0.00067
tanespimycin	GO:0000084	S phase of mitotic cell cycle	124	20	9.12	0.00068
tanespimycin	GO:0051568	histone H3-K4 methylation	17	6	1.25	0.00095
tanespimycin	GO:0000082	G1/S transition of mitotic cell cycle	168	28	12.36	0.00108
tanespimycin	GO:0032494	response to peptidoglycan	12	5	0.88	0.00109
tanespimycin	GO:0030522	intracellular receptor mediated signalin...	158	23	11.62	0.00121
tanespimycin	GO:0090329	regulation of DNA-dependent DNA replicat...	13	5	0.96	0.00166
tanespimycin	GO:0006364	rRNA processing	88	15	6.47	0.00175
tanespimycin	GO:0045892	negative regulation of transcription, DN...	528	57	38.83	0.00203
tanespimycin	GO:0043488	regulation of mRNA stability	26	7	1.91	0.00216
tanespimycin	GO:0000083	regulation of transcription involved in ...	20	6	1.47	0.00246
tanespimycin	GO:0000216	M/G1 transition of mitotic cell cycle	76	13	5.59	0.00336
tanespimycin	GO:0006260	DNA replication	218	7	0.52	4.4e-05
tanespimycin	GO:0060749	mammary gland alveolus development	11	2	0.03	0.00029
tanespimycin	GO:0009791	post-embryonic development	57	3	0.13	0.00031
tanespimycin	GO:0009411	response to UV	62	3	0.15	0.0004
tanespimycin	GO:0032508	DNA duplex unwinding	14	2	0.03	0.00048
tanespimycin	GO:0008210	estrogen metabolic process	15	2	0.04	0.00055
tanespimycin	GO:0006281	DNA repair	303	5	0.72	0.00062
tanespimycin	GO:0048008	platelet-derived growth factor receptor ...	23	2	0.05	0.00132
tanespimycin	GO:0065004	protein-DNA complex assembly	94	3	0.22	0.00136
tanespimycin	GO:0071156	regulation of cell cycle arrest	213	4	0.5	0.00146
tanespimycin	GO:0033280	response to vitamin D	25	2	0.06	0.00156
tanespimycin	GO:0007566	embryo implantation	26	2	0.06	0.00169
tanespimycin	GO:0006271	DNA strand elongation involved in DNA re...	30	2	0.07	0.00225
tanespimycin	GO:0043500	muscle adaptation	31	2	0.07	0.0024
tanespimycin	GO:0071456	cellular response to hypoxia	32	2	0.08	0.00255
tanespimycin	GO:0001822	kidney development	119	3	0.28	0.00267
tanespimycin	GO:0007131	reciprocal meiotic recombination	33	2	0.08	0.00271
tanespimycin	GO:0006312	mitotic recombination	34	2	0.08	0.00288
tanespimycin	GO:0002460	adaptive immune response based on somati...	124	3	0.29	0.00301
tanespimycin	GO:0048661	positive regulation of smooth muscle cel...	35	2	0.08	0.00305
terconazole	GO:0000002	mitochondrial genome maintenance	11	0	0	1
terconazole	GO:0000003	reproduction	889	0	0	1
terconazole	GO:0000018	regulation of DNA recombination	29	0	0	1
terconazole	GO:0000038	very long-chain fatty acid metabolic pro...	25	0	0	1
terconazole	GO:0000041	transition metal ion transport	68	0	0	1
terconazole	GO:0000045	autophagic vacuole assembly	15	0	0	1
terconazole	GO:0000060	protein import into nucleus, translocati...	28	0	0	1
terconazole	GO:0000070	mitotic sister chromatid segregation	37	0	0	1
terconazole	GO:0000075	cell cycle checkpoint	200	0	0	1
terconazole	GO:0000077	DNA damage checkpoint	112	0	0	1
terconazole	GO:0000079	regulation of cyclin-dependent protein k...	68	0	0	1
terconazole	GO:0000080	G1 phase of mitotic cell cycle	32	0	0	1
terconazole	GO:0000082	G1/S transition of mitotic cell cycle	168	0	0	1
terconazole	GO:0000083	regulation of transcription involved in ...	20	0	0	1
terconazole	GO:0000084	S phase of mitotic cell cycle	124	0	0	1
terconazole	GO:0000085	G2 phase of mitotic cell cycle	10	0	0	1
terconazole	GO:0000086	G2/M transition of mitotic cell cycle	128	0	0	1
terconazole	GO:0000087	M phase of mitotic cell cycle	283	0	0	1
terconazole	GO:0000096	sulfur amino acid metabolic process	24	0	0	1
terconazole	GO:0000097	sulfur amino acid biosynthetic process	14	0	0	1
thioguanosine	GO:0051301	cell division	336	77	23.47	3.6e-17
thioguanosine	GO:0000236	mitotic prometaphase	73	29	5.1	1.8e-15
thioguanosine	GO:0007067	mitosis	275	76	19.21	5.3e-08
thioguanosine	GO:0007062	sister chromatid cohesion	21	10	1.47	4.5e-07
thioguanosine	GO:0000082	G1/S transition of mitotic cell cycle	168	30	11.74	1.6e-06
thioguanosine	GO:0007018	microtubule-based movement	98	24	6.85	2.1e-06
thioguanosine	GO:0007052	mitotic spindle organization	26	10	1.82	4.9e-06
thioguanosine	GO:0000086	G2/M transition of mitotic cell cycle	128	24	8.94	7.2e-06
thioguanosine	GO:0000075	cell cycle checkpoint	200	42	13.97	9.6e-06
thioguanosine	GO:0006200	ATP catabolic process	67	16	4.68	1.1e-05
thioguanosine	GO:0051983	regulation of chromosome segregation	14	7	0.98	1.8e-05
thioguanosine	GO:0007080	mitotic metaphase plate congression	10	6	0.7	1.9e-05
thioguanosine	GO:0007076	mitotic chromosome condensation	11	6	0.77	3.9e-05
thioguanosine	GO:0031145	anaphase-promoting complex-dependent pro...	75	16	5.24	4.7e-05
thioguanosine	GO:0016567	protein ubiquitination	321	53	22.42	5.9e-05
thioguanosine	GO:0010827	regulation of glucose transport	64	14	4.47	0.0001
thioguanosine	GO:0006974	response to DNA damage stimulus	465	73	32.48	0.00011
thioguanosine	GO:0006396	RNA processing	523	74	36.53	0.00011
thioguanosine	GO:0006511	ubiquitin-dependent protein catabolic pr...	284	50	19.84	0.00012
thioguanosine	GO:0007091	mitotic metaphase/anaphase transition	38	14	2.65	0.00012
thioridazine	GO:0006271	DNA strand elongation involved in DNA re...	30	19	0.58	4.7e-26
thioridazine	GO:0000084	S phase of mitotic cell cycle	124	25	2.38	5.6e-19
thioridazine	GO:0000216	M/G1 transition of mitotic cell cycle	76	19	1.46	1.5e-16
thioridazine	GO:0032201	telomere maintenance via semi-conservati...	24	12	0.46	4e-15
thioridazine	GO:0000722	telomere maintenance via recombination	24	12	0.46	4e-15
thioridazine	GO:0006270	DNA-dependent DNA replication initiation	25	12	0.48	7.6e-15
thioridazine	GO:0000075	cell cycle checkpoint	200	26	3.84	1.7e-12
thioridazine	GO:0006297	nucleotide-excision repair, DNA gap fill...	17	9	0.33	6.4e-12
thioridazine	GO:0000082	G1/S transition of mitotic cell cycle	168	25	3.23	3.1e-11
thioridazine	GO:0006283	transcription-coupled nucleotide-excisio...	42	9	0.81	7.7e-08
thioridazine	GO:0006260	DNA replication	218	41	4.19	1.1e-07
thioridazine	GO:0000083	regulation of transcription involved in ...	20	6	0.38	1.4e-06
thioridazine	GO:0006369	termination of RNA polymerase II transcr...	39	6	0.75	9e-05
thioridazine	GO:0000398	nuclear mRNA splicing, via spliceosome	175	16	3.36	0.00011
thioridazine	GO:0000387	spliceosomal snRNP assembly	26	5	0.5	0.00012
thioridazine	GO:0006261	DNA-dependent DNA replication	75	27	1.44	0.00012
thioridazine	GO:0071897	DNA biosynthetic process	18	4	0.35	0.00033
thioridazine	GO:0007131	reciprocal meiotic recombination	33	5	0.63	0.00038
thioridazine	GO:0065004	protein-DNA complex assembly	94	8	1.81	0.00044
thioridazine	GO:0006284	base-excision repair	34	5	0.65	0.00044
thioridazine	GO:0006271	DNA strand elongation involved in DNA re...	30	4	0.14	1.1e-05
thioridazine	GO:0017085	response to insecticide	16	3	0.08	5.3e-05
thioridazine	GO:0000086	G2/M transition of mitotic cell cycle	128	7	0.61	9.9e-05
thioridazine	GO:0000082	G1/S transition of mitotic cell cycle	168	6	0.8	0.00013
thioridazine	GO:0006260	DNA replication	218	10	1.03	0.00015
thioridazine	GO:0051301	cell division	336	10	1.59	0.00018
thioridazine	GO:0007051	spindle organization	61	4	0.29	0.00019
thioridazine	GO:0000084	S phase of mitotic cell cycle	124	5	0.59	0.00029
thioridazine	GO:0000075	cell cycle checkpoint	200	9	0.95	0.00045
thioridazine	GO:0007131	reciprocal meiotic recombination	33	3	0.16	0.00049
thioridazine	GO:0006312	mitotic recombination	34	3	0.16	0.00054
thioridazine	GO:0000070	mitotic sister chromatid segregation	37	3	0.18	0.00069
thioridazine	GO:0007018	microtubule-based movement	98	4	0.46	0.00116
thioridazine	GO:2000826	regulation of heart morphogenesis	11	2	0.05	0.00117
thioridazine	GO:0009628	response to abiotic stimulus	461	8	2.18	0.00132
thioridazine	GO:2000736	regulation of stem cell differentiation	12	2	0.06	0.00141
thioridazine	GO:0051983	regulation of chromosome segregation	14	2	0.07	0.00193
thioridazine	GO:0042493	response to drug	300	6	1.42	0.00277
thioridazine	GO:0051303	establishment of chromosome localization	17	2	0.08	0.00285
thioridazine	GO:0006281	DNA repair	303	6	1.43	0.00291
ticlopidine	GO:0051568	histone H3-K4 methylation	17	3	0.1	0.00014
ticlopidine	GO:0045639	positive regulation of myeloid cell diff...	42	3	0.25	0.00206
ticlopidine	GO:0006916	anti-apoptosis	231	6	1.4	0.00266
ticlopidine	GO:0044260	cellular macromolecule metabolic process	4638	41	28.1	0.00377
ticlopidine	GO:0008624	induction of apoptosis by extracellular ...	107	4	0.65	0.00396
ticlopidine	GO:0045773	positive regulation of axon extension	20	2	0.12	0.0064
ticlopidine	GO:0006493	protein O-linked glycosylation	21	2	0.13	0.00704
ticlopidine	GO:0006904	vesicle docking involved in exocytosis	23	2	0.14	0.00842
ticlopidine	GO:0010467	gene expression	2939	27	17.8	0.00922
ticlopidine	GO:0000236	mitotic prometaphase	73	3	0.44	0.00976
ticlopidine	GO:0043433	negative regulation of sequence-specific...	76	3	0.46	0.01089
ticlopidine	GO:0030890	positive regulation of B cell proliferat...	27	2	0.16	0.0115
ticlopidine	GO:0051329	interphase of mitotic cell cycle	328	6	1.99	0.01415
ticlopidine	GO:0018210	peptidyl-threonine modification	31	2	0.19	0.015
ticlopidine	GO:0051325	interphase	335	6	2.03	0.01556
ticlopidine	GO:0006997	nucleus organization	32	2	0.19	0.01594
ticlopidine	GO:0045445	myoblast differentiation	32	2	0.19	0.01594
ticlopidine	GO:0044238	primary metabolic process	6290	48	38.1	0.01733
ticlopidine	GO:0090304	nucleic acid metabolic process	3085	27	18.69	0.01784
ticlopidine	GO:0032088	negative regulation of NF-kappaB transcr...	34	2	0.21	0.01789
trichostatin A	GO:0000398	nuclear mRNA splicing, via spliceosome	175	74	21.5	2.9e-15
trichostatin A	GO:0006355	regulation of transcription, DNA-depende...	1998	371	245.47	1.6e-12
trichostatin A	GO:0006406	mRNA export from nucleus	50	24	6.14	5.7e-10
trichostatin A	GO:0000289	nuclear-transcribed mRNA poly(A) tail sh...	21	14	2.58	8.4e-09
trichostatin A	GO:0006369	termination of RNA polymerase II transcr...	39	19	4.79	2.7e-08
trichostatin A	GO:0008380	RNA splicing	263	103	32.31	5.3e-08
trichostatin A	GO:0051301	cell division	336	75	41.28	1.2e-07
trichostatin A	GO:0000084	S phase of mitotic cell cycle	124	37	15.23	1.4e-07
trichostatin A	GO:0031124	mRNA 3'-end processing	64	33	7.86	1.7e-07
trichostatin A	GO:0000236	mitotic prometaphase	73	25	8.97	8.9e-07
trichostatin A	GO:0043967	histone H4 acetylation	31	15	3.81	8.9e-07
trichostatin A	GO:0050686	negative regulation of mRNA processing	10	8	1.23	1.8e-06
trichostatin A	GO:0000075	cell cycle checkpoint	200	60	24.57	2.1e-06
trichostatin A	GO:0006397	mRNA processing	319	121	39.19	2.2e-06
trichostatin A	GO:0034470	ncRNA processing	163	53	20.03	2.2e-06
trichostatin A	GO:0006302	double-strand break repair	75	24	9.21	5.7e-06
trichostatin A	GO:0006396	RNA processing	523	187	64.25	7e-06
trichostatin A	GO:0006260	DNA replication	218	54	26.78	8.9e-06
trichostatin A	GO:0000082	G1/S transition of mitotic cell cycle	168	45	20.64	9.2e-06
trichostatin A	GO:0048024	regulation of nuclear mRNA splicing, via...	21	13	2.58	1.2e-05
troglitazone	GO:0003179	heart valve morphogenesis	10	3	0.06	2.4e-05
troglitazone	GO:0051983	regulation of chromosome segregation	14	3	0.08	7e-05
troglitazone	GO:0030335	positive regulation of cell migration	163	6	0.97	0.0004
troglitazone	GO:0001934	positive regulation of protein phosphory...	173	6	1.03	0.00055
troglitazone	GO:0030155	regulation of cell adhesion	179	6	1.07	0.00066
troglitazone	GO:0030855	epithelial cell differentiation	191	6	1.14	0.00093
troglitazone	GO:0045892	negative regulation of transcription, DN...	528	10	3.15	0.00104
troglitazone	GO:0090322	regulation of superoxide metabolic proce...	10	2	0.06	0.00153
troglitazone	GO:0008608	attachment of spindle microtubules to ki...	10	2	0.06	0.00153
troglitazone	GO:2000826	regulation of heart morphogenesis	11	2	0.07	0.00186
troglitazone	GO:0003209	cardiac atrium morphogenesis	11	2	0.07	0.00186
troglitazone	GO:0048699	generation of neurons	782	12	4.66	0.00198
troglitazone	GO:0045893	positive regulation of transcription, DN...	677	11	4.04	0.00199
troglitazone	GO:0008285	negative regulation of cell proliferatio...	392	8	2.34	0.00217
troglitazone	GO:0032967	positive regulation of collagen biosynth...	12	2	0.07	0.00222
troglitazone	GO:0042119	neutrophil activation	12	2	0.07	0.00222
troglitazone	GO:2000736	regulation of stem cell differentiation	12	2	0.07	0.00222
troglitazone	GO:0090090	negative regulation of canonical Wnt rec...	46	3	0.27	0.00256
troglitazone	GO:0060412	ventricular septum morphogenesis	13	2	0.08	0.00262
troglitazone	GO:0071214	cellular response to abiotic stimulus	97	4	0.58	0.00263
verteporfin	GO:0018279	protein N-linked glycosylation via aspar...	76	29	3.85	1.1e-18
verteporfin	GO:0043687	post-translational protein modification	112	38	5.67	3.4e-17
verteporfin	GO:0008654	phospholipid biosynthetic process	95	27	4.81	5.2e-11
verteporfin	GO:0055085	transmembrane transport	731	80	37.02	2.6e-10
verteporfin	GO:0006457	protein folding	171	32	8.66	3.9e-09
verteporfin	GO:0006695	cholesterol biosynthetic process	40	13	2.03	4.2e-08
verteporfin	GO:0009311	oligosaccharide metabolic process	50	15	2.53	3.7e-07
verteporfin	GO:0045454	cell redox homeostasis	41	12	2.08	5.2e-07
verteporfin	GO:0072595	maintenance of protein localization to o...	23	9	1.16	8.8e-07
verteporfin	GO:0030203	glycosaminoglycan metabolic process	44	12	2.23	1.2e-06
verteporfin	GO:0030433	ER-associated protein catabolic process	25	9	1.27	2e-06
verteporfin	GO:0006501	C-terminal protein lipidation	20	8	1.01	3e-06
verteporfin	GO:0046513	ceramide biosynthetic process	15	7	0.76	3.7e-06
verteporfin	GO:0007220	Notch receptor processing	13	6	0.66	2.1e-05
verteporfin	GO:0006865	amino acid transport	84	17	4.25	3.3e-05
verteporfin	GO:0006754	ATP biosynthetic process	61	12	3.09	4.5e-05
verteporfin	GO:0035338	long-chain fatty-acyl-CoA biosynthetic p...	16	6	0.81	8.5e-05
verteporfin	GO:0030149	sphingolipid catabolic process	16	6	0.81	8.5e-05
verteporfin	GO:0070972	protein localization in endoplasmic reti...	17	6	0.86	0.00013
verteporfin	GO:0015711	organic anion transport	58	11	2.94	0.00013
withaferin A	GO:0051301	cell division	336	32	8.49	1.5e-09
withaferin A	GO:0006271	DNA strand elongation involved in DNA re...	30	9	0.76	3.3e-08
withaferin A	GO:0034502	protein localization to chromosome	18	6	0.45	3.5e-06
withaferin A	GO:0007093	mitotic cell cycle checkpoint	116	13	2.93	6.9e-06
withaferin A	GO:0042493	response to drug	300	22	7.58	7.2e-06
withaferin A	GO:0030261	chromosome condensation	21	6	0.53	9.7e-06
withaferin A	GO:0000236	mitotic prometaphase	73	10	1.84	1.4e-05
withaferin A	GO:0031572	G2/M transition DNA damage checkpoint	24	6	0.61	2.3e-05
withaferin A	GO:0007067	mitosis	275	31	6.95	2.3e-05
withaferin A	GO:0010389	regulation of G2/M transition of mitotic...	25	6	0.63	2.9e-05
withaferin A	GO:0007052	mitotic spindle organization	26	6	0.66	3.7e-05
withaferin A	GO:0045665	negative regulation of neuron differenti...	39	7	0.99	4.7e-05
withaferin A	GO:0000084	S phase of mitotic cell cycle	124	12	3.13	6.8e-05
withaferin A	GO:0007080	mitotic metaphase plate congression	10	4	0.25	7.4e-05
withaferin A	GO:0031145	anaphase-promoting complex-dependent pro...	75	9	1.9	0.00011
withaferin A	GO:2000736	regulation of stem cell differentiation	12	4	0.3	0.00017
withaferin A	GO:0060487	lung epithelial cell differentiation	12	4	0.3	0.00017
withaferin A	GO:0001933	negative regulation of protein phosphory...	50	7	1.26	0.00024
withaferin A	GO:0043407	negative regulation of MAP kinase activi...	50	7	1.26	0.00024
withaferin A	GO:0090068	positive regulation of cell cycle proces...	123	11	3.11	0.00028
yohimbic acid	GO:0042776	mitochondrial ATP synthesis coupled prot...	13	1	0.01	0.0098
yohimbic acid	GO:0035019	somatic stem cell maintenance	24	1	0.02	0.018
yohimbic acid	GO:0007566	embryo implantation	26	1	0.02	0.0195
yohimbic acid	GO:0006366	transcription from RNA polymerase II pro...	983	3	0.74	0.0315
yohimbic acid	GO:0019827	stem cell maintenance	43	1	0.03	0.0321
yohimbic acid	GO:0048864	stem cell development	45	1	0.03	0.0336
yohimbic acid	GO:0034645	cellular macromolecule biosynthetic proc...	2778	5	2.1	0.0337
yohimbic acid	GO:0006119	oxidative phosphorylation	48	1	0.04	0.0358
yohimbic acid	GO:0009059	macromolecule biosynthetic process	2845	5	2.15	0.0372
yohimbic acid	GO:0050434	positive regulation of viral transcripti...	53	1	0.04	0.0394
yohimbic acid	GO:0048863	stem cell differentiation	57	1	0.04	0.0424
yohimbic acid	GO:0010467	gene expression	2939	5	2.23	0.0426
yohimbic acid	GO:0046782	regulation of viral transcription	61	1	0.05	0.0453
yohimbic acid	GO:0044249	cellular biosynthetic process	3546	6	2.69	0.0461
yohimbic acid	GO:0006368	transcription elongation from RNA polyme...	65	1	0.05	0.0482
yohimbic acid	GO:0006200	ATP catabolic process	67	1	0.05	0.0496
yohimbic acid	GO:0009058	biosynthetic process	3618	6	2.74	0.0502
yohimbic acid	GO:0048524	positive regulation of viral reproductio...	70	1	0.05	0.0518
yohimbic acid	GO:0006351	transcription, DNA-dependent	2109	4	1.6	0.0559
yohimbic acid	GO:2000243	positive regulation of reproductive proc...	84	1	0.06	0.0619
zalcitabine	GO:0009268	response to pH	16	2	0.11	0.0055
zalcitabine	GO:0050954	sensory perception of mechanical stimulu...	75	3	0.53	0.0155
zalcitabine	GO:0000060	protein import into nucleus, translocati...	28	2	0.2	0.0163
zalcitabine	GO:0042401	cellular biogenic amine biosynthetic pro...	33	2	0.23	0.0222
zalcitabine	GO:0043331	response to dsRNA	33	2	0.23	0.0222
zalcitabine	GO:0032088	negative regulation of NF-kappaB transcr...	34	2	0.24	0.0235
zalcitabine	GO:0030522	intracellular receptor mediated signalin...	158	4	1.11	0.0247
zalcitabine	GO:0006476	protein deacetylation	36	2	0.25	0.0262
zalcitabine	GO:0007492	endoderm development	36	2	0.25	0.0262
zalcitabine	GO:0035601	protein deacylation	37	2	0.26	0.0275
zalcitabine	GO:0050953	sensory perception of light stimulus	164	4	1.15	0.0278
zalcitabine	GO:0006970	response to osmotic stress	40	2	0.28	0.0318
zalcitabine	GO:0009309	amine biosynthetic process	114	3	0.8	0.0457
zalcitabine	GO:0022900	electron transport chain	116	3	0.81	0.0477
zalcitabine	GO:0070848	response to growth factor stimulus	120	3	0.84	0.0518
zalcitabine	GO:0030521	androgen receptor signaling pathway	53	2	0.37	0.053
zalcitabine	GO:0070507	regulation of microtubule cytoskeleton o...	54	2	0.38	0.0548
zalcitabine	GO:0006914	autophagy	56	2	0.39	0.0585
zalcitabine	GO:0031334	positive regulation of protein complex a...	57	2	0.4	0.0603
zalcitabine	GO:0044236	multicellular organismal metabolic proce...	57	2	0.4	0.0603
